# Supplementary material for: Evaluation of Total Female and Male Aedes aegypti Proteomes Reveals Significant Predictive Protein–Protein Interactions, Functional Ontologies, and Differentially Abundant Proteins
Source: Insects. 2021 Aug 20;12(8):752. doi: 10.3390/insects12080752 (PMC8396896; doi:10.3390/insects12080752)
Supplement: Supplementary file 1 [file insects-12-00752-s001.zip]

Archive with 1 entries (1 files):
- insects-1277752-supplementary.xlsx
