# Supplementary material for: Evaluation of Total Female and Male Aedes aegypti Proteomes Reveals Significant Predictive Protein–Protein Interactions, Functional Ontologies, and Differentially Abundant Proteins
Source: Insects. 2021 Aug 20;12(8):752. doi: 10.3390/insects12080752 (PMC8396896; doi:10.3390/insects12080752)
Supplement: Supplementary file 1 [file insects-12-00752-s001.zip › insects-1277752-supplementary.xlsx]

## Sheet: Female1
Protein Group	Protein ID	Accession	-10lgP	Coverage (%)	Coverage (%) DM-F-Cyto-1	Area DM-F-Cyto-1	#Peptides	#Unique	#Spec DM-F-Cyto-1	PTM	Avg. Mass	Description
1	119	tr|Q1HR61|Q1HR61_AEDAE	202.23	58	58	1760000	35	27	117	Deamidation (NQ); Dehydration; Dethiomethyl; Carbamylation; Oxidation (M); 3 more	53971	ATP synthase subunit beta OS=Aedes aegypti OX=7159 PE=2 SV=1
1	103	tr|A0A182FTY5|A0A182FTY5_ANOAL	202.23	58	58	1760000	35	27	117	Deamidation (NQ); Dehydration; Dethiomethyl; Carbamylation; Oxidation (M); 3 more	53774	ATP synthase subunit beta OS=Anopheles albimanus OX=7167 PE=3 SV=1
1	106	tr|A0A1S4F4H1|A0A1S4F4H1_AEDAE	202.23	58	58	1760000	35	27	117	Deamidation (NQ); Dehydration; Dethiomethyl; Carbamylation; Oxidation (M); 3 more	53988	ATP synthase subunit beta OS=Aedes aegypti OX=7159 GN=5577999 PE=3 SV=1
1	108	tr|A0A182X065|A0A182X065_ANOQN	202.23	58	58	1760000	35	27	117	Deamidation (NQ); Dehydration; Dethiomethyl; Carbamylation; Oxidation (M); 3 more	54022	ATP synthase subunit beta OS=Anopheles quadriannulatus OX=34691 PE=3 SV=1
1	111	tr|A0A4Y0BGI4|A0A4Y0BGI4_ANOFN	202.23	58	58	1760000	35	27	117	Deamidation (NQ); Dehydration; Dethiomethyl; Carbamylation; Oxidation (M); 3 more	53986	ATP synthase subunit beta OS=Anopheles funestus OX=62324 PE=3 SV=1
1	113	tr|Q17FL3|Q17FL3_AEDAE	202.23	58	58	1760000	35	27	117	Deamidation (NQ); Dehydration; Dethiomethyl; Carbamylation; Oxidation (M); 3 more	53974	ATP synthase subunit beta OS=Aedes aegypti OX=7159 GN=AAEL003393 PE=3 SV=1
1	114	tr|A0A023ETB9|A0A023ETB9_AEDAL	202.23	58	58	1760000	35	27	117	Deamidation (NQ); Dehydration; Dethiomethyl; Carbamylation; Oxidation (M); 3 more	54017	ATP synthase subunit beta OS=Aedes albopictus OX=7160 PE=2 SV=1
1	117	tr|A0A023EUC8|A0A023EUC8_AEDAL	202.23	58	58	1760000	35	27	117	Deamidation (NQ); Dehydration; Dethiomethyl; Carbamylation; Oxidation (M); 3 more	53912	ATP synthase subunit beta OS=Aedes albopictus OX=7160 PE=2 SV=1
1	98	tr|A0A3F2YYT0|A0A3F2YYT0_ANOGA	202.23	64	64	1760000	35	27	117	Deamidation (NQ); Dehydration; Dethiomethyl; Carbamylation; Oxidation (M); 3 more	48804	ATP synthase subunit beta OS=Anopheles gambiae OX=7165 PE=3 SV=1
18	270	tr|Q16KR4|Q16KR4_AEDAE	173.56	27	27	576000	21	21	55	Carbamidomethylation; Deamidation (NQ); Pyro-glu from Q; Ammonia-loss (N); Carboxymethyl	85724	Aconitate hydratase mitochondrial OS=Aedes aegypti OX=7159 GN=5580315 PE=3 SV=1
18	271	tr|Q17EL3|Q17EL3_AEDAE	173.56	27	27	576000	21	21	55	Carbamidomethylation; Deamidation (NQ); Pyro-glu from Q; Ammonia-loss (N); Carboxymethyl	87334	Aconitate hydratase mitochondrial OS=Aedes aegypti OX=7159 GN=AAEL003734 PE=3 SV=1
23	501	tr|Q172T4|Q172T4_AEDAE	170.17	20	20	388000	19	19	41	Carbamidomethylation; Deamidation (NQ); Mutation	103646	AAEL007306-PA OS=Aedes aegypti OX=7159 GN=AAEL007306 PE=4 SV=1
23	502	tr|A0A023EWA2|A0A023EWA2_AEDAL	170.17	20	20	388000	19	19	41	Carbamidomethylation; Deamidation (NQ); Mutation	103615	Putative ca2+-binding actin-bundling protein OS=Aedes albopictus OX=7160 PE=2 SV=1
19	210	tr|Q178U9|Q178U9_AEDAE	174.83	47	47	1070000	18	18	54	Carbamidomethylation; Deamidation (NQ); Dehydration; Mutation	39120	Fructose-bisphosphate aldolase OS=Aedes aegypti OX=7159 GN=5567031 PE=3 SV=1
19	211	tr|A0A023EQM6|A0A023EQM6_AEDAL	174.83	47	47	1070000	18	18	54	Carbamidomethylation; Deamidation (NQ); Dehydration; Mutation	39152	Fructose-bisphosphate aldolase OS=Aedes albopictus OX=7160 PE=2 SV=1
21	437	Q16P20|CISY2_AEDAE	167.65	23	23	669000	15	15	42	Carbamidomethylation; Deamidation (NQ); Dehydration; Pyro-glu from Q; Ammonia-loss (N); Mutation	51641	Probable citrate synthase 2 mitochondrial OS=Aedes aegypti OX=7159 GN=AAEL011789 PE=3 SV=1
21	438	Q17GM7|CISY1_AEDAE	167.65	23	23	669000	15	15	42	Carbamidomethylation; Deamidation (NQ); Dehydration; Pyro-glu from Q; Ammonia-loss (N); Mutation	51657	Probable citrate synthase 1 mitochondrial OS=Aedes aegypti OX=7159 GN=AAEL002956 PE=3 SV=1
21	435	tr|A0A023ESP1|A0A023ESP1_AEDAL	167.65	23	23	669000	15	15	42	Carbamidomethylation; Deamidation (NQ); Dehydration; Pyro-glu from Q; Ammonia-loss (N); Mutation	51576	Citrate synthase OS=Aedes albopictus OX=7160 PE=2 SV=1
21	436	tr|T1E2L3|T1E2L3_9DIPT	167.65	23	23	669000	15	15	42	Carbamidomethylation; Deamidation (NQ); Dehydration; Pyro-glu from Q; Ammonia-loss (N); Mutation	51646	Citrate synthase OS=Psorophora albipes OX=869069 PE=2 SV=1
21	433	tr|A0A182GKM3|A0A182GKM3_AEDAL	167.65	23	23	669000	15	15	42	Carbamidomethylation; Deamidation (NQ); Dehydration; Pyro-glu from Q; Ammonia-loss (N); Mutation	51502	Citrate synthase OS=Aedes albopictus OX=7160 GN=RP20_CCG011547 PE=3 SV=1
35	677	tr|Q17KS3|Q17KS3_AEDAE	153.92	33	33	242000	11	11	30	Deamidation (NQ)	38178	Glycerol-3-phosphate dehydrogenase [NAD(+)] OS=Aedes aegypti OX=7159 GN=AAEL001593 PE=3 SV=1
35	678	tr|Q17KS5|Q17KS5_AEDAE	153.92	32	32	242000	11	11	30	Deamidation (NQ)	38903	Glycerol-3-phosphate dehydrogenase [NAD(+)] OS=Aedes aegypti OX=7159 GN=5571293 PE=3 SV=1
35	679	tr|Q17KS4|Q17KS4_AEDAE	153.92	32	32	242000	11	11	30	Deamidation (NQ)	39292	Glycerol-3-phosphate dehydrogenase [NAD(+)] OS=Aedes aegypti OX=7159 GN=5571293 PE=3 SV=1
35	680	tr|A0A1S4EZ75|A0A1S4EZ75_AEDAE	153.92	31	31	242000	11	11	30	Deamidation (NQ)	40568	Glycerol-3-phosphate dehydrogenase [NAD(+)] OS=Aedes aegypti OX=7159 GN=5571293 PE=3 SV=1
36	10684	tr|Q17NG8|Q17NG8_AEDAE	133.89	13	13	240000	11	11	29	Deamidation (NQ)	96956	Alpha-1 4 glucan phosphorylase OS=Aedes aegypti OX=7159 GN=5565921 PE=3 SV=1
50	564	tr|Q17AK0|Q17AK0_AEDAE	140.2	23	23	221000	10	10	19	Ubiquitin; Deoxy; Mutation	45570	AAEL005269-PA OS=Aedes aegypti OX=7159 GN=AAEL005269 PE=4 SV=1
48	20617	tr|Q17E82|Q17E82_AEDAE	145.04	16	16	140000	9	9	19	Deamidation (NQ)	81269	Glycerol-3-phosphate dehydrogenase OS=Aedes aegypti OX=7159 GN=5579187 PE=3 SV=1
48	20610	tr|Q17E81|Q17E81_AEDAE	145.04	16	16	140000	9	9	19	Deamidation (NQ)	80970	Glycerol-3-phosphate dehydrogenase OS=Aedes aegypti OX=7159 GN=5579187 PE=3 SV=1
46	585	tr|Q16LP5|Q16LP5_AEDAE	131.73	18	18	201000	9	9	20	Deamidation (NQ); Pyro-glu from Q; Carboxymethyl	56218	Pyruvate kinase OS=Aedes aegypti OX=7159 GN=AAEL012576 PE=3 SV=1
46	584	tr|Q16LP4|Q16LP4_AEDAE	131.73	18	18	201000	9	9	20	Deamidation (NQ); Pyro-glu from Q; Carboxymethyl	55545	Pyruvate kinase OS=Aedes aegypti OX=7159 GN=AAEL012576 PE=3 SV=1
46	586	tr|Q16F38|Q16F38_AEDAE	131.73	17	17	201000	9	9	20	Deamidation (NQ); Pyro-glu from Q; Carboxymethyl	57457	Pyruvate kinase OS=Aedes aegypti OX=7159 GN=5565629 PE=1 SV=1
49	20627	tr|Q17A27|Q17A27_AEDAE	154.09	19	19	74500	8	8	19	Deamidation (NQ)	63275	Multifunctional fusion protein OS=Aedes aegypti OX=7159 GN=5566485 PE=3 SV=1
45	924	tr|Q16XK3|Q16XK3_AEDAE	132.76	25	25	190000	8	8	21	Carbamidomethylation; Deamidation (NQ); Pyro-glu from E; Mutation	32751	ATP synthase subunit gamma OS=Aedes aegypti OX=7159 GN=5571150 PE=3 SV=1
56	29293	tr|Q174D6|Q174D6_AEDAE	124.29	17	17	95300	8	8	15	Carbamidomethylation; Deamidation (NQ); Deamidation (R)	53660	Dihydrolipoyl dehydrogenase OS=Aedes aegypti OX=7159 GN=AAEL006928 PE=3 SV=1
56	29294	tr|A0A1S4FF23|A0A1S4FF23_AEDAE	124.29	17	17	95300	8	8	15	Carbamidomethylation; Deamidation (NQ); Deamidation (R)	53678	Dihydrolipoyl dehydrogenase OS=Aedes aegypti OX=7159 GN=5568521 PE=3 SV=1
59	10720	tr|A0A1S4EXR8|A0A1S4EXR8_AEDAE	106.26	14	14	103000	8	8	14	Deamidation (NQ); Carboxymethyl	68763	Malic enzyme OS=Aedes aegypti OX=7159 PE=3 SV=1
59	10723	tr|Q17M99|Q17M99_AEDAE	106.26	13	13	103000	8	8	14	Deamidation (NQ); Carboxymethyl	72027	Malic enzyme OS=Aedes aegypti OX=7159 GN=AAEL001091 PE=3 SV=1
20	283	tr|Q175R3|Q175R3_AEDAE	163.72	20	20	157000	20	7	46	Deamidation (NQ); Mutation	112119	Calcium-transporting ATPase OS=Aedes aegypti OX=7159 GN=AAEL006582 PE=3 SV=1
20	281	tr|A0A1S4FE53|A0A1S4FE53_AEDAE	163.72	20	20	157000	20	7	46	Deamidation (NQ); Mutation	109718	Calcium-transporting ATPase OS=Aedes aegypti OX=7159 GN=5568141 PE=3 SV=1
20	282	tr|Q175R5|Q175R5_AEDAE	163.72	20	20	157000	20	7	46	Deamidation (NQ); Mutation	109732	Calcium-transporting ATPase OS=Aedes aegypti OX=7159 GN=AAEL006582 PE=3 SV=1
66	20602	tr|Q16UB8|Q16UB8_AEDAE	121.57	2	2	44400	7	7	11	Deamidation (NQ)	367473	AAEL009955-PA OS=Aedes aegypti OX=7159 GN=AAEL009955 PE=4 SV=1
41	340	tr|A0A023ESS2|A0A023ESS2_AEDAL	110.55	15	15	266000	7	7	23	Deamidation (NQ)	52163	Putative mitochondrial processing peptidase beta subunit OS=Aedes albopictus OX=7160 GN=109621246 PE=2 SV=1
41	341	tr|Q17A09|Q17A09_AEDAE	110.55	15	15	266000	7	7	23	Deamidation (NQ)	52249	AAEL005435-PA OS=Aedes aegypti OX=7159 GN=AAEL005435 PE=3 SV=1
52	608	tr|Q16ZL0|Q16ZL0_AEDAE	104.28	19	19	126000	7	7	17	Deamidation (NQ)	54363	AAEL008167-PB OS=Aedes aegypti OX=7159 GN=5570205 PE=3 SV=1
72	20660	tr|Q95UR6|Q95UR6_AEDAE	97.21	18	18	73000	7	7	10	Deamidation (NQ)	43726	Phosphoglycerate kinase OS=Aedes aegypti OX=7159 GN=PGK PE=2 SV=1
72	20667	tr|Q8WQL0|Q8WQL0_AEDAE	97.21	18	18	73000	7	7	10	Deamidation (NQ)	43856	Phosphoglycerate kinase OS=Aedes aegypti OX=7159 GN=PGK PE=3 SV=1
72	20671	tr|Q8WQK9|Q8WQK9_AEDAE	97.21	18	18	73000	7	7	10	Deamidation (NQ)	43838	Phosphoglycerate kinase OS=Aedes aegypti OX=7159 GN=PGK PE=2 SV=1
72	20675	tr|A0A023EQP4|A0A023EQP4_AEDAL	97.21	18	18	73000	7	7	10	Deamidation (NQ)	43814	Phosphoglycerate kinase OS=Aedes albopictus OX=7160 GN=109415040 PE=2 SV=1
64	29373	tr|Q0IG02|Q0IG02_AEDAE	115.5	12	12	28300	6	6	12		51849	4-Hydroxybutyrate CoA-transferase putative OS=Aedes aegypti OX=7159 GN=5578926 PE=4 SV=1
64	29374	tr|A0A023ESX3|A0A023ESX3_AEDAL	115.5	12	12	28300	6	6	12		51808	Putative acetyl-coa hydrolase OS=Aedes albopictus OX=7160 GN=109398460 PE=2 SV=1
68	731	tr|A0A023EW37|A0A023EW37_AEDAL	111.96	12	12	60600	6	6	11	Formylation (Protein N-term); Ethylation	88381	Protein disulfide isomerase prolyl 4-hydroxylase beta subunit (Fragment) OS=Aedes albopictus OX=7160 PE=2 SV=1
60	10590	tr|Q17HW3|Q17HW3_AEDAE	104.1	23	23	180000	6	6	13	Carbamidomethylation; Deamidation (NQ); Mutation	26322	Triosephosphate isomerase OS=Aedes aegypti OX=7159 GN=5580166 PE=3 SV=1
63	538	tr|A0A1S4EVW3|A0A1S4EVW3_AEDAE	94.5	15	15	135000	6	6	12	Deamidation (NQ); Mutation	38774	Isocitrate dehydrogenase [NAD] subunit mitochondrial OS=Aedes aegypti OX=7159 GN=5577369 PE=3 SV=1
63	543	tr|Q17P80|Q17P80_AEDAE	94.5	15	15	135000	6	6	12	Deamidation (NQ); Mutation	38746	Isocitrate dehydrogenase [NAD] subunit mitochondrial OS=Aedes aegypti OX=7159 GN=AAEL000454 PE=3 SV=1
63	544	tr|A0A023EQF0|A0A023EQF0_AEDAL	94.5	15	15	135000	6	6	12	Deamidation (NQ); Mutation	38719	Isocitrate dehydrogenase [NAD] subunit mitochondrial OS=Aedes albopictus OX=7160 PE=2 SV=1
63	551	tr|Q17P79|Q17P79_AEDAE	94.5	13	13	135000	6	6	12	Deamidation (NQ); Mutation	43612	Isocitrate dehydrogenase [NAD] subunit mitochondrial OS=Aedes aegypti OX=7159 GN=AAEL000454 PE=3 SV=1
63	552	tr|A0A1S4EVV7|A0A1S4EVV7_AEDAE	94.5	13	13	135000	6	6	12	Deamidation (NQ); Mutation	43674	Isocitrate dehydrogenase [NAD] subunit mitochondrial OS=Aedes aegypti OX=7159 GN=5577369 PE=3 SV=1
63	533	tr|A0A1W7R8H8|A0A1W7R8H8_AEDAL	94.5	19	19	135000	6	6	12	Deamidation (NQ); Mutation	29892	Putative isocitrate dehydrogenase (Fragment) OS=Aedes albopictus OX=7160 PE=4 SV=1
17	226	tr|Q16ZI5|Q16ZI5_AEDAE	197.62	52	52	279000	24	5	60	Carbamidomethylation; Deamidation (NQ); Dehydration; Pyro-glu from Q; Mutation	44274	AAEL008166-PA OS=Aedes aegypti OX=7159 GN=AAEL008166 PE=4 SV=1
17	223	tr|A0A1S4FIY1|A0A1S4FIY1_AEDAE	197.62	64	64	279000	24	5	60	Carbamidomethylation; Deamidation (NQ); Dehydration; Pyro-glu from Q; Mutation	35296	Uncharacterized protein OS=Aedes aegypti OX=7159 GN=5570233 PE=3 SV=1
62	127	tr|Q178Y4|Q178Y4_AEDAE	120.49	5	5	57000	8	5	12	Deamidation (NQ); Pyro-glu from Q; Acetylation (K)	224208	AAEL005733-PB OS=Aedes aegypti OX=7159 GN=AAEL005733 PE=3 SV=1
62	126	tr|Q178Y3|Q178Y3_AEDAE	120.49	5	5	57000	8	5	12	Deamidation (NQ); Pyro-glu from Q; Acetylation (K)	222221	AAEL005733-PA OS=Aedes aegypti OX=7159 GN=AAEL005733 PE=3 SV=1
71	29318	tr|Q17DA3|Q17DA3_AEDAE	105.15	12	12	52900	5	5	11	Deamidation (NQ)	53833	AAEL004294-PA OS=Aedes aegypti OX=7159 GN=5564492 PE=4 SV=1
58	29329	P18153|ALL2_AEDAE	104.9	17	17	71700	5	5	14	Deamidation (NQ); Pyro-glu from Q	36895	37 kDa salivary gland allergen Aed a 2 OS=Aedes aegypti OX=7159 GN=D7 PE=1 SV=2
74	29353	tr|A0A1S4FV15|A0A1S4FV15_AEDAE	104.5	7	7	45100	5	5	9	Deamidation (NQ)	94369	Sodium/potassium-transporting ATPase subunit alpha OS=Aedes aegypti OX=7159 PE=3 SV=1
74	29357	tr|A0A1S4FVC6|A0A1S4FVC6_AEDAE	104.5	6	6	45100	5	5	9	Deamidation (NQ)	114825	Sodium/potassium-transporting ATPase subunit alpha OS=Aedes aegypti OX=7159 PE=3 SV=1
74	29354	tr|Q16N75|Q16N75_AEDAE	104.5	6	6	45100	5	5	9	Deamidation (NQ)	110907	Sodium/potassium-transporting ATPase subunit alpha OS=Aedes aegypti OX=7159 GN=AAEL012062 PE=3 SV=1
74	29355	tr|Q16N76|Q16N76_AEDAE	104.5	6	6	45100	5	5	9	Deamidation (NQ)	110898	Sodium/potassium-transporting ATPase subunit alpha OS=Aedes aegypti OX=7159 GN=AAEL012062 PE=3 SV=1
74	29356	tr|Q16N74|Q16N74_AEDAE	104.5	6	6	45100	5	5	9	Deamidation (NQ)	110962	Sodium/potassium-transporting ATPase subunit alpha OS=Aedes aegypti OX=7159 GN=AAEL012062 PE=3 SV=1
74	29352	tr|A0A182GVQ3|A0A182GVQ3_AEDAL	104.5	6	6	45100	5	5	9	Deamidation (NQ)	116395	Sodium/potassium-transporting ATPase subunit alpha OS=Aedes albopictus OX=7160 GN=RP20_CCG016621 PE=3 SV=1
69	29438	tr|A0A1Q3FTI7|A0A1Q3FTI7_CULTA	102.37	24	24	37400	6	5	11	Carbamidomethylation; Deamidation (NQ); Pyro-glu from E; Pyro-glu from Q; Mutation	28265	Putative multifunctional chaperone 14-3-3 family OS=Culex tarsalis OX=7177 PE=3 SV=1
69	29439	tr|A0A182HAJ1|A0A182HAJ1_AEDAL	102.37	24	24	37400	6	5	11	Carbamidomethylation; Deamidation (NQ); Pyro-glu from E; Pyro-glu from Q; Mutation	28322	14_3_3 domain-containing protein OS=Aedes albopictus OX=7160 GN=109423328 PE=3 SV=1
69	29441	tr|A0A182I3R0|A0A182I3R0_ANOAR	102.37	24	24	37400	6	5	11	Carbamidomethylation; Deamidation (NQ); Pyro-glu from E; Pyro-glu from Q; Mutation	28345	14_3_3 domain-containing protein OS=Anopheles arabiensis OX=7173 PE=3 SV=1
69	29442	tr|A0A182X6F7|A0A182X6F7_ANOQN	102.37	24	24	37400	6	5	11	Carbamidomethylation; Deamidation (NQ); Pyro-glu from E; Pyro-glu from Q; Mutation	28345	14_3_3 domain-containing protein OS=Anopheles quadriannulatus OX=34691 PE=3 SV=1
69	29443	tr|A7UR78|A7UR78_ANOGA	102.37	24	24	37400	6	5	11	Carbamidomethylation; Deamidation (NQ); Pyro-glu from E; Pyro-glu from Q; Mutation	28345	AGAP007643-PC OS=Anopheles gambiae OX=7165 GN=1269582 PE=3 SV=1
69	29444	tr|A0A182XZI1|A0A182XZI1_ANOST	102.37	19	19	37400	6	5	11	Carbamidomethylation; Deamidation (NQ); Pyro-glu from E; Pyro-glu from Q; Mutation	35946	14_3_3 domain-containing protein OS=Anopheles stephensi OX=30069 PE=3 SV=1
70	29297	tr|Q2KQ98|Q2KQ98_AEDAE	92.22	9	9	60000	5	5	11	Deamidation (NQ)	61034	AAEL010464-PA OS=Aedes aegypti OX=7159 GN=GDH PE=2 SV=1
70	29298	tr|A0A023ETW6|A0A023ETW6_AEDAL	92.22	9	9	60000	5	5	11	Deamidation (NQ)	61018	Putative glutamate/leucine/phenylalanine/valine dehydrogenase OS=Aedes albopictus OX=7160 GN=109429732 PE=2 SV=1
70	29299	tr|A0A2M4CT81|A0A2M4CT81_ANODA	92.22	9	9	60000	5	5	11	Deamidation (NQ)	61184	Putative glutamate/leucine/phenylalanine/valine dehydrogenase OS=Anopheles darlingi OX=43151 PE=3 SV=1
70	29300	tr|F5HLL7|F5HLL7_ANOGA	92.22	9	9	60000	5	5	11	Deamidation (NQ)	61302	AGAP004362-PB OS=Anopheles gambiae OX=7165 GN=1274510 PE=3 SV=1
70	29301	tr|Q16SW1|Q16SW1_AEDAE	92.22	8	8	60000	5	5	11	Deamidation (NQ)	62668	AAEL010464-PB OS=Aedes aegypti OX=7159 GN=AAEL010464 PE=3 SV=1
70	29302	tr|Q7PHE4|Q7PHE4_ANOGA	92.22	8	8	60000	5	5	11	Deamidation (NQ)	63169	AGAP004362-PA OS=Anopheles gambiae OX=7165 GN=1274510 PE=3 SV=4
70	29303	tr|A0A182V234|A0A182V234_ANOME	92.22	8	8	60000	5	5	11	Deamidation (NQ)	70886	ELFV_dehydrog domain-containing protein OS=Anopheles merus OX=30066 PE=3 SV=1
70	29304	tr|A0A182HVJ8|A0A182HVJ8_ANOAR	92.22	8	8	60000	5	5	11	Deamidation (NQ)	70886	ELFV_dehydrog domain-containing protein OS=Anopheles arabiensis OX=7173 PE=3 SV=1
70	29296	tr|A0A182YJQ2|A0A182YJQ2_ANOST	92.22	7	7	60000	5	5	11	Deamidation (NQ)	70933	ELFV_dehydrog domain-containing protein OS=Anopheles stephensi OX=30069 PE=3 SV=1
70	29305	tr|A0A182R8H6|A0A182R8H6_ANOFN	92.22	7	7	60000	5	5	11	Deamidation (NQ)	72672	ELFV_dehydrog domain-containing protein OS=Anopheles funestus OX=62324 PE=3 SV=1
70	29306	tr|A0A182XF30|A0A182XF30_ANOQN	92.22	7	7	60000	5	5	11	Deamidation (NQ)	72558	ELFV_dehydrog domain-containing protein OS=Anopheles quadriannulatus OX=34691 PE=3 SV=1
70	29307	tr|A0A4Y0APW6|A0A4Y0APW6_ANOFN	92.22	7	7	60000	5	5	11	Deamidation (NQ)	74538	ELFV_dehydrog domain-containing protein OS=Anopheles funestus OX=62324 PE=3 SV=1
70	29308	tr|A0A2M4CUS3|A0A2M4CUS3_ANODA	92.22	7	7	60000	5	5	11	Deamidation (NQ)	80338	Putative glutamate/leucine/phenylalanine/valine dehydrogenase OS=Anopheles darlingi OX=43151 PE=3 SV=1
70	29309	tr|A0A182FPJ0|A0A182FPJ0_ANOAL	92.22	6	6	60000	5	5	11	Deamidation (NQ)	90179	ELFV_dehydrog domain-containing protein OS=Anopheles albimanus OX=7167 PE=3 SV=1
77	1411	tr|Q95V90|Q95V90_AEDAE	81.64	16	16	43700	5	5	8		38604	Long form D7Bclu1 salivary protein OS=Aedes aegypti OX=7159 PE=2 SV=1
77	1412	tr|Q0IF93|Q0IF93_AEDAE	81.64	16	16	43700	5	5	8		38628	AAEL006417-PA OS=Aedes aegypti OX=7159 GN=5567956 PE=4 SV=1
76	853	tr|A0A1W7R5C1|A0A1W7R5C1_AEDAL	60.95	16	16	105000	5	5	8	Carbamidomethylation; Deamidation (NQ)	29535	Putative voltage-dependent anion-selective channel (Fragment) OS=Aedes albopictus OX=7160 PE=4 SV=1
76	854	tr|Q1HR57|Q1HR57_AEDAE	60.95	16	16	105000	5	5	8	Carbamidomethylation; Deamidation (NQ)	30696	AAEL001872-PA (Fragment) OS=Aedes aegypti OX=7159 GN=VDAC PE=2 SV=1
76	855	tr|T1E288|T1E288_9DIPT	60.95	16	16	105000	5	5	8	Carbamidomethylation; Deamidation (NQ)	30760	Putative voltage-dependent anion-selective channel OS=Psorophora albipes OX=869069 PE=2 SV=1
76	29330	tr|A0A023ELE6|A0A023ELE6_AEDAL	60.95	17	17	105000	5	5	8	Carbamidomethylation; Deamidation (NQ)	27500	Putative voltage-dependent anion channel (Fragment) OS=Aedes albopictus OX=7160 PE=2 SV=1
76	29331	tr|B0W1Q3|B0W1Q3_CULQU	60.95	16	16	105000	5	5	8	Carbamidomethylation; Deamidation (NQ)	30672	Voltage-dependent anion-selective channel OS=Culex quinquefasciatus OX=7176 GN=6031961 PE=4 SV=1
76	29332	tr|A0A1Q3FA20|A0A1Q3FA20_CULTA	60.95	16	16	105000	5	5	8	Carbamidomethylation; Deamidation (NQ)	30688	Putative voltage-dependent anion-selective channel OS=Culex tarsalis OX=7177 PE=4 SV=1
22	1594	tr|Q175A3|Q175A3_AEDAE	163.64	18	18	24200	18	4	41	Deamidation (NQ); Pyro-glu from Q	118618	2-oxoglutarate dehydrogenase OS=Aedes aegypti OX=7159 GN=AAEL006721 PE=4 SV=1
22	1585	tr|Q175A4|Q175A4_AEDAE	163.64	19	19	24200	18	4	41	Deamidation (NQ); Pyro-glu from Q	114151	2-oxoglutarate dehydrogenase OS=Aedes aegypti OX=7159 GN=5568292 PE=4 SV=1
42	690	tr|Q16P79|Q16P79_AEDAE	122.51	34	34	64900	8	4	22	Deamidation (NQ); Dehydration	23264	AAEL011741-PA OS=Aedes aegypti OX=7159 GN=GSTS1 PE=4 SV=2
42	708	tr|A0A023EME7|A0A023EME7_AEDAL	122.51	31	31	64900	8	4	22	Deamidation (NQ); Dehydration	25359	Putative glutathione s-transferase (Fragment) OS=Aedes albopictus OX=7160 PE=2 SV=1
42	709	tr|A0A182H3T8|A0A182H3T8_AEDAL	122.51	30	30	64900	8	4	22	Deamidation (NQ); Dehydration	26294	Uncharacterized protein OS=Aedes albopictus OX=7160 GN=RP20_CCG021145 PE=4 SV=1
38	367	tr|A0A023EP24|A0A023EP24_AEDAL	105.82	39	39	55700	11	4	25	Carbamidomethylation; Deamidation (NQ); Pyro-glu from Q	32904	Putative mitochondrial solute carrier protein OS=Aedes albopictus OX=7160 PE=2 SV=1
57	589	tr|A0A023EJ67|A0A023EJ67_AEDAL	98.43	31	31	170000	6	4	14	Deamidation (NQ); Carboxylation (DKW); Acetylation (N-term)	21926	Putative ca2+ sensor ef-hand superfamily OS=Aedes albopictus OX=7160 PE=2 SV=1
57	590	tr|Q16XK7|Q16XK7_AEDAE	98.43	31	31	170000	6	4	14	Deamidation (NQ); Carboxylation (DKW); Acetylation (N-term)	21910	AAEL008844-PA OS=Aedes aegypti OX=7159 GN=5571151 PE=4 SV=1
82	29322	tr|A0A1Q3F3Z0|A0A1Q3F3Z0_CULTA	88.87	8	8	36600	4	4	7		60328	Putative 60 kDa heat shock protein mitochondrial OS=Culex tarsalis OX=7177 PE=3 SV=1
82	29323	tr|B0WP67|B0WP67_CULQU	88.87	8	8	36600	4	4	7		60432	60 kDa heat shock protein mitochondrial OS=Culex quinquefasciatus OX=7176 GN=6041207 PE=3 SV=1
82	1423	tr|Q16PM9|Q16PM9_AEDAE	88.87	8	8	36600	4	4	7		60794	AAEL011584-PA OS=Aedes aegypti OX=7159 GN=5575032 PE=3 SV=1
82	1424	tr|A0A023EV59|A0A023EV59_AEDAL	88.87	8	8	36600	4	4	7		60763	Putative chaperonin-60kd ch60 OS=Aedes albopictus OX=7160 PE=2 SV=1
82	29324	tr|A0A182H5B2|A0A182H5B2_AEDAL	88.87	8	8	36600	4	4	7		60777	Uncharacterized protein OS=Aedes albopictus OX=7160 PE=3 SV=1
82	1425	tr|A0A1Q3F3W2|A0A1Q3F3W2_CULTA	88.87	8	8	36600	4	4	7		60574	Putative 60 kDa heat shock protein mitochondrial OS=Culex tarsalis OX=7177 PE=3 SV=1
78	720	tr|A0A182GB39|A0A182GB39_AEDAL	78.33	9	9	42400	4	4	7	Deamidation (NQ); Pyro-glu from Q	52001	Lipoyl-binding domain-containing protein OS=Aedes albopictus OX=7160 GN=RP20_CCG006745 PE=4 SV=1
78	721	tr|Q17H89|Q17H89_AEDAE	78.33	9	9	42400	4	4	7	Deamidation (NQ); Pyro-glu from Q	51971	AAEL002764-PA OS=Aedes aegypti OX=7159 GN=AAEL002764 PE=4 SV=1
79	29382	tr|Q17CT0|Q17CT0_AEDAE	74.58	8	8	32300	4	4	7	Pyro-glu from Q	67934	AAEL004434-PA OS=Aedes aegypti OX=7159 GN=5564768 PE=4 SV=1
87	301	tr|A0A023EQ44|A0A023EQ44_AEDAL	67.06	10	10	52900	4	4	6		36904	Putative mitochondrial phosphate carrier protein (Fragment) OS=Aedes albopictus OX=7160 PE=2 SV=1
2	84	tr|Q1HRQ7|Q1HRQ7_AEDAE	195.44	36	36	298000	25	3	88	Carbamidomethylation; Deamidation (NQ); Dehydration; Pyro-glu from E	59392	ATP synthase subunit alpha OS=Aedes aegypti OX=7159 GN=5575914 PE=2 SV=1
65	29325	tr|Q16LR5|Q16LR5_AEDAE	109.7	8	8	37600	4	3	12		79200	AAEL012552-PA OS=Aedes aegypti OX=7159 GN=AAEL012552 PE=3 SV=1
65	29326	tr|A0A1S4FWT8|A0A1S4FWT8_AEDAE	109.7	8	8	37600	4	3	12		79228	Uncharacterized protein OS=Aedes aegypti OX=7159 GN=5576501 PE=3 SV=1
65	20911	tr|A0A182GJZ1|A0A182GJZ1_AEDAL	109.7	8	8	37600	4	3	12		79012	Uncharacterized protein OS=Aedes albopictus OX=7160 GN=RP20_CCG011237 PE=3 SV=1
75	29319	tr|Q1HR08|Q1HR08_AEDAE	97.82	16	16	80900	3	3	9		27655	Mitochondrial cytochrome c1 OS=Aedes aegypti OX=7159 PE=2 SV=1
75	29320	tr|Q16NS5|Q16NS5_AEDAE	97.82	13	13	80900	3	3	9		33191	AAEL011871-PA OS=Aedes aegypti OX=7159 GN=5575492 PE=4 SV=1
83	862	tr|J9HS62|J9HS62_AEDAE	89.5	25	25	22500	3	3	7	Pyro-glu from Q	16973	AAEL002504-PB OS=Aedes aegypti OX=7159 GN=AaeL_AAEL002504 PE=3 SV=1
83	864	tr|A0A1S4F1X8|A0A1S4F1X8_AEDAE	89.5	25	25	22500	3	3	7	Pyro-glu from Q	17029	ATP-synt_DE_N domain-containing protein OS=Aedes aegypti OX=7159 GN=5574977 PE=3 SV=1
83	865	tr|Q17I03|Q17I03_AEDAE	89.5	23	23	22500	3	3	7	Pyro-glu from Q	18450	AAEL002504-PA OS=Aedes aegypti OX=7159 GN=AAEL002504 PE=3 SV=1
84	29796	tr|A0A023EKM8|A0A023EKM8_AEDAL	87.3	18	18	50800	3	3	7	Carbamidomethylation; Carboxymethyl; Mutation	27101	Putative mitochondrial f1f0-atp synthase subunit b/atp4 OS=Aedes albopictus OX=7160 PE=2 SV=1
84	29797	tr|Q179J9|Q179J9_AEDAE	87.3	18	18	50800	3	3	7	Carbamidomethylation; Carboxymethyl; Mutation	27040	AAEL005610-PA OS=Aedes aegypti OX=7159 GN=5566726 PE=4 SV=1
84	29799	tr|A0A182GHQ5|A0A182GHQ5_AEDAL	87.3	9	9	50800	3	3	7	Carbamidomethylation; Carboxymethyl; Mutation	55363	Uncharacterized protein OS=Aedes albopictus OX=7160 GN=RP20_CCG010112 PE=4 SV=1
91	29561	tr|A0A023EPT6|A0A023EPT6_AEDAL	83.67	13	13	34800	3	3	5	Pyro-glu from Q	34487	Succinate--CoA ligase [ADP/GDP-forming] subunit alpha mitochondrial OS=Aedes albopictus OX=7160 GN=109414164 PE=2 SV=1
91	29562	tr|Q1HR33|Q1HR33_AEDAE	83.67	13	13	34800	3	3	5	Pyro-glu from Q	34473	Succinate--CoA ligase [ADP/GDP-forming] subunit alpha mitochondrial OS=Aedes aegypti OX=7159 GN=AAEL006833 PE=2 SV=1
73	472	tr|A0A182WR96|A0A182WR96_ANOQN	80.09	4	4	18600	3	3	10	Deamidation (NQ)	72206	Succinate dehydrogenase [ubiquinone] flavoprotein subunit mitochondrial OS=Anopheles quadriannulatus OX=34691 PE=3 SV=1
73	473	tr|A0A182ULS7|A0A182ULS7_ANOME	80.09	4	4	18600	3	3	10	Deamidation (NQ)	72206	Succinate dehydrogenase [ubiquinone] flavoprotein subunit mitochondrial OS=Anopheles merus OX=30066 PE=3 SV=1
73	474	tr|A0A084VTQ4|A0A084VTQ4_ANOSI	80.09	4	4	18600	3	3	10	Deamidation (NQ)	72064	Succinate dehydrogenase [ubiquinone] flavoprotein subunit mitochondrial OS=Anopheles sinensis OX=74873 GN=ZHAS_00008945 PE=3 SV=1
73	476	tr|A0A182RBD4|A0A182RBD4_ANOFN	80.09	4	4	18600	3	3	10	Deamidation (NQ)	72323	Succinate dehydrogenase [ubiquinone] flavoprotein subunit mitochondrial OS=Anopheles funestus OX=62324 PE=3 SV=1
73	477	tr|A0A182HX90|A0A182HX90_ANOAR	80.09	4	4	18600	3	3	10	Deamidation (NQ)	72206	Succinate dehydrogenase [ubiquinone] flavoprotein subunit mitochondrial OS=Anopheles arabiensis OX=7173 PE=3 SV=1
73	478	tr|A0A182YLX1|A0A182YLX1_ANOST	80.09	4	4	18600	3	3	10	Deamidation (NQ)	72172	Succinate dehydrogenase [ubiquinone] flavoprotein subunit mitochondrial OS=Anopheles stephensi OX=30069 PE=3 SV=1
73	480	tr|Q7QDV0|Q7QDV0_ANOGA	80.09	4	4	18600	3	3	10	Deamidation (NQ)	72205	Succinate dehydrogenase [ubiquinone] flavoprotein subunit mitochondrial OS=Anopheles gambiae OX=7165 GN=1272618 PE=3 SV=4
73	467	tr|A0A023EV92|A0A023EV92_AEDAL	80.09	4	4	18600	3	3	10	Deamidation (NQ)	67167	Succinate dehydrogenase (quinone) (Fragment) OS=Aedes albopictus OX=7160 PE=2 SV=1
73	468	tr|T1E1E5|T1E1E5_9DIPT	80.09	4	4	18600	3	3	10	Deamidation (NQ)	67957	Succinate dehydrogenase (quinone) (Fragment) OS=Psorophora albipes OX=869069 PE=2 SV=1
73	471	tr|A0A182GZD1|A0A182GZD1_AEDAL	80.09	4	4	18600	3	3	10	Deamidation (NQ)	71925	Succinate dehydrogenase [ubiquinone] flavoprotein subunit mitochondrial OS=Aedes albopictus OX=7160 GN=RP20_CCG018614 PE=3 SV=1
73	469	tr|A0A1Q3FY78|A0A1Q3FY78_CULTA	80.09	4	4	18600	3	3	10	Deamidation (NQ)	71737	Succinate dehydrogenase [ubiquinone] flavoprotein subunit mitochondrial OS=Culex tarsalis OX=7177 PE=3 SV=1
73	470	tr|A0A1Q3FY46|A0A1Q3FY46_CULTA	80.09	4	4	18600	3	3	10	Deamidation (NQ)	71771	Succinate dehydrogenase [ubiquinone] flavoprotein subunit mitochondrial OS=Culex tarsalis OX=7177 PE=3 SV=1
73	484	tr|B0WFX7|B0WFX7_CULQU	80.09	4	4	18600	3	3	10	Deamidation (NQ)	72127	Succinate dehydrogenase [ubiquinone] flavoprotein subunit mitochondrial OS=Culex quinquefasciatus OX=7176 GN=6037731 PE=3 SV=1
73	481	tr|A0A182FM31|A0A182FM31_ANOAL	80.09	4	4	18600	3	3	10	Deamidation (NQ)	72241	Succinate dehydrogenase [ubiquinone] flavoprotein subunit mitochondrial OS=Anopheles albimanus OX=7167 PE=3 SV=1
73	482	tr|A0A1Q3FY45|A0A1Q3FY45_CULTA	80.09	4	4	18600	3	3	10	Deamidation (NQ)	72047	Succinate dehydrogenase [ubiquinone] flavoprotein subunit mitochondrial OS=Culex tarsalis OX=7177 PE=3 SV=1
73	483	tr|A0A1Q3FY53|A0A1Q3FY53_CULTA	80.09	4	4	18600	3	3	10	Deamidation (NQ)	72013	Succinate dehydrogenase [ubiquinone] flavoprotein subunit mitochondrial OS=Culex tarsalis OX=7177 PE=3 SV=1
73	475	tr|Q16SE4|Q16SE4_AEDAE	80.09	4	4	18600	3	3	10	Deamidation (NQ)	72054	Succinate dehydrogenase (quinone) (Fragment) OS=Aedes aegypti OX=7159 GN=AAEL010608 PE=3 SV=1
73	479	tr|W5JUV9|W5JUV9_ANODA	80.09	4	4	18600	3	3	10	Deamidation (NQ)	72229	Succinate dehydrogenase [ubiquinone] flavoprotein subunit mitochondrial OS=Anopheles darlingi OX=43151 GN=AND_000022 PE=3 SV=1
88	657	tr|Q17D51|Q17D51_AEDAE	79.31	8	8	15400	3	3	5		38508	Pyruvate dehydrogenase E1 component subunit beta OS=Aedes aegypti OX=7159 GN=AAEL004338 PE=4 SV=1
88	658	tr|A0A1S4F7M2|A0A1S4F7M2_AEDAE	79.31	8	8	15400	3	3	5		38499	Pyruvate dehydrogenase E1 component subunit beta OS=Aedes aegypti OX=7159 GN=5564584 PE=4 SV=1
101	10650	tr|A0A2Z6ZMA6|A0A2Z6ZMA6_AEDAL	71.66	7	7	20100	3	3	4		68229	Uncharacterized protein OS=Aedes albopictus OX=7160 GN=RP20_CCG006486 PE=3 SV=1
101	10653	Q2TJ56|VATA_AEDAL	71.66	7	7	20100	3	3	4		68229	V-type proton ATPase catalytic subunit A OS=Aedes albopictus OX=7160 GN=VhaA PE=2 SV=1
101	10655	O16109|VATA_AEDAE	71.66	7	7	20100	3	3	4		68229	V-type proton ATPase catalytic subunit A OS=Aedes aegypti OX=7159 GN=VhaA PE=2 SV=2
101	10662	tr|T1DE30|T1DE30_9DIPT	71.66	7	7	20100	3	3	4		68220	Putative vacuolar h+-atpase v1 sector subunit a OS=Psorophora albipes OX=869069 PE=2 SV=1
93	29574	tr|A0A182VJ77|A0A182VJ77_ANOME	69.79	4	4	4730	3	3	5	Deamidation (NQ)	119112	Uncharacterized protein OS=Anopheles merus OX=30066 PE=4 SV=1
93	2703	tr|Q7PMT9|Q7PMT9_ANOGA	69.79	3	3	4730	3	3	5	Deamidation (NQ)	130512	Pyruvate carboxylase OS=Anopheles gambiae OX=7165 GN=1278483 PE=4 SV=2
93	29576	tr|A0A182G288|A0A182G288_AEDAL	69.79	3	3	4730	3	3	5	Deamidation (NQ)	130619	Pyruvate carboxylase OS=Aedes albopictus OX=7160 GN=RP20_CCG001232 PE=4 SV=1
93	29577	tr|Q16V52|Q16V52_AEDAE	69.79	3	3	4730	3	3	5	Deamidation (NQ)	130634	Pyruvate carboxylase OS=Aedes aegypti OX=7159 GN=5572254 PE=4 SV=1
93	29575	tr|A0A182G738|A0A182G738_AEDAL	69.79	4	4	4730	3	3	5	Deamidation (NQ)	129366	Pyruvate carboxylase OS=Aedes albopictus OX=7160 GN=RP20_CCG004388 PE=4 SV=1
93	2707	tr|A7UUW7|A7UUW7_ANOGA	69.79	3	3	4730	3	3	5	Deamidation (NQ)	132267	Pyruvate carboxylase OS=Anopheles gambiae OX=7165 GN=1278483 PE=4 SV=1
93	29578	tr|Q16921|Q16921_AEDAE	69.79	3	3	4730	3	3	5	Deamidation (NQ)	132201	Pyruvate carboxylase OS=Aedes aegypti OX=7159 PE=2 SV=1
93	2705	tr|A0A182WZW3|A0A182WZW3_ANOQN	69.79	3	3	4730	3	3	5	Deamidation (NQ)	132067	Pyruvate carboxylase OS=Anopheles quadriannulatus OX=34691 PE=4 SV=1
93	2706	tr|A0A182HXH2|A0A182HXH2_ANOAR	69.79	3	3	4730	3	3	5	Deamidation (NQ)	132067	Pyruvate carboxylase OS=Anopheles arabiensis OX=7173 PE=4 SV=1
85	29434	tr|Q16TS7|Q16TS7_AEDAE	68.55	5	5	9500	3	3	6		82524	3-hydroxyacyl-coa dehyrogenase OS=Aedes aegypti OX=7159 GN=AAEL010146 PE=3 SV=1
92	29586	P50635|APY_AEDAE	66.17	6	6	21500	3	3	5		62754	Apyrase OS=Aedes aegypti OX=7159 GN=APY PE=1 SV=2
96	952	tr|A0A023EVI0|A0A023EVI0_AEDAL	65.66	6	6	39800	3	3	4		74702	Proline dehydrogenase OS=Aedes albopictus OX=7160 PE=2 SV=1
96	953	tr|A0A1S4FZI4|A0A1S4FZI4_AEDAE	65.66	6	6	39800	3	3	4		75189	Proline dehydrogenase OS=Aedes aegypti OX=7159 PE=3 SV=1
96	954	tr|A0A4Y0BKW6|A0A4Y0BKW6_ANOFN	65.66	6	6	39800	3	3	4		75889	Proline dehydrogenase OS=Anopheles funestus OX=62324 PE=3 SV=1
96	956	tr|A0A4Y0BQX1|A0A4Y0BQX1_ANOFN	65.66	6	6	39800	3	3	4		76087	Proline dehydrogenase OS=Anopheles funestus OX=62324 PE=3 SV=1
96	958	tr|A0A1Y9IZV4|A0A1Y9IZV4_ANOQN	65.66	6	6	39800	3	3	4		76397	Proline dehydrogenase OS=Anopheles quadriannulatus OX=34691 PE=3 SV=2
96	961	tr|W5J477|W5J477_ANODA	65.66	6	6	39800	3	3	4		76944	Proline dehydrogenase OS=Anopheles darlingi OX=43151 GN=AND_009672 PE=3 SV=1
96	945	tr|A0A1Q3FWY3|A0A1Q3FWY3_CULTA	65.66	7	7	39800	3	3	4		62298	Proline dehydrogenase (Fragment) OS=Culex tarsalis OX=7177 PE=3 SV=1
96	946	tr|A0A2M4CJU1|A0A2M4CJU1_ANODA	65.66	6	6	39800	3	3	4		69423	Proline dehydrogenase (Fragment) OS=Anopheles darlingi OX=43151 PE=3 SV=1
96	951	tr|A0A087ZJR8|A0A087ZJR8_ANODA	65.66	6	6	39800	3	3	4		73488	Proline dehydrogenase OS=Anopheles darlingi OX=43151 PE=3 SV=1
96	955	tr|A0A2M4CSL8|A0A2M4CSL8_ANODA	65.66	6	6	39800	3	3	4		75385	Proline dehydrogenase OS=Anopheles darlingi OX=43151 PE=3 SV=1
96	957	tr|A0A182VIP8|A0A182VIP8_ANOME	65.66	6	6	39800	3	3	4		76549	Proline dehydrogenase OS=Anopheles merus OX=30066 PE=3 SV=1
96	959	tr|A0A453Z3A0|A0A453Z3A0_ANOQN	65.66	6	6	39800	3	3	4		76509	Proline dehydrogenase OS=Anopheles quadriannulatus OX=34691 PE=3 SV=1
96	960	tr|F5HJD1|F5HJD1_ANOGA	65.66	6	6	39800	3	3	4		77450	Proline dehydrogenase OS=Anopheles gambiae OX=7165 GN=1271596 PE=3 SV=1
96	947	tr|A0A1Q3FXD9|A0A1Q3FXD9_CULTA	65.66	6	6	39800	3	3	4		73115	Proline dehydrogenase OS=Culex tarsalis OX=7177 PE=3 SV=1
96	948	tr|A0A1Q3FX60|A0A1Q3FX60_CULTA	65.66	6	6	39800	3	3	4		73131	Proline dehydrogenase OS=Culex tarsalis OX=7177 PE=3 SV=1
96	949	tr|A0A1Q3FX24|A0A1Q3FX24_CULTA	65.66	6	6	39800	3	3	4		73541	Proline dehydrogenase OS=Culex tarsalis OX=7177 PE=3 SV=1
96	950	tr|A0A1Q3FX38|A0A1Q3FX38_CULTA	65.66	6	6	39800	3	3	4		73372	Proline dehydrogenase OS=Culex tarsalis OX=7177 PE=3 SV=1
96	988	tr|Q7QFT0|Q7QFT0_ANOGA	65.66	5	5	39800	3	3	4		80866	Proline dehydrogenase OS=Anopheles gambiae OX=7165 GN=1271596 PE=3 SV=5
80	1646	tr|A0A182GX83|A0A182GX83_AEDAL	60.65	14	14	17600	3	3	7	Dehydration	22853	Uncharacterized protein OS=Aedes albopictus OX=7160 GN=109412313 PE=4 SV=1
80	1647	tr|Q16TN9|Q16TN9_AEDAE	60.65	13	13	17600	3	3	7	Dehydration	23481	AAEL010180-PA OS=Aedes aegypti OX=7159 GN=5572962 PE=4 SV=1
89	778	tr|Q1HRS6|Q1HRS6_AEDAE	56.31	10	10	25500	3	3	5	Dehydration	29606	40S ribosomal protein S4 OS=Aedes aegypti OX=7159 PE=2 SV=1
89	782	tr|A0A182GK69|A0A182GK69_AEDAL	56.31	10	10	25500	3	3	5	Dehydration	29606	40S ribosomal protein S4 OS=Aedes albopictus OX=7160 GN=109404346 PE=3 SV=1
89	787	tr|A0A1Q3FTM9|A0A1Q3FTM9_CULTA	56.31	10	10	25500	3	3	5	Dehydration	29622	40S ribosomal protein S4 OS=Culex tarsalis OX=7177 PE=3 SV=1
89	788	tr|Q152V2|Q152V2_CULPA	56.31	10	10	25500	3	3	5	Dehydration	29638	40S ribosomal protein S4 OS=Culex pipiens pallens OX=42434 PE=2 SV=1
89	790	tr|B0W871|B0W871_CULQU	56.31	10	10	25500	3	3	5	Dehydration	29695	40S ribosomal protein S4 OS=Culex quinquefasciatus OX=7176 GN=6034613 PE=3 SV=1
95	615	tr|B0WGB3|B0WGB3_CULQU	56.03	5	5	50900	3	3	4	Carbamidomethylation	52084	NADH dehydrogenase [ubiquinone] flavoprotein 1 mitochondrial OS=Culex quinquefasciatus OX=7176 GN=6037881 PE=3 SV=1
95	617	tr|Q1HR11|Q1HR11_AEDAE	56.03	5	5	50900	3	3	4	Carbamidomethylation	53319	NADH dehydrogenase [ubiquinone] flavoprotein 1 mitochondrial OS=Aedes aegypti OX=7159 GN=5569497 PE=2 SV=1
95	618	tr|A0A182GU30|A0A182GU30_AEDAL	56.03	5	5	50900	3	3	4	Carbamidomethylation	53365	NADH dehydrogenase [ubiquinone] flavoprotein 1 mitochondrial OS=Aedes albopictus OX=7160 GN=RP20_CCG010522 PE=3 SV=1
95	619	tr|Q171D1|Q171D1_AEDAE	56.03	5	5	50900	3	3	4	Carbamidomethylation	53390	NADH dehydrogenase [ubiquinone] flavoprotein 1 mitochondrial OS=Aedes aegypti OX=7159 GN=AAEL007681 PE=3 SV=1
3	272	tr|Q1HR67|Q1HR67_AEDAE	200.65	52	52	10600	23	2	87	Carbamidomethylation; Deamidation (NQ); Dehydration; Dethiomethyl; Oxidation (M); 4 more	39874	AAEL009185-PA OS=Aedes aegypti OX=7159 GN=5571596 PE=2 SV=1
9	79	tr|W5J4R5|W5J4R5_ANODA	190.71	31	31	10300	24	2	70	Carbamidomethylation; Deamidation (NQ); Dehydration; Pyro-glu from E; Phosphorylation (STY); Mutation	59383	ATP synthase subunit alpha OS=Anopheles darlingi OX=43151 GN=AND_008921 PE=3 SV=1
12	41	tr|A0A182FZN0|A0A182FZN0_ANOAL	187.77	36	36	11000	24	2	69	Deamidation (NQ); Dehydration; Pyro-glu from E; Homoserine lactone	41609	Uncharacterized protein OS=Anopheles albimanus OX=7167 PE=3 SV=1
12	42	tr|A0A1S4H6W1|A0A1S4H6W1_ANOGA	187.77	36	36	11000	24	2	69	Deamidation (NQ); Dehydration; Pyro-glu from E; Homoserine lactone	41593	Cytoplasmic actin OS=Anopheles gambiae OX=7165 PE=3 SV=1
12	43	tr|A0A182R8J7|A0A182R8J7_ANOFN	187.77	36	36	11000	24	2	69	Deamidation (NQ); Dehydration; Pyro-glu from E; Homoserine lactone	41579	Uncharacterized protein OS=Anopheles funestus OX=62324 PE=3 SV=1
26	760	tr|A0A023ETA6|A0A023ETA6_AEDAL	159.14	34	34	41600	12	2	39	Carbamidomethylation; Deamidation (NQ); Pyro-glu from E; Mutation	46553	Putative enolase OS=Aedes albopictus OX=7160 PE=2 SV=1
24	184	tr|A0A0P6IYG4|A0A0P6IYG4_AEDAE	152.19	48	48	47200	15	2	39	Carbamidomethylation; Deamidation (NQ); Dehydration; Dethiomethyl; Pyro-glu from Q	32639	Putative adp/atp transporter on adenylate translocase (Fragment) OS=Aedes aegypti OX=7159 PE=2 SV=1
24	185	tr|A0A023EMT7|A0A023EMT7_AEDAL	152.19	47	47	47200	15	2	39	Carbamidomethylation; Deamidation (NQ); Dehydration; Dethiomethyl; Pyro-glu from Q	32831	Putative mitochondrial solute carrier protein OS=Aedes albopictus OX=7160 GN=109400515 PE=2 SV=1
47	752	tr|J9HYM2|J9HYM2_AEDAE	138.58	37	37	130000	8	2	19	Carbamidomethylation; Deamidation (NQ)	35441	Glyceraldehyde-3-phosphate dehydrogenase OS=Aedes aegypti OX=7159 GN=23687404 PE=3 SV=1
97	732	tr|A0A182H8F4|A0A182H8F4_AEDAL	81.12	8	8	20000	3	2	4		49985	Tubulin beta chain OS=Aedes albopictus OX=7160 GN=RP20_CCG024018 PE=3 SV=1
97	733	tr|B0W7E7|B0W7E7_CULQU	81.12	8	8	20000	3	2	4		50287	Tubulin beta chain OS=Culex quinquefasciatus OX=7176 GN=6034293 PE=3 SV=1
97	734	tr|A0A084WAZ7|A0A084WAZ7_ANOSI	81.12	8	8	20000	3	2	4		50105	Tubulin beta chain OS=Anopheles sinensis OX=74873 GN=ZHAS_00015638 PE=3 SV=1
97	735	tr|A0A2M4CTF9|A0A2M4CTF9_ANODA	81.12	8	8	20000	3	2	4		50164	Tubulin beta chain OS=Anopheles darlingi OX=43151 PE=3 SV=1
97	736	tr|A0A182RQT8|A0A182RQT8_ANOFN	81.12	8	8	20000	3	2	4		50105	Tubulin beta chain OS=Anopheles funestus OX=62324 PE=3 SV=1
97	737	tr|T1DF12|T1DF12_ANOAQ	81.12	8	8	20000	3	2	4		50105	Tubulin beta chain OS=Anopheles aquasalis OX=42839 PE=2 SV=1
97	738	tr|A0A182HVT0|A0A182HVT0_ANOAR	81.12	8	8	20000	3	2	4		50105	Tubulin beta chain OS=Anopheles arabiensis OX=7173 PE=3 SV=1
97	739	tr|T1DI49|T1DI49_9DIPT	81.12	8	8	20000	3	2	4		50119	Tubulin beta chain OS=Psorophora albipes OX=869069 PE=2 SV=1
97	740	tr|A0A182WUP7|A0A182WUP7_ANOQN	81.12	8	8	20000	3	2	4		50105	Tubulin beta chain OS=Anopheles quadriannulatus OX=34691 PE=3 SV=1
97	741	tr|Q17GX9|Q17GX9_AEDAE	81.12	8	8	20000	3	2	4		50119	Tubulin beta chain OS=Aedes aegypti OX=7159 GN=5576244 PE=3 SV=1
97	742	tr|A0A087Z068|A0A087Z068_ANODA	81.12	8	8	20000	3	2	4		50105	Tubulin beta chain OS=Anopheles darlingi OX=43151 PE=3 SV=1
97	743	tr|A0A1Q3EUF9|A0A1Q3EUF9_CULTA	81.12	8	8	20000	3	2	4		50119	Tubulin beta chain OS=Culex tarsalis OX=7177 PE=3 SV=1
97	744	tr|Q7PSI4|Q7PSI4_ANOGA	81.12	8	8	20000	3	2	4		50105	Tubulin beta chain OS=Anopheles gambiae OX=7165 GN=1271023 PE=3 SV=4
97	745	tr|A0A2M4CSY1|A0A2M4CSY1_ANODA	81.12	8	8	20000	3	2	4		50050	Tubulin beta chain OS=Anopheles darlingi OX=43151 PE=3 SV=1
97	746	tr|A0A182UM44|A0A182UM44_ANOME	81.12	8	8	20000	3	2	4		50105	Tubulin beta chain OS=Anopheles merus OX=30066 PE=3 SV=1
97	747	tr|Q0PHP1|Q0PHP1_AEDAE	81.12	8	8	20000	3	2	4		50167	Tubulin beta chain OS=Aedes aegypti OX=7159 GN=B4t PE=3 SV=1
97	748	tr|A0A1Q3EUK5|A0A1Q3EUK5_CULTA	81.12	8	8	20000	3	2	4		50206	Tubulin beta chain OS=Culex tarsalis OX=7177 PE=3 SV=1
97	749	tr|A0A1Q3FWE9|A0A1Q3FWE9_CULTA	81.12	8	8	20000	3	2	4		50149	Tubulin beta chain OS=Culex tarsalis OX=7177 PE=3 SV=1
97	750	tr|W5JQL0|W5JQL0_ANODA	81.12	7	7	20000	3	2	4		58752	Tubulin beta chain OS=Anopheles darlingi OX=43151 GN=AND_002635 PE=3 SV=1
112	41664	tr|Q16SH1|Q16SH1_AEDAE	76.8	2	2	2580	2	2	3		88806	AAEL010585-PA OS=Aedes aegypti OX=7159 GN=5573545 PE=3 SV=1
112	41663	tr|Q16MA3|Q16MA3_AEDAE	76.8	2	2	2580	2	2	3		79655	AAEL012364-PA (Fragment) OS=Aedes aegypti OX=7159 GN=AAEL012364 PE=4 SV=1
94	29602	tr|Q177P3|Q177P3_AEDAE	74.15	8	8	31400	2	2	4		28556	Phosphoglycerate mutase OS=Aedes aegypti OX=7159 GN=5567423 PE=3 SV=1
94	29603	tr|T1D4K1|T1D4K1_9DIPT	74.15	8	8	31400	2	2	4		28568	Phosphoglycerate mutase OS=Psorophora albipes OX=869069 PE=2 SV=1
94	29604	tr|A0A1Q3FZ67|A0A1Q3FZ67_CULTA	74.15	8	8	31400	2	2	4		28575	Phosphoglycerate mutase OS=Culex tarsalis OX=7177 PE=3 SV=1
94	29605	tr|B0X5F6|B0X5F6_CULQU	74.15	8	8	31400	2	2	4		28543	Phosphoglycerate mutase OS=Culex quinquefasciatus OX=7176 GN=6047884 PE=3 SV=1
94	29606	tr|A0A023ELD6|A0A023ELD6_AEDAL	74.15	8	8	31400	2	2	4		28599	Phosphoglycerate mutase OS=Aedes albopictus OX=7160 GN=109430263 PE=2 SV=1
106	466	tr|Q1HQV6|Q1HQV6_AEDAE	69.38	6	6	11400	2	2	3		47113	NADH dehydrogenase [ubiquinone] 1 alpha subcomplex subunit 10 mitochondrial OS=Aedes aegypti OX=7159 GN=5577026 PE=2 SV=1
81	30057	tr|Q16KF6|Q16KF6_AEDAE	67.54	15	15	36200	2	2	7	Deamidation (NQ)	20263	AAEL013009-PA OS=Aedes aegypti OX=7159 GN=AAEL013009 PE=4 SV=1
81	30058	tr|Q17AX5|Q17AX5_AEDAE	67.54	7	7	36200	2	2	7	Deamidation (NQ)	46498	AAEL005170-PA OS=Aedes aegypti OX=7159 GN=AAEL005170 PE=4 SV=1
99	29550	tr|B8RJG2|B8RJG2_CULTA	64.62	10	10	4050	2	2	4		26501	40S ribosomal protein S2 (Fragment) OS=Culex tarsalis OX=7177 PE=2 SV=1
99	29551	tr|Q5MIQ9|Q5MIQ9_AEDAL	64.62	9	9	4050	2	2	4		29817	Ribosomal protein S2 OS=Aedes albopictus OX=7160 PE=2 SV=1
99	29552	tr|A0A023EM32|A0A023EM32_AEDAL	64.62	9	9	4050	2	2	4		29760	40S ribosomal protein S2 OS=Aedes albopictus OX=7160 GN=109412318 PE=2 SV=1
99	29553	tr|A0A1Q3G298|A0A1Q3G298_CULTA	64.62	9	9	4050	2	2	4		29774	Putative ribosomal protein s2 OS=Culex tarsalis OX=7177 PE=3 SV=1
99	29554	tr|A0A1Q3G2F3|A0A1Q3G2F3_CULTA	64.62	9	9	4050	2	2	4		29748	Putative ribosomal protein s2 OS=Culex tarsalis OX=7177 PE=3 SV=1
99	29555	tr|Q1HRV1|Q1HRV1_AEDAE	64.62	9	9	4050	2	2	4		29874	40S ribosomal protein S2 OS=Aedes aegypti OX=7159 GN=5572968 PE=2 SV=1
99	29556	tr|B0WUM7|B0WUM7_CULQU	64.62	9	9	4050	2	2	4		30084	40S ribosomal protein S2 OS=Culex quinquefasciatus OX=7176 GN=6043429 PE=3 SV=1
99	29587	tr|Q5QC97|Q5QC97_AEDAE	64.62	8	8	4050	2	2	4		31429	40S ribosomal protein S2 (Fragment) OS=Aedes aegypti OX=7159 GN=40sRpS2 PE=2 SV=1
113	10600	tr|T1E817|T1E817_ANOAQ	63.62	10	10	9960	2	2	3		38531	Putative vacuolar h+-atpase v1 sector subunit b OS=Anopheles aquasalis OX=42839 PE=2 SV=1
113	10566	tr|Q9XYC8|Q9XYC8_AEDAE	63.62	7	7	9960	2	2	3		55216	Vacuolar proton pump subunit B OS=Aedes aegypti OX=7159 GN=VATB PE=2 SV=1
113	10567	tr|A0A023EUA8|A0A023EUA8_AEDAL	63.62	7	7	9960	2	2	3		55230	Vacuolar proton pump subunit B OS=Aedes albopictus OX=7160 PE=2 SV=1
113	10568	tr|W5JVX5|W5JVX5_ANODA	63.62	7	7	9960	2	2	3		55527	Vacuolar proton pump subunit B OS=Anopheles darlingi OX=43151 GN=AND_001145 PE=3 SV=1
113	10569	tr|A0A182RQ39|A0A182RQ39_ANOFN	63.62	7	7	9960	2	2	3		55541	Vacuolar proton pump subunit B OS=Anopheles funestus OX=62324 PE=3 SV=1
113	10570	tr|A0A182URU3|A0A182URU3_ANOME	63.62	7	7	9960	2	2	3		55541	Vacuolar proton pump subunit B OS=Anopheles merus OX=30066 PE=3 SV=1
113	10571	tr|A0A182XW84|A0A182XW84_ANOST	63.62	7	7	9960	2	2	3		55527	Vacuolar proton pump subunit B OS=Anopheles stephensi OX=30069 PE=3 SV=1
113	10572	tr|A0A182HTU0|A0A182HTU0_ANOAR	63.62	7	7	9960	2	2	3		55541	Vacuolar proton pump subunit B OS=Anopheles arabiensis OX=7173 PE=3 SV=1
113	10573	tr|A0A084VXP8|A0A084VXP8_ANOSI	63.62	7	7	9960	2	2	3		55511	Vacuolar proton pump subunit B OS=Anopheles sinensis OX=74873 GN=ZHAS_00010486 PE=3 SV=1
113	10574	tr|A0A182XHK3|A0A182XHK3_ANOQN	63.62	7	7	9960	2	2	3		55541	Vacuolar proton pump subunit B OS=Anopheles quadriannulatus OX=34691 PE=3 SV=1
113	1691	tr|F7IVD7|F7IVD7_ANOGA	63.62	7	7	9960	2	2	3		55527	Vacuolar proton pump subunit B OS=Anopheles gambiae OX=7165 GN=1273084 PE=3 SV=1
113	10575	tr|A0A182HAC0|A0A182HAC0_AEDAL	63.62	6	6	9960	2	2	3		66399	Uncharacterized protein OS=Aedes albopictus OX=7160 PE=3 SV=1
113	10576	tr|A0A182FAX7|A0A182FAX7_ANOAL	63.62	2	2	9960	2	2	3		196334	Uncharacterized protein OS=Anopheles albimanus OX=7167 PE=3 SV=1
108	485	tr|Q16W53|Q16W53_AEDAE	63.07	10	10	38500	2	2	3		22414	AAEL009337-PB OS=Aedes aegypti OX=7159 GN=AAEL009337 PE=3 SV=1
108	486	tr|Q16W51|Q16W51_AEDAE	63.07	9	9	38500	2	2	3		25098	AAEL009337-PA OS=Aedes aegypti OX=7159 GN=AAEL009337 PE=3 SV=2
114	858	tr|A0A023EVN9|A0A023EVN9_AEDAL	62.56	2	2	6940	2	2	3		77470	Putative filamin a alpha actin binding protein (Fragment) OS=Aedes albopictus OX=7160 PE=2 SV=1
114	877	tr|A0A4Y0BHN6|A0A4Y0BHN6_ANOFN	62.56	2	2	6940	2	2	3		88954	Uncharacterized protein OS=Anopheles funestus OX=62324 PE=4 SV=1
114	878	tr|A0A182HVH6|A0A182HVH6_ANOAR	62.56	2	2	6940	2	2	3		90313	Uncharacterized protein OS=Anopheles arabiensis OX=7173 PE=4 SV=1
114	879	tr|A0A182XF08|A0A182XF08_ANOQN	62.56	2	2	6940	2	2	3		90313	Uncharacterized protein OS=Anopheles quadriannulatus OX=34691 PE=4 SV=1
114	880	tr|F5HLL4|F5HLL4_ANOGA	62.56	2	2	6940	2	2	3		90313	AGAP004335-PC OS=Anopheles gambiae OX=7165 GN=AgaP_AGAP004335 PE=4 SV=1
114	881	tr|W5JFM5|W5JFM5_ANODA	62.56	2	2	6940	2	2	3		90269	Filamin OS=Anopheles darlingi OX=43151 GN=AND_006165 PE=4 SV=1
114	882	tr|A0A4Y0BK52|A0A4Y0BK52_ANOFN	62.56	2	2	6940	2	2	3		98439	Uncharacterized protein OS=Anopheles funestus OX=62324 PE=4 SV=1
114	883	tr|A0A1S4GKP1|A0A1S4GKP1_ANOGA	62.56	2	2	6940	2	2	3		99841	Filamin OS=Anopheles gambiae OX=7165 PE=4 SV=1
114	884	tr|A0A182UX85|A0A182UX85_ANOME	62.56	2	2	6940	2	2	3		99855	Uncharacterized protein OS=Anopheles merus OX=30066 PE=4 SV=1
114	885	tr|A0A182HE06|A0A182HE06_AEDAL	62.56	2	2	6940	2	2	3		100479	Uncharacterized protein OS=Aedes albopictus OX=7160 GN=109400439 PE=4 SV=1
114	886	tr|F5HLL3|F5HLL3_ANOGA	62.56	2	2	6940	2	2	3		105594	AGAP004335-PB OS=Anopheles gambiae OX=7165 GN=AgaP_AGAP004335 PE=4 SV=1
114	890	tr|A0A2M4DSA1|A0A2M4DSA1_ANODA	62.56	1	1	6940	2	2	3		195630	Putative actin-binding cytoskeleton protein filamin (Fragment) OS=Anopheles darlingi OX=43151 PE=4 SV=1
114	891	tr|A0A2M4CKC4|A0A2M4CKC4_ANODA	62.56	1	1	6940	2	2	3		226475	Putative actin-binding cytoskeleton protein filamin (Fragment) OS=Anopheles darlingi OX=43151 PE=4 SV=1
114	892	tr|A0A4Y0BJI8|A0A4Y0BJI8_ANOFN	62.56	1	1	6940	2	2	3		245924	Uncharacterized protein OS=Anopheles funestus OX=62324 PE=4 SV=1
114	753	tr|Q16VF7|Q16VF7_AEDAE	62.56	1	1	6940	2	2	3		246592	AAEL009583-PA OS=Aedes aegypti OX=7159 GN=AAEL009583 PE=4 SV=1
114	893	tr|A0A1S4GKT2|A0A1S4GKT2_ANOGA	62.56	1	1	6940	2	2	3		247613	Filamin OS=Anopheles gambiae OX=7165 PE=4 SV=1
114	894	tr|A0A4Y0BPW1|A0A4Y0BPW1_ANOFN	62.56	1	1	6940	2	2	3		249963	Uncharacterized protein OS=Anopheles funestus OX=62324 PE=4 SV=1
114	754	tr|A0A0P6J6K6|A0A0P6J6K6_AEDAE	62.56	1	1	6940	2	2	3		250875	Putative actin-binding cytoskeleton protein filamin (Fragment) OS=Aedes aegypti OX=7159 PE=2 SV=1
114	895	tr|A0A1S4GKQ4|A0A1S4GKQ4_ANOGA	62.56	1	1	6940	2	2	3		265369	Filamin OS=Anopheles gambiae OX=7165 PE=4 SV=1
114	896	tr|Q7PQ75|Q7PQ75_ANOGA	62.56	1	1	6940	2	2	3		268325	AGAP004335-PA (Fragment) OS=Anopheles gambiae OX=7165 GN=AgaP_AGAP004335 PE=4 SV=5
114	897	tr|A0A4Y0BKV9|A0A4Y0BKV9_ANOFN	62.56	1	1	6940	2	2	3		270322	Uncharacterized protein OS=Anopheles funestus OX=62324 PE=4 SV=1
105	1227	tr|E9P4K4|E9P4K4_9DIPT	61.87	7	7	11400	2	2	4	Mutation	17940	Myosin light chain 2 (Fragment) OS=Culex pipiens complex sp. YL-2011 OX=946124 GN=CPIJ017123 PE=4 SV=1
105	1228	tr|A0A182YAJ5|A0A182YAJ5_ANOST	61.87	6	6	11400	2	2	4	Mutation	22608	Uncharacterized protein OS=Anopheles stephensi OX=30069 PE=4 SV=1
105	1229	tr|A0A182R616|A0A182R616_ANOFN	61.87	6	6	11400	2	2	4	Mutation	22569	Uncharacterized protein OS=Anopheles funestus OX=62324 PE=4 SV=1
105	1236	tr|A0A182WSI3|A0A182WSI3_ANOQN	61.87	6	6	11400	2	2	4	Mutation	22893	Uncharacterized protein OS=Anopheles quadriannulatus OX=34691 PE=4 SV=1
105	1237	tr|W5JUN5|W5JUN5_ANODA	61.87	6	6	11400	2	2	4	Mutation	22920	Myosin light chain 2 OS=Anopheles darlingi OX=43151 GN=AND_000311 PE=4 SV=1
105	1238	tr|A0A182USU7|A0A182USU7_ANOME	61.87	6	6	11400	2	2	4	Mutation	22893	Uncharacterized protein OS=Anopheles merus OX=30066 PE=4 SV=1
105	1239	tr|T1E798|T1E798_ANOAQ	61.87	6	6	11400	2	2	4	Mutation	22979	Putative myosin light chain 2 myosin light chain 2 OS=Anopheles aquasalis OX=42839 PE=2 SV=1
105	1240	tr|Q7PUV3|Q7PUV3_ANOGA	61.87	6	6	11400	2	2	4	Mutation	22893	AGAP001622-PA OS=Anopheles gambiae OX=7165 GN=1281552 PE=4 SV=2
105	1241	tr|A0A182F6F8|A0A182F6F8_ANOAL	61.87	6	6	11400	2	2	4	Mutation	22979	Uncharacterized protein OS=Anopheles albimanus OX=7167 PE=4 SV=1
105	1242	tr|A0A182HLD5|A0A182HLD5_ANOAR	61.87	6	6	11400	2	2	4	Mutation	22893	Uncharacterized protein OS=Anopheles arabiensis OX=7173 PE=4 SV=1
105	1231	tr|Q45FA2|Q45FA2_CULPA	61.87	6	6	11400	2	2	4	Mutation	22866	Putative myosin light chain 2 OS=Culex pipiens pallens OX=42434 PE=2 SV=1
105	1232	tr|T1DIR1|T1DIR1_9DIPT	61.87	6	6	11400	2	2	4	Mutation	22920	Putative myosin regulatory light chain 2 mlc-2 OS=Psorophora albipes OX=869069 PE=2 SV=1
105	1233	tr|B0XDR8|B0XDR8_CULQU	61.87	6	6	11400	2	2	4	Mutation	22852	Myosin light chain 2 OS=Culex quinquefasciatus OX=7176 GN=6051327 PE=4 SV=1
105	1234	tr|A0A1Q3FMJ6|A0A1Q3FMJ6_CULTA	61.87	6	6	11400	2	2	4	Mutation	22866	Putative myosin regulatory light chain 2 OS=Culex tarsalis OX=7177 PE=4 SV=1
105	1235	tr|Q17HX1|Q17HX1_AEDAE	61.87	6	6	11400	2	2	4	Mutation	22833	AAEL002572-PA OS=Aedes aegypti OX=7159 GN=5580173 PE=4 SV=1
105	1230	tr|A0A023EJK6|A0A023EJK6_AEDAL	61.87	6	6	11400	2	2	4	Mutation	22736	Putative myosin regulatory light chain 2 mlc-2 OS=Aedes albopictus OX=7160 GN=109415417 PE=2 SV=1
105	1243	tr|A0A1Q3FMP6|A0A1Q3FMP6_CULTA	61.87	5	5	11400	2	2	4	Mutation	24498	Putative myosin regulatory light chain 2 (Fragment) OS=Culex tarsalis OX=7177 PE=4 SV=1
105	1244	tr|A0A1Q3FMR1|A0A1Q3FMR1_CULTA	61.87	5	5	11400	2	2	4	Mutation	28030	Putative myosin regulatory light chain 2 (Fragment) OS=Culex tarsalis OX=7177 PE=4 SV=1
103	21074	tr|Q1HRH7|Q1HRH7_AEDAE	61.4	5	5	5010	2	2	4		48525	Catalase (Fragment) OS=Aedes aegypti OX=7159 PE=2 SV=1
103	21093	tr|A0A023EUF0|A0A023EUF0_AEDAL	61.4	5	5	5010	2	2	4		56766	Catalase OS=Aedes albopictus OX=7160 PE=2 SV=1
103	21094	tr|J9HGP0|J9HGP0_AEDAE	61.4	5	5	5010	2	2	4		56840	Catalase OS=Aedes aegypti OX=7159 GN=CAT1B PE=3 SV=1
103	21098	tr|A0A182GFN9|A0A182GFN9_AEDAL	61.4	5	5	5010	2	2	4		56780	Catalase OS=Aedes albopictus OX=7160 GN=RP20_CCG009102 PE=3 SV=1
118	54121	tr|A0A182GCY2|A0A182GCY2_AEDAL	60.31	4	4	2970	2	2	3		28527	Uncharacterized protein OS=Aedes albopictus OX=7160 GN=RP20_CCG007756 PE=3 SV=1
118	54122	tr|A0A023EPZ2|A0A023EPZ2_AEDAL	60.31	3	3	2970	2	2	3		31511	Putative enoyl-coa hydratase OS=Aedes albopictus OX=7160 PE=2 SV=1
118	54123	tr|Q17E10|Q17E10_AEDAE	60.31	3	3	2970	2	2	3		31530	AAEL003993-PA OS=Aedes aegypti OX=7159 GN=5563904 PE=3 SV=1
118	54124	tr|A0A1Q3F700|A0A1Q3F700_CULTA	60.31	3	3	2970	2	2	3		31614	Putative enoyl-coa hydratase mitochondrial OS=Culex tarsalis OX=7177 PE=3 SV=1
118	54125	tr|B0WHZ4|B0WHZ4_CULQU	60.31	3	3	2970	2	2	3		31597	Enoyl-CoA hydratase mitochondrial OS=Culex quinquefasciatus OX=7176 GN=6038541 PE=3 SV=1
118	54126	tr|T1E759|T1E759_ANOAQ	60.31	3	3	2970	2	2	3		31964	Putative microtubule associated complex OS=Anopheles aquasalis OX=42839 PE=2 SV=1
118	54127	tr|W5JKK3|W5JKK3_ANODA	60.31	3	3	2970	2	2	3		31961	Enoyl-CoA hydratase mitochondrial OS=Anopheles darlingi OX=43151 GN=AND_003575 PE=3 SV=1
118	54128	tr|A0A182HHE5|A0A182HHE5_ANOAR	60.31	3	3	2970	2	2	3		32369	Uncharacterized protein OS=Anopheles arabiensis OX=7173 PE=3 SV=1
118	54129	tr|A0A182V451|A0A182V451_ANOME	60.31	3	3	2970	2	2	3		32369	Uncharacterized protein OS=Anopheles merus OX=30066 PE=3 SV=1
118	54130	tr|A0A084WIT9|A0A084WIT9_ANOSI	60.31	3	3	2970	2	2	3		32516	AGAP011833-PA-like protein OS=Anopheles sinensis OX=74873 GN=ZHAS_00018190 PE=3 SV=1
118	54131	tr|A0A182RYX9|A0A182RYX9_ANOFN	60.31	3	3	2970	2	2	3		32602	Uncharacterized protein OS=Anopheles funestus OX=62324 PE=3 SV=2
118	54132	tr|A0A4Y0BGB5|A0A4Y0BGB5_ANOFN	60.31	3	3	2970	2	2	3		32612	Uncharacterized protein OS=Anopheles funestus OX=62324 PE=3 SV=1
118	54133	tr|A0A182XGS8|A0A182XGS8_ANOQN	60.31	3	3	2970	2	2	3		32369	Uncharacterized protein OS=Anopheles quadriannulatus OX=34691 PE=3 SV=1
118	30022	tr|A0A182YLA3|A0A182YLA3_ANOST	60.31	3	3	2970	2	2	3		32427	Uncharacterized protein OS=Anopheles stephensi OX=30069 PE=3 SV=1
118	54134	tr|Q7PZC0|Q7PZC0_ANOGA	60.31	3	3	2970	2	2	3		32383	AGAP011833-PA OS=Anopheles gambiae OX=7165 GN=1280816 PE=3 SV=2
118	54135	tr|T1E2U3|T1E2U3_9DIPT	60.31	3	3	2970	2	2	3		33158	Putative microtubule associated complex OS=Psorophora albipes OX=869069 PE=2 SV=1
118	54136	tr|A0A182FUZ6|A0A182FUZ6_ANOAL	60.31	2	2	2970	2	2	3		66961	PKS_ER domain-containing protein OS=Anopheles albimanus OX=7167 PE=3 SV=1
107	41716	tr|A0A023ER31|A0A023ER31_AEDAL	56.46	7	7	16000	2	2	3		35530	Putative d-3-phosphoglycerate dehydrogen OS=Aedes albopictus OX=7160 PE=2 SV=1
107	41714	tr|Q1HR10|Q1HR10_AEDAE	56.46	7	7	16000	2	2	3		35387	Phosphoglycerate dehydrogenase OS=Aedes aegypti OX=7159 PE=2 SV=1
107	41715	tr|Q17AF8|Q17AF8_AEDAE	56.46	7	7	16000	2	2	3		35345	AAEL005336-PA OS=Aedes aegypti OX=7159 GN=5566353 PE=3 SV=1
139	29936	tr|Q174J0|Q174J0_AEDAE	52.31	2	2	2320	2	2	2	Mutation	86550	ATP-dependent 6-phosphofructokinase OS=Aedes aegypti OX=7159 GN=AAEL006895 PE=3 SV=1
139	29938	tr|A0A023EV74|A0A023EV74_AEDAL	52.31	2	2	2320	2	2	2	Mutation	86516	ATP-dependent 6-phosphofructokinase OS=Aedes albopictus OX=7160 GN=RP20_CCG003215 PE=2 SV=1
139	29913	tr|A0A1Y9HAX6|A0A1Y9HAX6_ANOFN	52.31	2	2	2320	2	2	2	Mutation	86854	ATP-dependent 6-phosphofructokinase OS=Anopheles funestus OX=62324 PE=3 SV=2
139	29914	tr|A0A2K6V9F7|A0A2K6V9F7_ANODA	52.31	2	2	2320	2	2	2	Mutation	86769	ATP-dependent 6-phosphofructokinase OS=Anopheles darlingi OX=43151 PE=3 SV=1
139	29915	tr|A0A182I3Q9|A0A182I3Q9_ANOAR	52.31	2	2	2320	2	2	2	Mutation	86681	ATP-dependent 6-phosphofructokinase OS=Anopheles arabiensis OX=7173 PE=3 SV=2
139	29918	tr|A0A1S4GVQ5|A0A1S4GVQ5_ANOGA	52.31	2	2	2320	2	2	2	Mutation	86683	ATP-dependent 6-phosphofructokinase OS=Anopheles gambiae OX=7165 GN=1269584 PE=3 SV=1
139	29919	tr|A0A1Q3FMX3|A0A1Q3FMX3_CULTA	52.31	2	2	2320	2	2	2	Mutation	86607	ATP-dependent 6-phosphofructokinase OS=Culex tarsalis OX=7177 PE=3 SV=1
139	29920	tr|A0A1Y9IS69|A0A1Y9IS69_ANOME	52.31	2	2	2320	2	2	2	Mutation	86644	ATP-dependent 6-phosphofructokinase OS=Anopheles merus OX=30066 PE=3 SV=1
139	29921	tr|A0A1Y9IRZ8|A0A1Y9IRZ8_ANOME	52.31	2	2	2320	2	2	2	Mutation	86683	ATP-dependent 6-phosphofructokinase OS=Anopheles merus OX=30066 PE=3 SV=1
139	29922	tr|A0A1Y9HAX5|A0A1Y9HAX5_ANOFN	52.31	2	2	2320	2	2	2	Mutation	86837	ATP-dependent 6-phosphofructokinase OS=Anopheles funestus OX=62324 PE=3 SV=2
139	29923	tr|A0A1Q3FMW2|A0A1Q3FMW2_CULTA	52.31	2	2	2320	2	2	2	Mutation	86637	ATP-dependent 6-phosphofructokinase OS=Culex tarsalis OX=7177 PE=3 SV=1
139	29925	tr|A0A1Y9GJI9|A0A1Y9GJI9_ANOAR	52.31	2	2	2320	2	2	2	Mutation	86644	ATP-dependent 6-phosphofructokinase OS=Anopheles arabiensis OX=7173 PE=3 SV=1
139	29926	tr|A0A182RFP8|A0A182RFP8_ANOFN	52.31	2	2	2320	2	2	2	Mutation	86815	ATP-dependent 6-phosphofructokinase OS=Anopheles funestus OX=62324 PE=3 SV=3
139	29927	tr|A0A1Y9IXF3|A0A1Y9IXF3_ANOQN	52.31	2	2	2320	2	2	2	Mutation	86681	ATP-dependent 6-phosphofructokinase OS=Anopheles quadriannulatus OX=34691 PE=3 SV=1
139	29929	tr|A0A2K6V9F9|A0A2K6V9F9_ANODA	52.31	2	2	2320	2	2	2	Mutation	86730	ATP-dependent 6-phosphofructokinase OS=Anopheles darlingi OX=43151 PE=3 SV=1
139	29930	tr|A0A1Y9IXX5|A0A1Y9IXX5_ANOQN	52.31	2	2	2320	2	2	2	Mutation	86683	ATP-dependent 6-phosphofructokinase OS=Anopheles quadriannulatus OX=34691 PE=3 SV=1
139	29931	tr|A0A182XZI2|A0A182XZI2_ANOST	52.31	2	2	2320	2	2	2	Mutation	86789	ATP-dependent 6-phosphofructokinase OS=Anopheles stephensi OX=30069 PE=3 SV=1
139	29932	tr|A0A182FIA4|A0A182FIA4_ANOAL	52.31	2	2	2320	2	2	2	Mutation	86737	ATP-dependent 6-phosphofructokinase OS=Anopheles albimanus OX=7167 PE=3 SV=1
139	29933	tr|A0A1Q3FML9|A0A1Q3FML9_CULTA	52.31	2	2	2320	2	2	2	Mutation	86707	ATP-dependent 6-phosphofructokinase OS=Culex tarsalis OX=7177 PE=3 SV=1
139	29912	tr|T1DRW5|T1DRW5_ANOAQ	52.31	6	6	2320	2	2	2	Mutation	33029	Putative pyrophosphate-dependent phosphofructo-1-kinase (Fragment) OS=Anopheles aquasalis OX=42839 PE=2 SV=1
111	29694	tr|A0A182H793|A0A182H793_AEDAL	49.73	8	8	8920	2	2	3		30148	Complex1_30kDa domain-containing protein OS=Aedes albopictus OX=7160 GN=RP20_CCG023245 PE=3 SV=1
111	29695	tr|A0A182GXQ7|A0A182GXQ7_AEDAL	49.73	8	8	8920	2	2	3		31321	Complex1_30kDa domain-containing protein OS=Aedes albopictus OX=7160 GN=RP20_CCG017743 PE=3 SV=1
111	29696	tr|A0A023ENH9|A0A023ENH9_AEDAL	49.73	8	8	8920	2	2	3		32181	Putative nadh-ubiquinone oxidoreductase ndufs3/30 kDa subunit (Fragment) OS=Aedes albopictus OX=7160 PE=2 SV=1
111	29697	tr|A0A023EME8|A0A023EME8_AEDAL	49.73	8	8	8920	2	2	3		32120	Putative nadh-ubiquinone oxidoreductase ndufs3/30 kDa subunit (Fragment) OS=Aedes albopictus OX=7160 PE=2 SV=1
119	29899	tr|A0A023EQE7|A0A023EQE7_AEDAL	48.09	3	3	3430	2	2	3	Mutation	40396	Protein disulfide isomerase prolyl 4-hydroxylase beta subunit (Fragment) OS=Aedes albopictus OX=7160 PE=2 SV=1
119	29900	tr|Q1HR78|Q1HR78_AEDAE	48.09	2	2	3430	2	2	3	Mutation	55954	Protein disulfide-isomerase OS=Aedes aegypti OX=7159 GN=5565441 PE=2 SV=1
119	29901	tr|A0A182GFX8|A0A182GFX8_AEDAL	48.09	2	2	3430	2	2	3	Mutation	58802	Protein disulfide-isomerase OS=Aedes albopictus OX=7160 GN=RP20_CCG009234 PE=3 SV=1
117	54100	tr|A0A182XIN8|A0A182XIN8_ANOQN	47.76	2	2	18200	2	2	3		93277	Tr-type G domain-containing protein OS=Anopheles quadriannulatus OX=34691 PE=4 SV=1
117	54101	tr|T1DJH7|T1DJH7_ANOAQ	47.76	2	2	18200	2	2	3		94391	Putative elongation factor 2 (Fragment) OS=Anopheles aquasalis OX=42839 PE=2 SV=1
117	54102	tr|Q95P39|Q95P39_AEDAE	47.76	2	2	18200	2	2	3		94379	Elongation factor 2 OS=Aedes aegypti OX=7159 GN=Ef-2 PE=2 SV=1
117	54103	tr|W5J5L8|W5J5L8_ANODA	47.76	2	2	18200	2	2	3		94508	Eukaryotic translation elongation factor OS=Anopheles darlingi OX=43151 GN=AND_009084 PE=4 SV=1
117	54104	tr|Q0IFN2|Q0IFN2_AEDAE	47.76	2	2	18200	2	2	3		94393	AAEL004500-PA OS=Aedes aegypti OX=7159 GN=AAEL004500 PE=4 SV=1
117	54105	tr|A0A182HG49|A0A182HG49_ANOAR	47.76	2	2	18200	2	2	3		94553	Tr-type G domain-containing protein OS=Anopheles arabiensis OX=7173 PE=4 SV=1
117	30067	tr|Q8T4S0|Q8T4S0_AEDAE	47.76	2	2	18200	2	2	3		94341	Elongation factor 2 OS=Aedes aegypti OX=7159 GN=Ef-2 PE=2 SV=1
117	54106	tr|A0A182F5A8|A0A182F5A8_ANOAL	47.76	2	2	18200	2	2	3		94536	Tr-type G domain-containing protein OS=Anopheles albimanus OX=7167 PE=4 SV=1
117	54107	tr|A0A182V6X3|A0A182V6X3_ANOME	47.76	2	2	18200	2	2	3		94553	Tr-type G domain-containing protein OS=Anopheles merus OX=30066 PE=4 SV=1
117	54108	tr|Q8T4R9|Q8T4R9_AEDAE	47.76	2	2	18200	2	2	3		94451	Elongation factor 2 OS=Aedes aegypti OX=7159 GN=Ef-2 PE=2 SV=1
117	54109	tr|Q9BME7|Q9BME7_AEDAE	47.76	2	2	18200	2	2	3		94405	Elongation factor 2 OS=Aedes aegypti OX=7159 GN=Ef-2 PE=2 SV=1
117	54110	tr|A0A182H5X9|A0A182H5X9_AEDAL	47.76	2	2	18200	2	2	3		94389	Tr-type G domain-containing protein OS=Aedes albopictus OX=7160 GN=109429586 PE=4 SV=1
117	54111	tr|A0A1Q3FDD7|A0A1Q3FDD7_CULTA	47.76	2	2	18200	2	2	3		95070	Putative elongation factor 2 (Fragment) OS=Culex tarsalis OX=7177 PE=4 SV=1
117	54112	tr|A0A1Q3FDD6|A0A1Q3FDD6_CULTA	47.76	2	2	18200	2	2	3		95679	Putative elongation factor 2 (Fragment) OS=Culex tarsalis OX=7177 PE=4 SV=1
117	54113	tr|A0A1Q3FDC3|A0A1Q3FDC3_CULTA	47.76	2	2	18200	2	2	3		95693	Putative elongation factor 2 (Fragment) OS=Culex tarsalis OX=7177 PE=4 SV=1
117	54114	tr|A0A084VPS5|A0A084VPS5_ANOSI	47.76	2	2	18200	2	2	3		98265	Tr-type G domain-containing protein OS=Anopheles sinensis OX=74873 GN=ZHAS_00007354 PE=4 SV=1
117	54115	tr|B0W238|B0W238_CULQU	47.76	2	2	18200	2	2	3		114430	Elongation factor 2 OS=Culex quinquefasciatus OX=7176 GN=6032148 PE=4 SV=1
117	54116	tr|A0A182GYZ5|A0A182GYZ5_AEDAL	47.76	2	2	18200	2	2	3		130769	Tr-type G domain-containing protein OS=Aedes albopictus OX=7160 GN=RP20_CCG018403 PE=4 SV=1
104	1336	tr|A0A023EEY5|A0A023EEY5_AEDAL	44.7	18	18	40500	2	2	4		11746	Putative cytochrome c OS=Aedes albopictus OX=7160 GN=109622912 PE=2 SV=1
104	1339	tr|Q1HRI9|Q1HRI9_AEDAE	44.7	18	18	40500	2	2	4		11761	AAEL004457-PA OS=Aedes aegypti OX=7159 GN=AAEL004457 PE=2 SV=1
121	1138	tr|A0A1Q3FU04|A0A1Q3FU04_CULTA	43.73	4	4	17000	2	2	3		49014	Elongation factor 1-alpha (Fragment) OS=Culex tarsalis OX=7177 PE=3 SV=1
121	1725	tr|T1DN37|T1DN37_ANOAQ	43.73	4	4	17000	2	2	3		49639	Elongation factor 1-alpha (Fragment) OS=Anopheles aquasalis OX=42839 PE=2 SV=1
121	1139	tr|A0A1R0GVD2|A0A1R0GVD2_9FUNG	43.73	4	4	17000	2	2	3		50102	Elongation factor 1-alpha OS=Smittium mucronatum OX=133383 GN=AYI68_g5058 PE=3 SV=1
121	1140	tr|A0A1R0H093|A0A1R0H093_9FUNG	43.73	4	4	17000	2	2	3		50087	Elongation factor 1-alpha OS=Smittium mucronatum OX=133383 GN=AYI68_g3307 PE=3 SV=1
121	1726	tr|W5JJ91|W5JJ91_ANODA	43.73	4	4	17000	2	2	3		50455	Elongation factor 1-alpha OS=Anopheles darlingi OX=43151 GN=AND_005439 PE=3 SV=1
121	1727	tr|A0A182YLI8|A0A182YLI8_ANOST	43.73	4	4	17000	2	2	3		50453	Elongation factor 1-alpha OS=Anopheles stephensi OX=30069 PE=3 SV=1
121	1141	tr|A0A182GHS1|A0A182GHS1_AEDAL	43.73	4	4	17000	2	2	3		50490	Elongation factor 1-alpha OS=Aedes albopictus OX=7160 GN=109428099 PE=3 SV=1
121	1142	tr|J9HYQ9|J9HYQ9_AEDAE	43.73	4	4	17000	2	2	3		50490	Elongation factor 1-alpha OS=Aedes aegypti OX=7159 GN=23687721 PE=3 SV=1
121	1728	tr|A0A182HZ72|A0A182HZ72_ANOAR	43.73	4	4	17000	2	2	3		50443	Elongation factor 1-alpha OS=Anopheles arabiensis OX=7173 PE=3 SV=1
121	1729	tr|T1DMZ2|T1DMZ2_ANOAQ	43.73	4	4	17000	2	2	3		50455	Elongation factor 1-alpha OS=Anopheles aquasalis OX=42839 PE=2 SV=1
121	1143	tr|A0A1Q3G3C8|A0A1Q3G3C8_CULTA	43.73	4	4	17000	2	2	3		50423	Elongation factor 1-alpha OS=Culex tarsalis OX=7177 PE=3 SV=1
121	1730	tr|F5HL97|F5HL97_ANOGA	43.73	4	4	17000	2	2	3		50443	Elongation factor 1-alpha OS=Anopheles gambiae OX=7165 GN=1274198 PE=3 SV=1
121	1731	tr|A0A182R8C4|A0A182R8C4_ANOFN	43.73	4	4	17000	2	2	3		50469	Elongation factor 1-alpha OS=Anopheles funestus OX=62324 PE=3 SV=1
121	1144	tr|B0WRL9|B0WRL9_CULQU	43.73	4	4	17000	2	2	3		50423	Elongation factor 1-alpha OS=Culex quinquefasciatus OX=7176 GN=6042212 PE=3 SV=1
121	1732	tr|A0A182WVW6|A0A182WVW6_ANOQN	43.73	4	4	17000	2	2	3		50443	Elongation factor 1-alpha OS=Anopheles quadriannulatus OX=34691 PE=3 SV=1
121	1733	tr|A0A182F7Q8|A0A182F7Q8_ANOAL	43.73	4	4	17000	2	2	3		50455	Elongation factor 1-alpha OS=Anopheles albimanus OX=7167 PE=3 SV=1
121	1734	tr|A0A182XYS3|A0A182XYS3_ANOST	43.73	4	4	17000	2	2	3		50425	Elongation factor 1-alpha OS=Anopheles stephensi OX=30069 PE=3 SV=1
121	1735	tr|A0A182GCR7|A0A182GCR7_AEDAL	43.73	4	4	17000	2	2	3		50459	Elongation factor 1-alpha OS=Aedes albopictus OX=7160 GN=RP20_CCG007667 PE=3 SV=1
121	1736	tr|Q7PT29|Q7PT29_ANOGA	43.73	4	4	17000	2	2	3		50383	Elongation factor 1-alpha OS=Anopheles gambiae OX=7165 GN=1269779 PE=3 SV=3
121	1737	tr|W5JEK7|W5JEK7_ANODA	43.73	4	4	17000	2	2	3		50426	Elongation factor 1-alpha OS=Anopheles darlingi OX=43151 GN=AND_007083 PE=3 SV=1
121	1738	tr|A0A182I369|A0A182I369_ANOAR	43.73	4	4	17000	2	2	3		50383	Elongation factor 1-alpha OS=Anopheles arabiensis OX=7173 PE=3 SV=1
121	1739	tr|A0A182X3V3|A0A182X3V3_ANOQN	43.73	4	4	17000	2	2	3		50383	Elongation factor 1-alpha OS=Anopheles quadriannulatus OX=34691 PE=3 SV=1
121	1740	tr|A0A1Q3F4X7|A0A1Q3F4X7_CULTA	43.73	4	4	17000	2	2	3		50405	Elongation factor 1-alpha OS=Culex tarsalis OX=7177 PE=3 SV=1
121	1741	tr|A0A084WN46|A0A084WN46_ANOSI	43.73	4	4	17000	2	2	3		50383	Elongation factor 1-alpha OS=Anopheles sinensis OX=74873 GN=ZHAS_00019716 PE=3 SV=1
121	1742	tr|Q1HR88|Q1HR88_AEDAE	43.73	4	4	17000	2	2	3		50473	Elongation factor 1-alpha OS=Aedes aegypti OX=7159 GN=23687516 PE=2 SV=1
121	1743	tr|A0A1Q3F505|A0A1Q3F505_CULTA	43.73	4	4	17000	2	2	3		50393	Elongation factor 1-alpha OS=Culex tarsalis OX=7177 PE=3 SV=1
121	1744	tr|B0WQ61|B0WQ61_CULQU	43.73	4	4	17000	2	2	3		52215	Elongation factor 1-alpha OS=Culex quinquefasciatus OX=7176 GN=6041607 PE=3 SV=1
121	29656	tr|B1AET3|B1AET3_CULQU	43.73	9	9	17000	2	2	3		23944	Elongation factor-1 alpha (Fragment) OS=Culex quinquefasciatus OX=7176 GN=EF-1a PE=4 SV=1
121	29657	tr|B1AET8|B1AET8_CULTR	43.73	9	9	17000	2	2	3		23972	Elongation factor-1 alpha (Fragment) OS=Culex tritaeniorhynchus OX=7178 GN=EF-1a PE=4 SV=1
121	1716	tr|C6ZQR5|C6ZQR5_OCHTR	43.73	8	8	17000	2	2	3		24856	Elongation factor 1-alpha (Fragment) OS=Ochlerotatus triseriatus OX=7162 PE=2 SV=1
110	29522	tr|Q16P83|Q16P83_AEDAE	42.6	5	5	26900	2	2	3	Mutation	48501	Succinate--CoA ligase [ADP-forming] subunit beta mitochondrial OS=Aedes aegypti OX=7159 GN=5575274 PE=3 SV=1
110	29703	tr|A0A023ESD2|A0A023ESD2_AEDAL	42.6	5	5	26900	2	2	3	Mutation	48488	Succinate--CoA ligase [ADP-forming] subunit beta mitochondrial OS=Aedes albopictus OX=7160 PE=2 SV=1
110	29704	tr|A0A023EUP7|A0A023EUP7_AEDAL	42.6	5	5	26900	2	2	3	Mutation	48791	Succinate--CoA ligase [ADP-forming] subunit beta mitochondrial OS=Aedes albopictus OX=7160 PE=2 SV=1
110	29523	tr|Q16P82|Q16P82_AEDAE	42.6	5	5	26900	2	2	3	Mutation	48803	Succinate--CoA ligase [ADP-forming] subunit beta mitochondrial OS=Aedes aegypti OX=7159 GN=AAEL011746 PE=3 SV=1
110	29609	tr|A0A1S4FU40|A0A1S4FU40_AEDAE	42.6	7	7	26900	2	2	3	Mutation	36494	Succinyl-CoA ligase beta subunit OS=Aedes aegypti OX=7159 PE=4 SV=1
110	29890	tr|A0A084VZT2|A0A084VZT2_ANOSI	42.6	5	5	26900	2	2	3	Mutation	48668	Succinate--CoA ligase [ADP-forming] subunit beta mitochondrial OS=Anopheles sinensis OX=74873 GN=ZHAS_00011279 PE=3 SV=1
110	29886	tr|A0A182YI33|A0A182YI33_ANOST	42.6	6	6	26900	2	2	3	Mutation	45137	Succinate--CoA ligase [ADP-forming] subunit beta mitochondrial OS=Anopheles stephensi OX=30069 PE=3 SV=1
110	29889	tr|A0A182WZW1|A0A182WZW1_ANOQN	42.6	5	5	26900	2	2	3	Mutation	48601	Succinate--CoA ligase [ADP-forming] subunit beta mitochondrial OS=Anopheles quadriannulatus OX=34691 PE=3 SV=1
110	29891	tr|A0A182R2R2|A0A182R2R2_ANOFN	42.6	5	5	26900	2	2	3	Mutation	48530	Succinate--CoA ligase [ADP-forming] subunit beta mitochondrial OS=Anopheles funestus OX=62324 PE=3 SV=1
110	29892	tr|A0A182HMZ8|A0A182HMZ8_ANOAR	42.6	5	5	26900	2	2	3	Mutation	48598	Succinate--CoA ligase [ADP-forming] subunit beta mitochondrial OS=Anopheles arabiensis OX=7173 PE=3 SV=1
110	29893	tr|A0A182VNQ9|A0A182VNQ9_ANOME	42.6	5	5	26900	2	2	3	Mutation	48624	Succinate--CoA ligase [ADP-forming] subunit beta mitochondrial OS=Anopheles merus OX=30066 PE=3 SV=1
110	29895	tr|Q7PMT2|Q7PMT2_ANOGA	42.6	5	5	26900	2	2	3	Mutation	48624	Succinate--CoA ligase [ADP-forming] subunit beta mitochondrial OS=Anopheles gambiae OX=7165 GN=1278481 PE=3 SV=3
110	29896	tr|T1DE80|T1DE80_9DIPT	42.6	5	5	26900	2	2	3	Mutation	48664	Succinate--CoA ligase [ADP-forming] subunit beta mitochondrial OS=Psorophora albipes OX=869069 PE=2 SV=1
100	569	tr|A0A023ERZ7|A0A023ERZ7_AEDAL	40.53	5	5	10600	2	2	4		40459	Isocitrate dehydrogenase [NAD] subunit mitochondrial OS=Aedes albopictus OX=7160 PE=2 SV=1
100	570	tr|A0A1S4FPD7|A0A1S4FPD7_AEDAE	40.53	5	5	10600	2	2	4		40564	Isocitrate dehydrogenase [NAD] subunit mitochondrial OS=Aedes aegypti OX=7159 GN=5572925 PE=3 SV=1
100	573	tr|Q16TS5|Q16TS5_AEDAE	40.53	5	5	10600	2	2	4		40564	Isocitrate dehydrogenase [NAD] subunit mitochondrial OS=Aedes aegypti OX=7159 GN=AAEL010143 PE=3 SV=1
100	579	tr|T1DQ13|T1DQ13_ANOAQ	40.53	5	5	10600	2	2	4		40599	Isocitrate dehydrogenase [NAD] subunit mitochondrial OS=Anopheles aquasalis OX=42839 PE=2 SV=1
100	580	tr|W5JFN5|W5JFN5_ANODA	40.53	5	5	10600	2	2	4		40581	Isocitrate dehydrogenase [NAD] subunit mitochondrial OS=Anopheles darlingi OX=43151 GN=AND_006161 PE=3 SV=1
100	581	tr|A0A182FNA2|A0A182FNA2_ANOAL	40.53	5	5	10600	2	2	4		40639	Isocitrate dehydrogenase [NAD] subunit mitochondrial OS=Anopheles albimanus OX=7167 PE=3 SV=1
100	571	tr|Q7Q3A3|Q7Q3A3_ANOGA	40.53	5	5	10600	2	2	4		40494	Isocitrate dehydrogenase [NAD] subunit mitochondrial OS=Anopheles gambiae OX=7165 GN=1278179 PE=3 SV=4
100	572	tr|A0A182IEF7|A0A182IEF7_ANOAR	40.53	5	5	10600	2	2	4		40522	Isocitrate dehydrogenase [NAD] subunit mitochondrial OS=Anopheles arabiensis OX=7173 PE=3 SV=1
100	574	tr|A0A182XZN3|A0A182XZN3_ANOST	40.53	5	5	10600	2	2	4		40508	Isocitrate dehydrogenase [NAD] subunit mitochondrial OS=Anopheles stephensi OX=30069 PE=3 SV=1
100	575	tr|A0A084VI48|A0A084VI48_ANOSI	40.53	5	5	10600	2	2	4		40573	Isocitrate dehydrogenase [NAD] subunit mitochondrial OS=Anopheles sinensis OX=74873 GN=ZHAS_00004881 PE=3 SV=1
100	576	tr|A0A182UZ23|A0A182UZ23_ANOME	40.53	5	5	10600	2	2	4		40494	Isocitrate dehydrogenase [NAD] subunit mitochondrial OS=Anopheles merus OX=30066 PE=3 SV=1
100	577	tr|A0A182X1H6|A0A182X1H6_ANOQN	40.53	5	5	10600	2	2	4		40494	Isocitrate dehydrogenase [NAD] subunit mitochondrial OS=Anopheles quadriannulatus OX=34691 PE=3 SV=1
100	578	tr|A0A1Y9HFE0|A0A1Y9HFE0_ANOFN	40.53	5	5	10600	2	2	4		40533	Isocitrate dehydrogenase [NAD] subunit mitochondrial OS=Anopheles funestus OX=62324 PE=3 SV=1
100	582	tr|A0A1Q3FYP7|A0A1Q3FYP7_CULTA	40.53	5	5	10600	2	2	4		40779	Isocitrate dehydrogenase [NAD] subunit mitochondrial OS=Culex tarsalis OX=7177 PE=3 SV=1
115	29882	tr|A0A023EPB7|A0A023EPB7_AEDAL	40.2	9	9	7530	2	2	3		35929	Putative sodium/potassium-transporting atpase subunit beta-2-like protein OS=Aedes albopictus OX=7160 PE=2 SV=1
115	29883	tr|Q16RY8|Q16RY8_AEDAE	40.2	9	9	7530	2	2	3		35938	AAEL010783-PA OS=Aedes aegypti OX=7159 GN=5573862 PE=4 SV=1
115	29884	tr|A0A182GXN1|A0A182GXN1_AEDAL	40.2	8	8	7530	2	2	3		38257	Uncharacterized protein OS=Aedes albopictus OX=7160 GN=RP20_CCG017693 PE=4 SV=1
116	1108	tr|A0A023ECD0|A0A023ECD0_AEDAL	39.46	20	20	20100	2	2	3		10314	Putative ubiquitin/40s ribosomal protein s27a fusion (Fragment) OS=Aedes albopictus OX=7160 PE=2 SV=1
116	1109	tr|Q17EA0|Q17EA0_AEDAE	39.46	12	12	20100	2	2	3		17260	AAEL003888-PA OS=Aedes aegypti OX=7159 GN=5579172 PE=4 SV=1
116	1110	tr|A0A182GTU1|A0A182GTU1_AEDAL	39.46	12	12	20100	2	2	3		17262	Uncharacterized protein OS=Aedes albopictus OX=7160 GN=RP20_CCG015657 PE=4 SV=1
131	29607	tr|A0A1S4FHF8|A0A1S4FHF8_AEDAE	39.41	6	6	14000	2	2	2		35684	Malate dehydrogenase OS=Aedes aegypti OX=7159 GN=5569520 PE=3 SV=1
131	29608	tr|Q171B2|Q171B2_AEDAE	39.41	6	6	14000	2	2	2		36264	Malate dehydrogenase OS=Aedes aegypti OX=7159 GN=AAEL007707 PE=3 SV=1
129	30097	tr|A0A023EHY6|A0A023EHY6_AEDAL	31.16	15	15	19800	2	2	2		18409	Putative mitochondrial f1f0-atp synthase subunit oscp/atp5 (Fragment) OS=Aedes albopictus OX=7160 PE=2 SV=1
129	30098	tr|A0A023EJP6|A0A023EJP6_AEDAL	31.16	12	12	19800	2	2	2		22541	Putative mitochondrial f1f0-atp synthase subunit oscp/atp5 OS=Aedes albopictus OX=7160 GN=RP20_CCG025989 PE=2 SV=1
129	29769	tr|Q0IEE4|Q0IEE4_AEDAE	31.16	12	12	19800	2	2	2		22603	AAEL010823-PA OS=Aedes aegypti OX=7159 GN=5573968 PE=3 SV=1
125	29486	tr|A0A1S4FNL0|A0A1S4FNL0_AEDAE	30.58	3	3	17900	2	2	2		59551	Aminotran_1_2 domain-containing protein OS=Aedes aegypti OX=7159 GN=5572547 PE=4 SV=1
125	29487	tr|Q16UK8|Q16UK8_AEDAE	30.58	3	3	17900	2	2	2		59521	AAEL009872-PA OS=Aedes aegypti OX=7159 GN=AAEL009872 PE=4 SV=1
125	29632	tr|A0A182GT39|A0A182GT39_AEDAL	30.58	3	3	17900	2	2	2		59750	Aminotran_1_2 domain-containing protein OS=Aedes albopictus OX=7160 PE=4 SV=1
143	20630	tr|A0A182V3Z3|A0A182V3Z3_ANOME	28.18	5	5	8800	2	2	2		49449	HATPase_c domain-containing protein OS=Anopheles merus OX=30066 PE=4 SV=1
143	20632	tr|A0A182Y2D6|A0A182Y2D6_ANOST	28.18	4	4	8800	2	2	2		62295	HATPase_c domain-containing protein OS=Anopheles stephensi OX=30069 PE=3 SV=1
143	20633	tr|Q16FA6|Q16FA6_AEDAE	28.18	4	4	8800	2	2	2		63779	AAEL014845-PA OS=Aedes aegypti OX=7159 GN=AAEL014845 PE=4 SV=1
143	20636	tr|W5JHX1|W5JHX1_ANODA	28.18	3	3	8800	2	2	2		79808	Heat shock protein OS=Anopheles darlingi OX=43151 GN=AND_004305 PE=3 SV=1
143	20639	tr|A0A4Y0BLZ9|A0A4Y0BLZ9_ANOFN	28.18	3	3	8800	2	2	2		81365	HATPase_c domain-containing protein OS=Anopheles funestus OX=62324 PE=3 SV=1
143	20641	tr|Q16FA5|Q16FA5_AEDAE	28.18	3	3	8800	2	2	2		81534	AAEL011704-PA OS=Aedes aegypti OX=7159 GN=AAEL011704 PE=3 SV=1
143	20644	tr|A0A1Q3EYH3|A0A1Q3EYH3_CULTA	28.18	3	3	8800	2	2	2		81691	Putative heat shock protein 83 OS=Culex tarsalis OX=7177 PE=3 SV=1
143	20648	tr|B0WX06|B0WX06_CULQU	28.18	3	3	8800	2	2	2		81648	Heat shock protein 83 OS=Culex quinquefasciatus OX=7176 GN=6044408 PE=3 SV=1
143	20649	tr|A0A182HB57|A0A182HB57_AEDAL	28.18	3	3	8800	2	2	2		81618	HATPase_c domain-containing protein OS=Aedes albopictus OX=7160 GN=109407918 PE=3 SV=1
143	20646	tr|B0WX04|B0WX04_CULQU	28.18	3	3	8800	2	2	2		81647	Heat shock protein 83 OS=Culex quinquefasciatus OX=7176 GN=6044406 PE=3 SV=1
143	20647	tr|A0A1Q3EYZ8|A0A1Q3EYZ8_CULTA	28.18	3	3	8800	2	2	2		81749	Putative heat shock protein 83 OS=Culex tarsalis OX=7177 PE=3 SV=1
143	20650	tr|B0X762|B0X762_CULQU	28.18	3	3	8800	2	2	2		82035	Heat shock protein 83 OS=Culex quinquefasciatus OX=7176 GN=6048597 PE=3 SV=1
143	20651	tr|T1E7Q7|T1E7Q7_ANOAQ	28.18	3	3	8800	2	2	2		82083	Putative endoplasmic reticulum glucose-regulated protein grp94/endoplasmin hsp90 family OS=Anopheles aquasalis OX=42839 PE=2 SV=1
143	20652	Q7PT10|HSP83_ANOGA	28.18	3	3	8800	2	2	2		82087	Heat shock protein 83 OS=Anopheles gambiae OX=7165 GN=Hsp83 PE=3 SV=3
143	20654	tr|Q27308|Q27308_ANOAL	28.18	3	3	8800	2	2	2		82154	Heat shock protein 82 OS=Anopheles albimanus OX=7167 GN=hsp82 PE=3 SV=1
143	20655	tr|A0A182G5M6|A0A182G5M6_AEDAL	28.18	2	2	8800	2	2	2		157342	Uncharacterized protein OS=Aedes albopictus OX=7160 GN=RP20_CCG003480 PE=3 SV=1
16	40	tr|A0A182H2T8|A0A182H2T8_AEDAL	191.43	34	34	55000	21	1	60	Deamidation (NQ); Dehydration; Pyro-glu from E; Pyro-glu from Q	41566	Uncharacterized protein OS=Aedes albopictus OX=7160 GN=109412625 PE=3 SV=1
16	44	tr|A0A173GY68|A0A173GY68_CULPA	191.43	34	34	55000	21	1	60	Deamidation (NQ); Dehydration; Pyro-glu from E; Pyro-glu from Q	41638	Actin OS=Culex pipiens pallens OX=42434 PE=2 SV=1
16	46	tr|B0WZI6|B0WZI6_CULQU	191.43	34	34	55000	21	1	60	Deamidation (NQ); Dehydration; Pyro-glu from E; Pyro-glu from Q	41658	Actin OS=Culex quinquefasciatus OX=7176 GN=6045437 PE=3 SV=1
16	47	tr|Q6QNY2|Q6QNY2_AEDAE	191.43	34	34	55000	21	1	60	Deamidation (NQ); Dehydration; Pyro-glu from E; Pyro-glu from Q	41582	AAEL001951-PA OS=Aedes aegypti OX=7159 GN=5572985 PE=2 SV=1
5	29280	tr|A0A2M4CV38|A0A2M4CV38_ANODA	188.62	36	36	19400	24	1	74	Deamidation (NQ); Dehydration; Pyro-glu from E	41686	Putative actin OS=Anopheles darlingi OX=43151 PE=3 SV=1
5	29281	tr|A0A182HPA0|A0A182HPA0_ANOAR	188.62	36	36	19400	24	1	74	Deamidation (NQ); Dehydration; Pyro-glu from E	41777	Uncharacterized protein OS=Anopheles arabiensis OX=7173 PE=3 SV=1
5	29283	tr|A0A182V6G0|A0A182V6G0_ANOME	188.62	36	36	19400	24	1	74	Deamidation (NQ); Dehydration; Pyro-glu from E	41777	Uncharacterized protein OS=Anopheles merus OX=30066 PE=3 SV=1
5	29284	tr|Q45L89|Q45L89_AEDAE	188.62	36	36	19400	24	1	74	Deamidation (NQ); Dehydration; Pyro-glu from E	41805	Actin 6 OS=Aedes aegypti OX=7159 GN=act-6 PE=2 SV=1
34	328	tr|A0A2M4CT91|A0A2M4CT91_ANODA	164.49	33	33	17500	13	1	33	Carbamidomethylation; Deamidation (NQ); Methylation(KR); Mutation	35437	Putative nad-dependent malate dehydrogenase OS=Anopheles darlingi OX=43151 PE=3 SV=1
34	329	tr|A0A182FQJ7|A0A182FQJ7_ANOAL	164.49	33	33	17500	13	1	33	Carbamidomethylation; Deamidation (NQ); Methylation(KR); Mutation	35409	NAD-dependent malate dehydrogenase OS=Anopheles albimanus OX=7167 PE=3 SV=1
34	330	tr|T1DMZ1|T1DMZ1_ANOAQ	164.49	33	33	17500	13	1	33	Carbamidomethylation; Deamidation (NQ); Methylation(KR); Mutation	35409	Putative nad-dependent malate dehydrogenase OS=Anopheles aquasalis OX=42839 PE=2 SV=1
34	331	tr|W5J4N2|W5J4N2_ANODA	164.49	33	33	17500	13	1	33	Carbamidomethylation; Deamidation (NQ); Methylation(KR); Mutation	35409	Mitochondrial malate dehydrogenase 2 OS=Anopheles darlingi OX=43151 GN=AND_010029 PE=3 SV=1
27	771	tr|W5JR97|W5JR97_ANODA	156.16	34	34	8960	11	1	38	Carbamidomethylation; Deamidation (NQ); Pyro-glu from E; Methylation(KR); Mutation	47464	Enolase OS=Anopheles darlingi OX=43151 GN=AND_002385 PE=3 SV=1
27	773	tr|A0A182UQ73|A0A182UQ73_ANOME	156.16	34	34	8960	11	1	38	Carbamidomethylation; Deamidation (NQ); Pyro-glu from E; Methylation(KR); Mutation	47527	Uncharacterized protein OS=Anopheles merus OX=30066 PE=3 SV=1
27	774	tr|A0A1I8JSH0|A0A1I8JSH0_ANOAL	156.16	34	34	8960	11	1	38	Carbamidomethylation; Deamidation (NQ); Pyro-glu from E; Methylation(KR); Mutation	47464	Uncharacterized protein OS=Anopheles albimanus OX=7167 PE=3 SV=1
27	757	tr|A0A1I8JVF3|A0A1I8JVF3_ANOQN	156.16	34	34	8960	11	1	38	Carbamidomethylation; Deamidation (NQ); Pyro-glu from E; Methylation(KR); Mutation	46627	Uncharacterized protein OS=Anopheles quadriannulatus OX=34691 PE=3 SV=1
27	758	tr|A0A182XZJ5|A0A182XZJ5_ANOST	156.16	34	34	8960	11	1	38	Carbamidomethylation; Deamidation (NQ); Pyro-glu from E; Methylation(KR); Mutation	46572	Uncharacterized protein OS=Anopheles stephensi OX=30069 PE=3 SV=1
27	759	tr|T1E772|T1E772_ANOAQ	156.16	34	34	8960	11	1	38	Carbamidomethylation; Deamidation (NQ); Pyro-glu from E; Methylation(KR); Mutation	46622	Putative enolase OS=Anopheles aquasalis OX=42839 PE=2 SV=1
27	762	tr|A0A2K6V9K4|A0A2K6V9K4_ANODA	156.16	34	34	8960	11	1	38	Carbamidomethylation; Deamidation (NQ); Pyro-glu from E; Methylation(KR); Mutation	46565	Enolase OS=Anopheles darlingi OX=43151 PE=3 SV=1
27	765	tr|A0A182F2Z4|A0A182F2Z4_ANOAL	156.16	34	34	8960	11	1	38	Carbamidomethylation; Deamidation (NQ); Pyro-glu from E; Methylation(KR); Mutation	46565	Uncharacterized protein OS=Anopheles albimanus OX=7167 PE=3 SV=2
27	766	tr|A0A182RVL0|A0A182RVL0_ANOFN	156.16	34	34	8960	11	1	38	Carbamidomethylation; Deamidation (NQ); Pyro-glu from E; Methylation(KR); Mutation	46539	Enolase OS=Anopheles funestus OX=62324 PE=3 SV=2
37	676	tr|T1DD14|T1DD14_9DIPT	155.89	29	29	20300	14	1	26	Carbamidomethylation; Deamidation (NQ); Pyro-glu from Q; Mutation	36636	Putative nad-dependent malate dehydrogenase (Fragment) OS=Psorophora albipes OX=869069 PE=2 SV=1
31	1597	tr|A0A023EWR1|A0A023EWR1_AEDAL	147.11	15	15	0	15	1	35	Deamidation (NQ); Pyro-glu from Q; Acetylation (N-term); Dihydroxy; Mutation	119214	Putative 2-oxoglutarate dehydrogenase e1 subunit OS=Aedes albopictus OX=7160 PE=2 SV=1
28	227	tr|Q16RN6|Q16RN6_AEDAE	146.76	46	46	94000	13	1	36	Carbamidomethylation; Deamidation (NQ); Dethiomethyl; Pyro-glu from Q; Acetylation (Protein N-term)	28584	AAEL010884-PA OS=Aedes aegypti OX=7159 GN=AAEL010884 PE=3 SV=1
40	235	tr|B8RIT7|B8RIT7_CULTA	136.58	27	27	8490	9	1	24	Deamidation (NQ); Pyro-glu from Q	24686	Actin (Fragment) OS=Culex tarsalis OX=7177 PE=2 SV=1
39	299	tr|A0A1R0H7U9|A0A1R0H7U9_9FUNG	135	17	17	1350	9	1	26	Deamidation (NQ)	55668	ATP synthase subunit beta OS=Smittium mucronatum OX=133383 GN=AYI68_g671 PE=3 SV=1
43	247	tr|T1DS90|T1DS90_ANOAQ	133.1	24	24	6570	8	1	22	Deamidation (NQ); Pyro-glu from Q	46794	Tubulin alpha chain (Fragment) OS=Anopheles aquasalis OX=42839 PE=2 SV=1
43	260	tr|A0A084WNL2|A0A084WNL2_ANOSI	133.1	22	22	6570	8	1	22	Deamidation (NQ); Pyro-glu from Q	52088	Tubulin alpha chain OS=Anopheles sinensis OX=74873 GN=ZHAS_00019961 PE=3 SV=1
43	259	tr|Q7PSI5|Q7PSI5_ANOGA	133.1	22	22	6570	8	1	22	Deamidation (NQ); Pyro-glu from Q	50865	Tubulin alpha chain (Fragment) OS=Anopheles gambiae OX=7165 GN=AgaP_AGAP010971 PE=3 SV=4
43	249	tr|A0A1S4H5C7|A0A1S4H5C7_ANOGA	133.1	23	23	6570	8	1	22	Deamidation (NQ); Pyro-glu from Q	49924	Tubulin alpha chain OS=Anopheles gambiae OX=7165 PE=3 SV=1
43	250	tr|B0XE76|B0XE76_CULQU	133.1	23	23	6570	8	1	22	Deamidation (NQ); Pyro-glu from Q	49923	Tubulin alpha chain OS=Culex quinquefasciatus OX=7176 GN=6051513 PE=3 SV=1
43	251	tr|A0A182VIH2|A0A182VIH2_ANOME	133.1	23	23	6570	8	1	22	Deamidation (NQ); Pyro-glu from Q	49924	Tubulin alpha chain OS=Anopheles merus OX=30066 PE=3 SV=1
43	252	tr|A0A023ETJ9|A0A023ETJ9_AEDAL	133.1	23	23	6570	8	1	22	Deamidation (NQ); Pyro-glu from Q	49923	Tubulin alpha chain OS=Aedes albopictus OX=7160 GN=109418556 PE=2 SV=1
43	253	tr|Q16JS3|Q16JS3_AEDAE	133.1	23	23	6570	8	1	22	Deamidation (NQ); Pyro-glu from Q	49923	Tubulin alpha chain OS=Aedes aegypti OX=7159 GN=5577489 PE=3 SV=1
43	254	tr|A0A182HVW1|A0A182HVW1_ANOAR	133.1	23	23	6570	8	1	22	Deamidation (NQ); Pyro-glu from Q	49924	Tubulin alpha chain OS=Anopheles arabiensis OX=7173 PE=3 SV=1
43	255	tr|A0A1Q3FAK3|A0A1Q3FAK3_CULTA	133.1	23	23	6570	8	1	22	Deamidation (NQ); Pyro-glu from Q	49966	Tubulin alpha chain OS=Culex tarsalis OX=7177 PE=3 SV=1
43	256	tr|A0A182WUL0|A0A182WUL0_ANOQN	133.1	23	23	6570	8	1	22	Deamidation (NQ); Pyro-glu from Q	49924	Tubulin alpha chain OS=Anopheles quadriannulatus OX=34691 PE=3 SV=1
43	257	tr|W5J7G0|W5J7G0_ANODA	133.1	23	23	6570	8	1	22	Deamidation (NQ); Pyro-glu from Q	49923	Tubulin alpha chain OS=Anopheles darlingi OX=43151 GN=AND_009605 PE=3 SV=1
43	258	tr|A0A182RW73|A0A182RW73_ANOFN	133.1	23	23	6570	8	1	22	Deamidation (NQ); Pyro-glu from Q	49924	Tubulin alpha chain OS=Anopheles funestus OX=62324 PE=3 SV=2
43	248	tr|A0A023ESE6|A0A023ESE6_AEDAL	133.1	23	23	6570	8	1	22	Deamidation (NQ); Pyro-glu from Q	49791	Tubulin alpha chain (Fragment) OS=Aedes albopictus OX=7160 PE=2 SV=1
43	261	tr|A0A182YS40|A0A182YS40_ANOST	133.1	21	21	6570	8	1	22	Deamidation (NQ); Pyro-glu from Q	53445	Tubulin alpha chain OS=Anopheles stephensi OX=30069 PE=3 SV=1
44	205	tr|A0A084W024|A0A084W024_ANOSI	132.64	22	22	15800	8	1	22	Deamidation (NQ); Pyro-glu from Q	50447	Tubulin alpha chain OS=Anopheles sinensis OX=74873 GN=ZHAS_00011590 PE=3 SV=1
44	196	tr|A0A4Y0BLL7|A0A4Y0BLL7_ANOFN	132.64	23	23	15800	8	1	22	Deamidation (NQ); Pyro-glu from Q	49908	Tubulin alpha chain OS=Anopheles funestus OX=62324 PE=3 SV=1
44	197	tr|A0A182HAM9|A0A182HAM9_AEDAL	132.64	23	23	15800	8	1	22	Deamidation (NQ); Pyro-glu from Q	49908	Tubulin alpha chain OS=Aedes albopictus OX=7160 GN=109422743 PE=3 SV=1
44	198	tr|A0A182YSD1|A0A182YSD1_ANOST	132.64	23	23	15800	8	1	22	Deamidation (NQ); Pyro-glu from Q	49908	Tubulin alpha chain OS=Anopheles stephensi OX=30069 PE=3 SV=1
44	199	tr|A0A182X9C7|A0A182X9C7_ANOQN	132.64	23	23	15800	8	1	22	Deamidation (NQ); Pyro-glu from Q	49809	Tubulin alpha chain OS=Anopheles quadriannulatus OX=34691 PE=3 SV=1
44	200	tr|Q7PUE2|Q7PUE2_ANOGA	132.64	23	23	15800	8	1	22	Deamidation (NQ); Pyro-glu from Q	49908	Tubulin alpha chain OS=Anopheles gambiae OX=7165 GN=1281950 PE=3 SV=5
44	201	tr|B0WK65|B0WK65_CULQU	132.64	23	23	15800	8	1	22	Deamidation (NQ); Pyro-glu from Q	49952	Tubulin alpha chain OS=Culex quinquefasciatus OX=7176 GN=6039496 PE=3 SV=1
44	202	tr|A0A4Y0BIA9|A0A4Y0BIA9_ANOFN	132.64	23	23	15800	8	1	22	Deamidation (NQ); Pyro-glu from Q	49882	Tubulin alpha chain OS=Anopheles funestus OX=62324 PE=3 SV=1
44	203	tr|Q1HR53|Q1HR53_AEDAE	132.64	23	23	15800	8	1	22	Deamidation (NQ); Pyro-glu from Q	49908	Tubulin alpha chain OS=Aedes aegypti OX=7159 GN=5568211 PE=2 SV=1
44	204	tr|A0A1I8JVA8|A0A1I8JVA8_ANOME	132.64	23	23	15800	8	1	22	Deamidation (NQ); Pyro-glu from Q	49908	Tubulin alpha chain OS=Anopheles merus OX=30066 PE=3 SV=1
61	2167	tr|A0A023EPY3|A0A023EPY3_AEDAL	114.51	32	32	56500	7	1	13	Carbamidomethylation; Deamidation (NQ)	35522	Glyceraldehyde-3-phosphate dehydrogenase OS=Aedes albopictus OX=7160 GN=109413713 PE=2 SV=1
54	688	tr|Q16P80|Q16P80_AEDAE	108.03	22	22	25800	5	1	16	Deamidation (NQ); Dehydration	23231	AAEL011741-PB OS=Aedes aegypti OX=7159 GN=GSTS1 PE=4 SV=2
86	278	tr|B0W187|B0W187_CULQU	87.57	3	3	9030	4	1	5	Deamidation (NQ); Pyro-glu from Q	221671	Myosin-2 heavy chain OS=Culex quinquefasciatus OX=7176 GN=6031760 PE=3 SV=1
53	29360	tr|Q16MS4|Q16MS4_AEDAE	84.97	24	24	15600	4	1	17	Deamidation (NQ)	18137	AAEL012207-PA OS=Aedes aegypti OX=7159 GN=AAEL012207 PE=4 SV=1
53	29359	tr|Q16MS5|Q16MS5_AEDAE	84.97	24	24	15600	4	1	17	Deamidation (NQ)	17930	AAEL012207-PE OS=Aedes aegypti OX=7159 GN=5580231 PE=4 SV=1
55	29363	tr|A0A182GR60|A0A182GR60_AEDAL	82.93	26	26	21000	4	1	15	Deamidation (NQ); Acetylation (N-term)	20561	Uncharacterized protein OS=Aedes albopictus OX=7160 GN=RP20_CCG014273 PE=4 SV=1
67	487	tr|W6A5Y3|W6A5Y3_9MOLU	80.22	8	8	25700	4	1	11	Deamidation (NQ); Carbamylation; Oxidation (M)	50468	ATP synthase subunit beta OS=Spiroplasma culicicola AES-1 OX=1276246 GN=atpD PE=3 SV=1
109	29445	tr|C3V8W1|C3V8W1_CULPI	64.49	9	9	2190	2	1	3	Carbamidomethylation	26520	14-3-3 epsilon (Fragment) OS=Culex pipiens OX=7175 PE=2 SV=1
109	29446	tr|B0X1P5|B0X1P5_CULQU	64.49	8	8	2190	2	1	3	Carbamidomethylation	27553	14_3_3 domain-containing protein OS=Culex quinquefasciatus OX=7176 GN=6046350 PE=3 SV=1
109	29447	tr|A0A182HK46|A0A182HK46_ANOAR	64.49	8	8	2190	2	1	3	Carbamidomethylation	29219	14_3_3 domain-containing protein OS=Anopheles arabiensis OX=7173 PE=3 SV=1
109	29448	tr|A0A084W0J2|A0A084W0J2_ANOSI	64.49	8	8	2190	2	1	3	Carbamidomethylation	29205	AGAP001151-PA-like protein OS=Anopheles sinensis OX=74873 GN=ZHAS_00011471 PE=3 SV=1
109	29449	tr|A0A182YND2|A0A182YND2_ANOST	64.49	8	8	2190	2	1	3	Carbamidomethylation	29219	14_3_3 domain-containing protein OS=Anopheles stephensi OX=30069 PE=3 SV=1
109	29450	tr|Q7PX08|Q7PX08_ANOGA	64.49	8	8	2190	2	1	3	Carbamidomethylation	29219	14-3-3 protein epsilon OS=Anopheles gambiae OX=7165 GN=1282015 PE=3 SV=2
109	29451	tr|A0A182RFZ4|A0A182RFZ4_ANOFN	64.49	8	8	2190	2	1	3	Carbamidomethylation	29233	14_3_3 domain-containing protein OS=Anopheles funestus OX=62324 PE=3 SV=2
109	29452	tr|A0A1Q3EU84|A0A1Q3EU84_CULTA	64.49	8	8	2190	2	1	3	Carbamidomethylation	29191	Putative multifunctional chaperone 14-3-3 family OS=Culex tarsalis OX=7177 PE=3 SV=1
109	29453	tr|T1DIH4|T1DIH4_9DIPT	64.49	8	8	2190	2	1	3	Carbamidomethylation	29191	Putative multifunctional chaperone 14-3-3 family OS=Psorophora albipes OX=869069 PE=2 SV=1
109	29454	tr|A0A182XP04|A0A182XP04_ANOQN	64.49	8	8	2190	2	1	3	Carbamidomethylation	29219	14_3_3 domain-containing protein OS=Anopheles quadriannulatus OX=34691 PE=3 SV=2
109	29455	tr|A0A182VMX6|A0A182VMX6_ANOME	64.49	8	8	2190	2	1	3	Carbamidomethylation	29219	14_3_3 domain-containing protein OS=Anopheles merus OX=30066 PE=3 SV=1
109	29456	tr|A0A023ENU3|A0A023ENU3_AEDAL	64.49	8	8	2190	2	1	3	Carbamidomethylation	29418	Putative multifunctional chaperone OS=Aedes albopictus OX=7160 PE=2 SV=1
102	54099	tr|A0A182RZA0|A0A182RZA0_ANOFN	64.45	3	3	6580	2	1	4		79462	Uncharacterized protein OS=Anopheles funestus OX=62324 PE=3 SV=1
130	41784	tr|Q17B47|Q17B47_AEDAE	58.87	6	6	1030	2	1	2		50493	AAEL005084-PA OS=Aedes aegypti OX=7159 GN=5565954 PE=3 SV=1
126	29475	tr|Q16QZ7|Q16QZ7_AEDAE	55.23	8	8	1620	2	1	2	Carbamidomethylation	29455	14-3-3 protein sigma gamma zeta beta/alpha OS=Aedes aegypti OX=7159 GN=5574404 PE=3 SV=1
132	320	tr|Q172S1|Q172S1_AEDAE	49.55	2	2	25500	1	1	2		79507	AAEL007281-PA OS=Aedes aegypti OX=7159 GN=AAEL007281 PE=4 SV=1
132	321	tr|A0A1S4FFZ7|A0A1S4FFZ7_AEDAE	49.55	2	2	25500	1	1	2		81762	Stretchin-mlck OS=Aedes aegypti OX=7159 PE=4 SV=1
133	29824	tr|B8RJE9|B8RJE9_CULTA	48.76	9	9	3850	1	1	2		19306	Phosphotransferase (Fragment) OS=Culex tarsalis OX=7177 PE=2 SV=1
133	29730	tr|A0A1Q3FI38|A0A1Q3FI38_CULTA	48.76	3	3	3850	1	1	2		59040	Phosphotransferase (Fragment) OS=Culex tarsalis OX=7177 PE=3 SV=1
133	29726	tr|A0A2M4CU02|A0A2M4CU02_ANODA	48.76	3	3	3850	1	1	2		51567	Phosphotransferase OS=Anopheles darlingi OX=43151 PE=3 SV=1
133	29727	tr|A0A182HFY6|A0A182HFY6_ANOAR	48.76	3	3	3850	1	1	2		51709	Phosphotransferase OS=Anopheles arabiensis OX=7173 PE=3 SV=2
133	29728	tr|A0A084W3J5|A0A084W3J5_ANOSI	48.76	3	3	3850	1	1	2		51606	Phosphotransferase OS=Anopheles sinensis OX=74873 GN=ZHAS_00012696 PE=3 SV=1
133	29729	tr|A0A182RCY8|A0A182RCY8_ANOFN	48.76	3	3	3850	1	1	2		51635	Phosphotransferase OS=Anopheles funestus OX=62324 PE=3 SV=3
133	29722	tr|J9HT37|J9HT37_AEDAE	48.76	3	3	3850	1	1	2		51552	Phosphotransferase OS=Aedes aegypti OX=7159 GN=5571932 PE=3 SV=1
133	29723	tr|Q5IKD9|Q5IKD9_AEDAE	48.76	3	3	3850	1	1	2		51609	Phosphotransferase OS=Aedes aegypti OX=7159 GN=HK PE=2 SV=1
133	29724	tr|A0A023EUV6|A0A023EUV6_AEDAL	48.76	3	3	3850	1	1	2		51493	Phosphotransferase OS=Aedes albopictus OX=7160 PE=2 SV=1
133	29725	tr|A0A1Q3G440|A0A1Q3G440_CULTA	48.76	3	3	3850	1	1	2		51660	Phosphotransferase OS=Culex tarsalis OX=7177 PE=3 SV=1
133	29721	tr|A0A1Y9GGN4|A0A1Y9GGN4_ANOAR	48.76	3	3	3850	1	1	2		51035	Phosphotransferase OS=Anopheles arabiensis OX=7173 PE=3 SV=1
133	29714	tr|A0A4Y0AW19|A0A4Y0AW19_ANOFN	48.76	3	3	3850	1	1	2		50840	Phosphotransferase OS=Anopheles funestus OX=62324 PE=3 SV=1
133	29715	tr|W5JL71|W5JL71_ANODA	48.76	3	3	3850	1	1	2		50574	Phosphotransferase OS=Anopheles darlingi OX=43151 GN=AND_004619 PE=3 SV=1
133	29716	tr|A0A182FVI8|A0A182FVI8_ANOAL	48.76	3	3	3850	1	1	2		50531	Phosphotransferase OS=Anopheles albimanus OX=7167 PE=3 SV=1
133	29717	tr|A0A1Y9GG53|A0A1Y9GG53_ANOAR	48.76	3	3	3850	1	1	2		50733	Phosphotransferase OS=Anopheles arabiensis OX=7173 PE=3 SV=1
133	29718	tr|A0A453Z0K0|A0A453Z0K0_ANOGA	48.76	3	3	3850	1	1	2		50733	Phosphotransferase OS=Anopheles gambiae OX=7165 PE=3 SV=1
133	29719	tr|A0A182X5H4|A0A182X5H4_ANOQN	48.76	3	3	3850	1	1	2		50577	Phosphotransferase OS=Anopheles quadriannulatus OX=34691 PE=3 SV=1
133	29720	tr|A0A182V4L7|A0A182V4L7_ANOME	48.76	3	3	3850	1	1	2		50733	Phosphotransferase OS=Anopheles merus OX=30066 PE=3 SV=1
133	29713	tr|A0A1I8JU43|A0A1I8JU43_ANOFN	48.76	3	3	3850	1	1	2		50595	Phosphotransferase OS=Anopheles funestus OX=62324 PE=3 SV=2
133	29710	tr|Q16VW4|Q16VW4_AEDAE	48.76	3	3	3850	1	1	2		50499	Phosphotransferase OS=Aedes aegypti OX=7159 GN=5571932 PE=3 SV=1
133	29711	tr|A0A514K1U6|A0A514K1U6_CULPA	48.76	3	3	3850	1	1	2		50471	Phosphotransferase OS=Culex pipiens pallens OX=42434 PE=2 SV=1
133	29712	tr|A0A1Q3FI11|A0A1Q3FI11_CULTA	48.76	3	3	3850	1	1	2		50653	Phosphotransferase OS=Culex tarsalis OX=7177 PE=3 SV=1
133	29709	tr|A0A4Y0ATV2|A0A4Y0ATV2_ANOFN	48.76	3	3	3850	1	1	2		50231	Phosphotransferase OS=Anopheles funestus OX=62324 PE=3 SV=1
133	29708	tr|A0A1Q3FI20|A0A1Q3FI20_CULTA	48.76	3	3	3850	1	1	2		50313	Phosphotransferase OS=Culex tarsalis OX=7177 PE=3 SV=1
133	29707	tr|B0WN38|B0WN38_CULQU	48.76	3	3	3850	1	1	2		50173	Phosphotransferase OS=Culex quinquefasciatus OX=7176 GN=6040777 PE=3 SV=1
133	29705	tr|Q5IKE0|Q5IKE0_AEDAL	48.76	3	3	3850	1	1	2		49829	Phosphotransferase (Fragment) OS=Aedes albopictus OX=7160 GN=HK PE=2 SV=1
133	29706	tr|T1EA14|T1EA14_ANOAQ	48.76	3	3	3850	1	1	2		49455	Phosphotransferase (Fragment) OS=Anopheles aquasalis OX=42839 PE=2 SV=1
133	29827	tr|B0XEH3|B0XEH3_CULQU	48.76	4	4	3850	1	1	2		39179	Phosphotransferase OS=Culex quinquefasciatus OX=7176 GN=6051634 PE=3 SV=1
133	29825	tr|Q5TW28|Q5TW28_ANOGA	48.76	6	6	3850	1	1	2		27269	Phosphotransferase (Fragment) OS=Anopheles gambiae OX=7165 GN=AgaP_AGAP011208 PE=3 SV=3
133	29826	tr|Q3I126|Q3I126_ANOAR	48.76	6	6	3850	1	1	2		27345	Phosphotransferase (Fragment) OS=Anopheles arabiensis OX=7173 GN=HK PE=2 SV=1
161	29786	tr|A0A023EE70|A0A023EE70_AEDAL	47.94	12	12	2370	1	1	1		15080	40S ribosomal protein S24 OS=Aedes albopictus OX=7160 GN=109413835 PE=2 SV=1
161	29787	tr|Q8WQK7|Q8WQK7_AEDAE	47.94	12	12	2370	1	1	1		15064	40S ribosomal protein S24 OS=Aedes aegypti OX=7159 GN=AAEL014292 PE=2 SV=1
122	672	tr|Q16IL3|Q16IL3_AEDAE	45.57	3	3	6440	1	1	2		42093	Pyruvate dehydrogenase E1 component subunit alpha OS=Aedes aegypti OX=7159 GN=AAEL013613 PE=4 SV=1
122	673	tr|A0A023ER96|A0A023ER96_AEDAL	45.57	3	3	6440	1	1	2		42474	Pyruvate dehydrogenase E1 component subunit alpha OS=Aedes albopictus OX=7160 PE=2 SV=1
122	888	tr|B0W2T1|B0W2T1_CULQU	45.57	3	3	6440	1	1	2		41615	Pyruvate dehydrogenase E1 component subunit alpha OS=Culex quinquefasciatus OX=7176 GN=6032413 PE=4 SV=1
122	889	tr|A0A1Q3FPE2|A0A1Q3FPE2_CULTA	45.57	3	3	6440	1	1	2		46169	Pyruvate dehydrogenase E1 component subunit alpha (Fragment) OS=Culex tarsalis OX=7177 PE=4 SV=1
134	29654	tr|Q16VZ4|Q16VZ4_AEDAE	44.4	4	4	9860	1	1	2		46068	AAEL009414-PA OS=Aedes aegypti OX=7159 GN=5571907 PE=4 SV=1
90	29503	tr|Q17GT5|Q17GT5_AEDAE	41.67	2	2	15200	1	1	5		54019	AAEL002886-PB OS=Aedes aegypti OX=7159 GN=5576472 PE=3 SV=1
90	29662	tr|A0A4Y0B6Z8|A0A4Y0B6Z8_ANOFN	41.67	2	2	15200	1	1	5		54337	Uncharacterized protein OS=Anopheles funestus OX=62324 PE=3 SV=1
90	29664	tr|Q86GB3|Q86GB3_ANOGA	41.67	2	2	15200	1	1	5		54697	AGAP000565-PB OS=Anopheles gambiae OX=7165 GN=trxR PE=2 SV=1
90	29504	tr|A0A182GGU8|A0A182GGU8_AEDAL	41.67	2	2	15200	1	1	5		54662	Uncharacterized protein OS=Aedes albopictus OX=7160 GN=RP20_CCG009674 PE=3 SV=1
90	29663	tr|Q8MZM6|Q8MZM6_ANOGA	41.67	2	2	15200	1	1	5		54507	AGAP000565-PC OS=Anopheles gambiae OX=7165 GN=trxR PE=2 SV=1
90	29666	tr|A0A1Q3G323|A0A1Q3G323_CULTA	41.67	2	2	15200	1	1	5		56749	Putative thioredoxin reductase 1 mitochondrial OS=Culex tarsalis OX=7177 PE=3 SV=1
90	29505	tr|A0A023EUL5|A0A023EUL5_AEDAL	41.67	2	2	15200	1	1	5		56638	Putative dihydrolipoamide dehydrogenase OS=Aedes albopictus OX=7160 PE=2 SV=1
90	29506	tr|Q17GT4|Q17GT4_AEDAE	41.67	2	2	15200	1	1	5		56707	AAEL002886-PA OS=Aedes aegypti OX=7159 GN=5576472 PE=3 SV=1
90	29665	tr|A0A182XLQ9|A0A182XLQ9_ANOQN	41.67	2	2	15200	1	1	5		56417	Uncharacterized protein OS=Anopheles quadriannulatus OX=34691 PE=3 SV=1
90	29669	tr|Q86GB2|Q86GB2_ANOGA	41.67	2	2	15200	1	1	5		57464	AGAP000565-PA OS=Anopheles gambiae OX=7165 GN=trxR PE=2 SV=1
90	29670	tr|A0A182IA68|A0A182IA68_ANOAR	41.67	2	2	15200	1	1	5		57395	Uncharacterized protein OS=Anopheles arabiensis OX=7173 PE=3 SV=1
90	29671	tr|A0A182UQM2|A0A182UQM2_ANOME	41.67	2	2	15200	1	1	5		57381	Uncharacterized protein OS=Anopheles merus OX=30066 PE=3 SV=1
90	29668	tr|A0A182Y7I3|A0A182Y7I3_ANOST	41.67	2	2	15200	1	1	5		57279	Uncharacterized protein OS=Anopheles stephensi OX=30069 PE=3 SV=1
90	29667	tr|A0A182RV39|A0A182RV39_ANOFN	41.67	2	2	15200	1	1	5		57236	Uncharacterized protein OS=Anopheles funestus OX=62324 PE=3 SV=1
90	29672	tr|A0A182GBL3|A0A182GBL3_AEDAL	41.67	2	2	15200	1	1	5		59993	Uncharacterized protein OS=Aedes albopictus OX=7160 GN=RP20_CCG007019 PE=3 SV=1
135	10597	Q1HRR3|RS3A_AEDAE	41.33	6	6	2770	1	1	2		30125	40S ribosomal protein S3a OS=Aedes aegypti OX=7159 GN=AAEL005901 PE=2 SV=1
135	10598	tr|A0A023ELY8|A0A023ELY8_AEDAL	41.33	6	6	2770	1	1	2		30125	40S ribosomal protein S3a OS=Aedes albopictus OX=7160 GN=109429186 PE=2 SV=1
135	10599	B0WN96|RS3A_CULQU	41.33	6	6	2770	1	1	2		30050	40S ribosomal protein S3a OS=Culex quinquefasciatus OX=7176 GN=CPIJ008584 PE=3 SV=2
135	10596	tr|C6ZQL0|C6ZQL0_OCHTR	41.33	6	6	2770	1	1	2		29865	40S ribosomal protein S3a (Fragment) OS=Ochlerotatus triseriatus OX=7162 PE=2 SV=1
135	10595	tr|T1E259|T1E259_9DIPT	41.33	6	6	2770	1	1	2		28423	Putative ribosomal protein s3a (Fragment) OS=Psorophora albipes OX=869069 PE=2 SV=1
135	29870	tr|B8RJI7|B8RJI7_CULTA	41.33	10	10	2770	1	1	2		17071	40S ribosomal protein S3A (Fragment) OS=Culex tarsalis OX=7177 PE=2 SV=1
98	583	tr|T1DNU3|T1DNU3_ANOAQ	41.32	12	12	62200	3	1	4		22032	Uncharacterized protein OS=Anopheles aquasalis OX=42839 PE=2 SV=1
98	610	tr|A0A182XZU1|A0A182XZU1_ANOST	41.32	12	12	62200	3	1	4		21067	Uncharacterized protein OS=Anopheles stephensi OX=30069 PE=4 SV=1
98	612	tr|A0A182RJB4|A0A182RJB4_ANOFN	41.32	12	12	62200	3	1	4		22134	Uncharacterized protein OS=Anopheles funestus OX=62324 PE=4 SV=2
128	29834	tr|A0A023EJ87|A0A023EJ87_AEDAL	39.26	6	6	19800	1	1	2		23655	Putative troponin i OS=Aedes albopictus OX=7160 PE=2 SV=1
128	29835	tr|Q16RS1|Q16RS1_AEDAE	39.26	6	6	19800	1	1	2		23655	AAEL010850-PB OS=Aedes aegypti OX=7159 GN=AAEL010850 PE=4 SV=1
128	29836	tr|Q16RS9|Q16RS9_AEDAE	39.26	5	5	19800	1	1	2		24213	AAEL010850-PC OS=Aedes aegypti OX=7159 GN=5574015 PE=4 SV=1
128	29837	tr|A0A182GKF6|A0A182GKF6_AEDAL	39.26	5	5	19800	1	1	2		24512	Uncharacterized protein OS=Aedes albopictus OX=7160 GN=RP20_CCG011460 PE=4 SV=1
128	29838	tr|Q16RS5|Q16RS5_AEDAE	39.26	5	5	19800	1	1	2		24569	AAEL010850-PF OS=Aedes aegypti OX=7159 GN=5574015 PE=4 SV=1
136	29581	tr|A0A023EMX6|A0A023EMX6_AEDAL	35.71	4	4	7060	1	1	2		31155	Putative electron transfer flavoprotein alpha subunit (Fragment) OS=Aedes albopictus OX=7160 PE=2 SV=1
136	29582	tr|Q16IA8|Q16IA8_AEDAE	35.71	4	4	7060	1	1	2		34404	AAEL013739-PA OS=Aedes aegypti OX=7159 GN=5578532 PE=4 SV=1
136	29583	tr|A0A182G804|A0A182G804_AEDAL	35.71	4	4	7060	1	1	2		34324	ETF domain-containing protein OS=Aedes albopictus OX=7160 GN=RP20_CCG004929 PE=4 SV=1
136	29584	tr|A0A023EPW1|A0A023EPW1_AEDAL	35.71	4	4	7060	1	1	2		34396	Putative electron transfer flavoprotein alpha subunit OS=Aedes albopictus OX=7160 PE=2 SV=1
137	12244	tr|Q179D4|Q179D4_AEDAE	35.07	2	2	3350	1	1	2		59871	AAEL005672-PA OS=Aedes aegypti OX=7159 GN=AAEL005672 PE=4 SV=1
137	12245	tr|Q8T9T6|Q8T9T6_AEDAE	35.07	2	2	3350	1	1	2		60563	Putative adenosine deaminase OS=Aedes aegypti OX=7159 PE=2 SV=1
149	41831	tr|A0A023EGL6|A0A023EGL6_AEDAL	33.48	6	6	4870	1	1	1		16237	Putative 40s ribosomal protein s19 (Fragment) OS=Aedes albopictus OX=7160 PE=2 SV=1
149	41832	tr|T1E360|T1E360_9DIPT	33.48	6	6	4870	1	1	1		17216	Putative ribosomal protein s19 OS=Psorophora albipes OX=869069 PE=2 SV=1
149	41833	tr|Q1HRR8|Q1HRR8_AEDAE	33.48	6	6	4870	1	1	1		17328	40S ribosomal protein S19 OS=Aedes aegypti OX=7159 GN=AAEL010756 PE=2 SV=1
149	41834	tr|B0WBI4|B0WBI4_CULQU	33.48	6	6	4870	1	1	1		17253	40s ribosomal protein s19 OS=Culex quinquefasciatus OX=7176 GN=6035960 PE=4 SV=1
149	41835	tr|B8XY06|B8XY06_OCHTA	33.48	6	6	4870	1	1	1		17312	40S ribosomal protein S19 OS=Ochlerotatus taeniorhynchus OX=329105 PE=2 SV=1
149	41836	tr|Q5MIR7|Q5MIR7_AEDAL	33.48	6	6	4870	1	1	1		17328	Ribosomal protein S19 OS=Aedes albopictus OX=7160 GN=109401283 PE=2 SV=1
149	41837	tr|B8RIT2|B8RIT2_CULTA	33.48	6	6	4870	1	1	1		17253	Putative 40s ribosomal protein s19 OS=Culex tarsalis OX=7177 PE=2 SV=1
120	1435	tr|Q0IED0|Q0IED0_AEDAE	33.26	3	3	14200	1	1	2		42218	AAEL010814-PC OS=Aedes aegypti OX=7159 GN=5573976 PE=4 SV=1
120	1439	tr|Q0IED1|Q0IED1_AEDAE	33.26	3	3	14200	1	1	2		42743	AAEL010814-PB OS=Aedes aegypti OX=7159 GN=5573976 PE=4 SV=1
120	1440	tr|Q0IEC9|Q0IEC9_AEDAE	33.26	3	3	14200	1	1	2		42887	AAEL010814-PD OS=Aedes aegypti OX=7159 GN=5573976 PE=4 SV=1
120	1442	tr|Q0IEC8|Q0IEC8_AEDAE	33.26	3	3	14200	1	1	2		43321	AAEL010814-PA OS=Aedes aegypti OX=7159 GN=5573976 PE=4 SV=1
120	1434	tr|A0A023ER54|A0A023ER54_AEDAL	33.26	3	3	14200	1	1	2		42240	Putative isocitrate dehydrogenase alpha subunit OS=Aedes albopictus OX=7160 PE=2 SV=1
120	1438	tr|A0A182H9M6|A0A182H9M6_AEDAL	33.26	3	3	14200	1	1	2		42541	Iso_dh domain-containing protein OS=Aedes albopictus OX=7160 GN=RP20_CCG024798 PE=4 SV=1
127	29488	tr|A0A023EU66|A0A023EU66_AEDAL	32.47	2	2	6820	1	1	2		47645	Putative nadh:ubiquinone oxidoreductase ndufs2/49 kDa subunit (Fragment) OS=Aedes albopictus OX=7160 PE=2 SV=1
127	29489	tr|A0A182HFH3|A0A182HFH3_AEDAL	32.47	2	2	6820	1	1	2		52882	Complex1_49kDa domain-containing protein OS=Aedes albopictus OX=7160 GN=109405382 PE=3 SV=1
127	29491	tr|Q16Q68|Q16Q68_AEDAE	32.47	2	2	6820	1	1	2		52835	AAEL011381-PA OS=Aedes aegypti OX=7159 GN=5574746 PE=3 SV=1
127	29492	tr|A0A182RJ19|A0A182RJ19_ANOFN	32.47	2	2	6820	1	1	2		53007	Complex1_49kDa domain-containing protein OS=Anopheles funestus OX=62324 PE=3 SV=2
127	29495	tr|W5JI89|W5JI89_ANODA	32.47	2	2	6820	1	1	2		53355	NADH-ubiquinone oxidoreductase fe-s protein 2 (Ndufs2) OS=Anopheles darlingi OX=43151 GN=AND_004433 PE=3 SV=1
127	29507	tr|A0A182RJF6|A0A182RJF6_ANOFN	32.47	2	2	6820	1	1	2		53045	Complex1_49kDa domain-containing protein OS=Anopheles funestus OX=62324 PE=3 SV=2
127	29490	tr|F5HJY7|F5HJY7_ANOGA	32.47	2	2	6820	1	1	2		52632	AGAP000794-PA OS=Anopheles gambiae OX=7165 GN=1272388 PE=3 SV=1
127	29508	tr|A0A1Q3FM55|A0A1Q3FM55_CULTA	32.47	2	2	6820	1	1	2		53088	Putative ubiquinone oxidoreductase ndufs2/49 kDa subunit OS=Culex tarsalis OX=7177 PE=3 SV=1
127	29493	tr|A0A182XY39|A0A182XY39_ANOST	32.47	2	2	6820	1	1	2		53020	Complex1_49kDa domain-containing protein OS=Anopheles stephensi OX=30069 PE=3 SV=1
127	29494	tr|A0A182UZE7|A0A182UZE7_ANOME	32.47	2	2	6820	1	1	2		52874	Complex1_49kDa domain-containing protein OS=Anopheles merus OX=30066 PE=3 SV=1
127	29971	tr|A0A1R0GXB5|A0A1R0GXB5_9FUNG	32.47	2	2	6820	1	1	2		54115	NADH-ubiquinone oxidoreductase 49 kDa subunit OS=Smittium mucronatum OX=133383 GN=AYI68_g4359 PE=3 SV=1
127	29496	tr|A0A182FIL8|A0A182FIL8_ANOAL	32.47	2	2	6820	1	1	2		53886	Complex1_49kDa domain-containing protein OS=Anopheles albimanus OX=7167 PE=3 SV=1
127	29497	tr|T1E9X3|T1E9X3_ANOAQ	32.47	2	2	6820	1	1	2		54103	Putative nadh:ubiquinone oxidoreductase ndufs2/49 kDa subunit (Fragment) OS=Anopheles aquasalis OX=42839 PE=2 SV=1
127	29498	tr|A0A182I9M2|A0A182I9M2_ANOAR	32.47	2	2	6820	1	1	2		56490	Complex1_49kDa domain-containing protein OS=Anopheles arabiensis OX=7173 PE=3 SV=1
127	29499	tr|A0A182X5B3|A0A182X5B3_ANOQN	32.47	2	2	6820	1	1	2		59063	Complex1_49kDa domain-containing protein OS=Anopheles quadriannulatus OX=34691 PE=3 SV=1
138	29999	tr|Q5UG10|Q5UG10_AEDAE	31.56	6	6	12600	1	1	2		19874	Mitochondrial NADH dehydrogenase ubiquinone flavoprotein 2 OS=Aedes aegypti OX=7159 PE=2 SV=1
138	30000	tr|Q179U9|Q179U9_AEDAE	31.56	5	5	12600	1	1	2		22812	AAEL005508-PB OS=Aedes aegypti OX=7159 GN=AAEL005508 PE=4 SV=1
138	30001	tr|Q1HRL6|Q1HRL6_AEDAE	31.56	4	4	12600	1	1	2		26529	AAEL005508-PA OS=Aedes aegypti OX=7159 GN=5566654 PE=2 SV=1
150	29986	tr|Q17I85|Q17I85_AEDAE	30.73	16	16	12000	1	1	1		9236	AAEL002431-PA (Fragment) OS=Aedes aegypti OX=7159 GN=AAEL002431 PE=4 SV=1
150	29988	tr|Q16Q26|Q16Q26_AEDAE	30.73	13	13	12000	1	1	1		10461	AAEL011437-PA OS=Aedes aegypti OX=7159 GN=AAEL011437 PE=4 SV=1
150	29987	tr|Q0IEG4|Q0IEG4_AEDAE	30.73	14	14	12000	1	1	1		10013	AAEL010754-PA OS=Aedes aegypti OX=7159 GN=AAEL010754 PE=4 SV=1
150	29990	tr|Q17NR6|Q17NR6_AEDAE	30.73	12	12	12000	1	1	1		11836	AAEL000619-PA OS=Aedes aegypti OX=7159 GN=AAEL000619 PE=4 SV=1
150	29989	tr|Q17JU6|Q17JU6_AEDAE	30.73	12	12	12000	1	1	1		11690	AAEL001880-PA OS=Aedes aegypti OX=7159 GN=AAEL001880 PE=4 SV=1
150	29991	tr|Q17GS1|Q17GS1_AEDAE	30.73	12	12	12000	1	1	1		12014	AAEL002897-PA OS=Aedes aegypti OX=7159 GN=AAEL002897 PE=4 SV=1
150	29993	tr|B0WDF3|B0WDF3_CULQU	30.73	11	11	12000	1	1	1		12602	Mitochondrial ATP synthase F chain OS=Culex quinquefasciatus OX=7176 GN=6036738 PE=4 SV=1
150	29994	tr|B8RJ20|B8RJ20_CULTA	30.73	11	11	12000	1	1	1		12558	Mitochondrial ATP synthase F chain OS=Culex tarsalis OX=7177 PE=2 SV=1
150	29995	tr|A0A182IGF7|A0A182IGF7_ANOAR	30.73	11	11	12000	1	1	1		12521	Uncharacterized protein OS=Anopheles arabiensis OX=7173 PE=4 SV=1
150	29996	tr|Q1HRJ7|Q1HRJ7_AEDAE	30.73	11	11	12000	1	1	1		12539	Mitochondrial ATP synthase F chain OS=Aedes aegypti OX=7159 PE=2 SV=1
150	29997	tr|A0A023ECZ6|A0A023ECZ6_AEDAL	30.73	11	11	12000	1	1	1		12528	Putative lateral inhibition OS=Aedes albopictus OX=7160 GN=109623315 PE=2 SV=1
150	29998	tr|C6ZQT5|C6ZQT5_OCHTR	30.73	11	11	12000	1	1	1		12548	Mitochondrial ATP synthase F chain OS=Ochlerotatus triseriatus OX=7162 PE=2 SV=1
150	29992	tr|Q16RB7|Q16RB7_AEDAE	30.73	11	11	12000	1	1	1		12444	AAEL011010-PA OS=Aedes aegypti OX=7159 GN=AAEL011010 PE=4 SV=1
140	30054	tr|Q17DM4|Q17DM4_AEDAE	28.97	3	3	10400	1	1	2		35504	AAEL004088-PC OS=Aedes aegypti OX=7159 GN=AAEL004088 PE=4 SV=1
140	30055	tr|Q17DM5|Q17DM5_AEDAE	28.97	3	3	10400	1	1	2		35574	AAEL004088-PA OS=Aedes aegypti OX=7159 GN=AAEL004088 PE=4 SV=1
147	457	tr|W5JWH7|W5JWH7_ANODA	27.57	1	1	40600	1	1	1		164043	Uncharacterized protein OS=Anopheles darlingi OX=43151 GN=AND_000175 PE=4 SV=1
147	461	tr|A0A084WKS9|A0A084WKS9_ANOSI	27.57	0	0	40600	1	1	1		251428	AGAP006901-PB-like protein OS=Anopheles sinensis OX=74873 GN=ZHAS_00018877 PE=4 SV=1
147	462	tr|A0A182FEG0|A0A182FEG0_ANOAL	27.57	0	0	40600	1	1	1		250668	Uncharacterized protein OS=Anopheles albimanus OX=7167 PE=4 SV=1
147	450	tr|Q16J45|Q16J45_AEDAE	27.57	2	2	40600	1	1	1		45692	AAEL013438-PA OS=Aedes aegypti OX=7159 GN=AAEL013438 PE=4 SV=1
147	451	tr|A7URW8|A7URW8_ANOGA	27.57	2	2	40600	1	1	1		47436	AGAP006901-PC OS=Anopheles gambiae OX=7165 GN=1270178 PE=4 SV=1
147	802	tr|T1E969|T1E969_ANOAQ	27.57	2	2	40600	1	1	1		57410	LIM zinc-binding domain-containing protein (Fragment) OS=Anopheles aquasalis OX=42839 PE=2 SV=1
147	452	tr|A0A4Y0BS76|A0A4Y0BS76_ANOFN	27.57	1	1	40600	1	1	1		71704	Uncharacterized protein OS=Anopheles funestus OX=62324 PE=4 SV=1
147	453	tr|A0A4Y0BN21|A0A4Y0BN21_ANOFN	27.57	1	1	40600	1	1	1		110488	Uncharacterized protein OS=Anopheles funestus OX=62324 PE=4 SV=1
147	454	tr|A0A2M4CIV7|A0A2M4CIV7_ANODA	27.57	1	1	40600	1	1	1		112748	Putative adaptor protein enigma OS=Anopheles darlingi OX=43151 PE=4 SV=1
147	803	tr|A0A1Q3FV48|A0A1Q3FV48_CULTA	27.57	1	1	40600	1	1	1		116292	Putative adaptor protein enigma OS=Culex tarsalis OX=7177 PE=4 SV=1
147	804	tr|A0A1Q3FUX4|A0A1Q3FUX4_CULTA	27.57	1	1	40600	1	1	1		116325	Putative adaptor protein enigma OS=Culex tarsalis OX=7177 PE=4 SV=1
147	805	tr|A0A1Q3FVA4|A0A1Q3FVA4_CULTA	27.57	1	1	40600	1	1	1		116419	Putative adaptor protein enigma OS=Culex tarsalis OX=7177 PE=4 SV=1
147	806	tr|A0A1Q3FV11|A0A1Q3FV11_CULTA	27.57	1	1	40600	1	1	1		116395	Putative adaptor protein enigma OS=Culex tarsalis OX=7177 PE=4 SV=1
147	807	tr|A0A1Q3FV24|A0A1Q3FV24_CULTA	27.57	1	1	40600	1	1	1		116406	Putative adaptor protein enigma OS=Culex tarsalis OX=7177 PE=4 SV=1
147	455	tr|A7URW7|A7URW7_ANOGA	27.57	1	1	40600	1	1	1		117345	AGAP006901-PB OS=Anopheles gambiae OX=7165 GN=1270178 PE=4 SV=1
147	430	tr|Q179D0|Q179D0_AEDAE	27.57	1	1	40600	1	1	1		130365	AAEL005667-PA (Fragment) OS=Aedes aegypti OX=7159 GN=AAEL005667 PE=4 SV=1
147	456	tr|A0A2M4CGQ4|A0A2M4CGQ4_ANODA	27.57	1	1	40600	1	1	1		124302	Putative adaptor protein enigma OS=Anopheles darlingi OX=43151 PE=4 SV=1
147	458	tr|A0A4Y0BM38|A0A4Y0BM38_ANOFN	27.57	0	0	40600	1	1	1		208824	Uncharacterized protein OS=Anopheles funestus OX=62324 PE=4 SV=1
147	459	tr|Q7PTE3|Q7PTE3_ANOGA	27.57	0	0	40600	1	1	1		230363	AGAP006901-PA OS=Anopheles gambiae OX=7165 GN=1270178 PE=4 SV=4
147	460	tr|A0A182I6M5|A0A182I6M5_ANOAR	27.57	0	0	40600	1	1	1		241737	Uncharacterized protein OS=Anopheles arabiensis OX=7173 PE=4 SV=1
147	463	tr|A0A182WWE7|A0A182WWE7_ANOQN	27.57	0	0	40600	1	1	1		259594	Uncharacterized protein OS=Anopheles quadriannulatus OX=34691 PE=4 SV=1
147	464	tr|A0A182Y810|A0A182Y810_ANOST	27.57	0	0	40600	1	1	1		261460	Uncharacterized protein OS=Anopheles stephensi OX=30069 PE=4 SV=1
147	416	tr|B0WXP3|B0WXP3_CULQU	27.57	0	0	40600	1	1	1		275666	LIM domain-binding protein OS=Culex quinquefasciatus OX=7176 GN=6044694 PE=4 SV=1
141	54157	tr|T1DDL2|T1DDL2_9DIPT	26.93	6	6	0	1	1	2		16195	Putative 60s ribosomal protein l26 (Fragment) OS=Psorophora albipes OX=869069 PE=2 SV=1
141	54158	tr|Q5EG72|Q5EG72_AEDAL	26.93	6	6	0	1	1	2		17442	60S ribosomal protein L26 OS=Aedes albopictus OX=7160 GN=109410072 PE=2 SV=1
141	54159	tr|A0A2K6VBA5|A0A2K6VBA5_ANODA	26.93	6	6	0	1	1	2		17536	KOW domain-containing protein OS=Anopheles darlingi OX=43151 PE=3 SV=1
141	54160	tr|Q7PQW7|Q7PQW7_ANOGA	26.93	6	6	0	1	1	2		17518	60S ribosomal protein L26 OS=Anopheles gambiae OX=7165 GN=1273492 PE=3 SV=3
141	54161	tr|A0A182V0G4|A0A182V0G4_ANOME	26.93	6	6	0	1	1	2		17518	KOW domain-containing protein OS=Anopheles merus OX=30066 PE=3 SV=1
141	54162	tr|A0A182HSZ2|A0A182HSZ2_ANOAR	26.93	6	6	0	1	1	2		17518	60S ribosomal protein L26 OS=Anopheles arabiensis OX=7173 PE=3 SV=2
141	54163	tr|B0WAG9|B0WAG9_CULQU	26.93	6	6	0	1	1	2		17442	60S ribosomal protein L26 OS=Culex quinquefasciatus OX=7176 GN=6035545 PE=3 SV=1
141	54164	tr|Q1HRJ6|Q1HRJ6_AEDAE	26.93	6	6	0	1	1	2		17391	Ribosomal protein L26 OS=Aedes aegypti OX=7159 PE=2 SV=1
141	54165	tr|B6DDT5|B6DDT5_ANODA	26.93	6	6	0	1	1	2		17519	60S ribosomal protein L26 OS=Anopheles darlingi OX=43151 PE=2 SV=1
141	54166	tr|Q178R6|Q178R6_AEDAE	26.93	6	6	0	1	1	2		17414	60S ribosomal protein L26 OS=Aedes aegypti OX=7159 GN=5567070 PE=3 SV=1
141	54167	tr|A0A1Q3G2I8|A0A1Q3G2I8_CULTA	26.93	6	6	0	1	1	2		17398	Putative ribosomal protein l26 eukaryotic OS=Culex tarsalis OX=7177 PE=3 SV=1
141	54168	tr|A0A182R361|A0A182R361_ANOFN	26.93	6	6	0	1	1	2		17545	60S ribosomal protein L26 OS=Anopheles funestus OX=62324 PE=3 SV=1
141	54169	tr|A0A182XI11|A0A182XI11_ANOQN	26.93	6	6	0	1	1	2		17518	KOW domain-containing protein OS=Anopheles quadriannulatus OX=34691 PE=3 SV=2
141	54170	tr|A0A182FT46|A0A182FT46_ANOAL	26.93	6	6	0	1	1	2		17536	KOW domain-containing protein OS=Anopheles albimanus OX=7167 PE=3 SV=2
141	54171	tr|A0A084WRD0|A0A084WRD0_ANOSI	26.93	6	6	0	1	1	2		17507	AGAP002468-PA-like protein OS=Anopheles sinensis OX=74873 GN=ZHAS_00021039 PE=4 SV=1
141	54172	tr|T1E361|T1E361_9DIPT	26.93	6	6	0	1	1	2		17641	Putative 60s ribosomal protein l26 OS=Psorophora albipes OX=869069 PE=2 SV=1
141	54174	tr|W5JHZ1|W5JHZ1_ANODA	26.93	1	1	0	1	1	2		90821	LMBR1 domain-containing protein 2 OS=Anopheles darlingi OX=43151 GN=AND_004269 PE=3 SV=1
162	20697	tr|A0A182Y4F0|A0A182Y4F0_ANOST	26.35	2	2	34700	1	1	1		54791	BEN domain-containing protein OS=Anopheles stephensi OX=30069 PE=4 SV=1
142	29688	tr|A0A023EJ22|A0A023EJ22_AEDAL	26.18	5	5	4410	1	1	2		19715	Putative transcriptional regulator dj-1 OS=Aedes albopictus OX=7160 PE=2 SV=1
142	29689	tr|A0A1S4F6L9|A0A1S4F6L9_AEDAE	26.18	5	5	4410	1	1	2		19776	DJ-1_PfpI domain-containing protein OS=Aedes aegypti OX=7159 GN=5564065 PE=4 SV=1
142	29690	tr|Q17DQ9|Q17DQ9_AEDAE	26.18	5	5	4410	1	1	2		19793	AAEL004081-PA OS=Aedes aegypti OX=7159 GN=AAEL004081 PE=4 SV=1
164	54194	tr|B0XFQ5|B0XFQ5_CULQU	25.93	2	2	4140	1	1	1		46134	Glucose-6-phosphate isomerase OS=Culex quinquefasciatus OX=7176 GN=6052174 PE=3 SV=1
164	54195	tr|A0A514K1U5|A0A514K1U5_CULPA	25.93	2	2	4140	1	1	1		46150	Glucose-6-phosphate isomerase OS=Culex pipiens pallens OX=42434 PE=2 SV=1
164	54196	tr|Q16LE8|Q16LE8_AEDAE	25.93	2	2	4140	1	1	1		46948	Glucose-6-phosphate isomerase OS=Aedes aegypti OX=7159 GN=AAEL012665 PE=3 SV=1
164	54197	tr|A0A1Q3FKZ0|A0A1Q3FKZ0_CULTA	25.93	1	1	4140	1	1	1		62494	Glucose-6-phosphate isomerase OS=Culex tarsalis OX=7177 PE=3 SV=1
164	54198	tr|B0WI25|B0WI25_CULQU	25.93	1	1	4140	1	1	1		62453	Glucose-6-phosphate isomerase OS=Culex quinquefasciatus OX=7176 GN=6038573 PE=3 SV=1
164	54199	tr|A0A182G148|A0A182G148_AEDAL	25.93	1	1	4140	1	1	1		63236	Glucose-6-phosphate isomerase OS=Aedes albopictus OX=7160 GN=RP20_CCG000431 PE=3 SV=1
164	54200	tr|A0A1R0H5A3|A0A1R0H5A3_9FUNG	25.93	1	1	4140	1	1	1		62872	Glucose-6-phosphate isomerase OS=Smittium mucronatum OX=133383 GN=AYI68_g1521 PE=3 SV=1
164	54201	tr|Q16KI0|Q16KI0_AEDAE	25.93	1	1	4140	1	1	1		63202	Glucose-6-phosphate isomerase OS=Aedes aegypti OX=7159 GN=5577095 PE=3 SV=1
164	54202	tr|A0A023ETZ9|A0A023ETZ9_AEDAL	25.93	1	1	4140	1	1	1		63877	Glucose-6-phosphate isomerase (Fragment) OS=Aedes albopictus OX=7160 PE=2 SV=1
163	54176	tr|A0A023EIN3|A0A023EIN3_AEDAL	25.77	6	6	1080	1	1	1		19292	Putative 60s ribosomal protein l22 OS=Aedes albopictus OX=7160 PE=2 SV=1
163	54177	tr|T1E7L5|T1E7L5_ANOAQ	25.77	5	5	1080	1	1	1		21603	Putative 60s ribosomal protein l22 OS=Anopheles aquasalis OX=42839 PE=2 SV=1
163	54178	Q1HR65|RL17_AEDAE	25.77	5	5	1080	1	1	1		21557	60S ribosomal protein L17 OS=Aedes aegypti OX=7159 GN=RpL17 PE=2 SV=1
163	54179	tr|B0X7V4|B0X7V4_CULQU	25.77	5	5	1080	1	1	1		21548	60S ribosomal protein L17 OS=Culex quinquefasciatus OX=7176 GN=6048880 PE=3 SV=1
163	54180	tr|A0A2Z6YX33|A0A2Z6YX33_AEDAL	25.77	5	5	1080	1	1	1		21543	Uncharacterized protein OS=Aedes albopictus OX=7160 GN=RP20_CCG014051 PE=3 SV=1
163	54181	Q5MIR6|RL17_AEDAL	25.77	5	5	1080	1	1	1		21543	60S ribosomal protein L17 OS=Aedes albopictus OX=7160 GN=RpL17 PE=2 SV=1
163	54182	tr|A0A1Q3FBT6|A0A1Q3FBT6_CULTA	25.77	5	5	1080	1	1	1		21532	Putative 60s ribosomal protein l17 OS=Culex tarsalis OX=7177 PE=3 SV=1
163	54183	tr|A0A182F873|A0A182F873_ANOAL	25.77	5	5	1080	1	1	1		21654	Uncharacterized protein OS=Anopheles albimanus OX=7167 PE=3 SV=2
163	54184	tr|A0A1I8JW50|A0A1I8JW50_ANOQN	25.77	5	5	1080	1	1	1		21678	Uncharacterized protein OS=Anopheles quadriannulatus OX=34691 PE=3 SV=1
163	54185	tr|A0A182RXI8|A0A182RXI8_ANOFN	25.77	5	5	1080	1	1	1		21665	60S ribosomal protein L17 OS=Anopheles funestus OX=62324 PE=3 SV=2
163	54186	tr|F5HMP6|F5HMP6_ANOGA	25.77	5	5	1080	1	1	1		21678	AGAP001459-PB OS=Anopheles gambiae OX=7165 GN=RL17_ANOGA PE=3 SV=1
163	54187	tr|A0A1I8JVJ2|A0A1I8JVJ2_ANOME	25.77	5	5	1080	1	1	1		21678	Uncharacterized protein OS=Anopheles merus OX=30066 PE=3 SV=1
163	54188	tr|A0A1I8JTD7|A0A1I8JTD7_ANOAR	25.77	5	5	1080	1	1	1		21678	Uncharacterized protein OS=Anopheles arabiensis OX=7173 PE=3 SV=1
163	54189	tr|A0A084VS61|A0A084VS61_ANOSI	25.77	5	5	1080	1	1	1		21704	AGAP001459-PA-like protein OS=Anopheles sinensis OX=74873 GN=ZHAS_00008239 PE=3 SV=1
163	54190	A0NGY0|RL17_ANOGA	25.77	5	5	1080	1	1	1		21678	60S ribosomal protein L17 OS=Anopheles gambiae OX=7165 GN=RpL17 PE=3 SV=1
163	54191	tr|B6DDT0|B6DDT0_ANODA	25.77	5	5	1080	1	1	1		21670	60S ribosomal protein L17 OS=Anopheles darlingi OX=43151 GN=AND_008508 PE=2 SV=1
163	54192	tr|T1E2V2|T1E2V2_9DIPT	25.77	4	4	1080	1	1	1		32194	Putative 60s ribosomal protein l17 OS=Psorophora albipes OX=869069 PE=2 SV=1
163	54193	tr|A0A182YGA4|A0A182YGA4_ANOST	25.77	2	2	1080	1	1	1		57563	Deacetylase sirtuin-type domain-containing protein OS=Anopheles stephensi OX=30069 PE=3 SV=1
144	29403	tr|A0A1S4FT62|A0A1S4FT62_AEDAE	23.93	3	3	3980	1	1	1		32058	Annexin OS=Aedes aegypti OX=7159 GN=5574667 PE=3 SV=1
144	29404	tr|Q16QE9|Q16QE9_AEDAE	23.93	2	2	3980	1	1	1		35641	Annexin OS=Aedes aegypti OX=7159 GN=5574667 PE=3 SV=1
144	29405	tr|A0A2Y9D0P0|A0A2Y9D0P0_ANOAR	23.93	2	2	3980	1	1	1		35944	Annexin OS=Anopheles arabiensis OX=7173 PE=3 SV=1
144	29406	tr|F5HJB2|F5HJB2_ANOGA	23.93	2	2	3980	1	1	1		35778	Annexin OS=Anopheles gambiae OX=7165 GN=ANXB9 PE=3 SV=1
144	29407	tr|A0A182I8U2|A0A182I8U2_ANOAR	23.93	2	2	3980	1	1	1		35792	Annexin OS=Anopheles arabiensis OX=7173 PE=3 SV=2
144	29408	tr|A0A2M4CTF4|A0A2M4CTF4_ANODA	23.93	2	2	3980	1	1	1		35844	Annexin OS=Anopheles darlingi OX=43151 PE=3 SV=1
144	29409	tr|Q1HR06|Q1HR06_AEDAE	23.93	2	2	3980	1	1	1		35622	Annexin OS=Aedes aegypti OX=7159 GN=5574667 PE=2 SV=1
144	29410	tr|A0A2Y9D0Q4|A0A2Y9D0Q4_ANOAR	23.93	2	2	3980	1	1	1		35861	Annexin OS=Anopheles arabiensis OX=7173 PE=3 SV=1
144	29411	tr|A0A1Y9IWK5|A0A1Y9IWK5_ANOQN	23.93	2	2	3980	1	1	1		35944	Annexin OS=Anopheles quadriannulatus OX=34691 PE=3 SV=1
144	29412	tr|A0A2Y9D0P5|A0A2Y9D0P5_ANOAR	23.93	2	2	3980	1	1	1		35705	Annexin OS=Anopheles arabiensis OX=7173 PE=3 SV=1
144	29413	tr|A0A2Y9D2U2|A0A2Y9D2U2_ANOME	23.93	2	2	3980	1	1	1		35944	Annexin OS=Anopheles merus OX=30066 PE=3 SV=1
144	29414	tr|F5HJB1|F5HJB1_ANOGA	23.93	2	2	3980	1	1	1		35930	Annexin OS=Anopheles gambiae OX=7165 GN=ANXB9 PE=3 SV=1
144	29415	tr|A0A2Y9D2P6|A0A2Y9D2P6_ANOME	23.93	2	2	3980	1	1	1		35861	Annexin OS=Anopheles merus OX=30066 PE=3 SV=1
144	29416	tr|Q16QF1|Q16QF1_AEDAE	23.93	2	2	3980	1	1	1		35756	Annexin OS=Aedes aegypti OX=7159 GN=5574667 PE=3 SV=1
144	29417	tr|Q5TVB3|Q5TVB3_ANOGA	23.93	2	2	3980	1	1	1		35691	Annexin OS=Anopheles gambiae OX=7165 GN=ANXB9 PE=3 SV=2
144	29418	tr|A0A2Y9D2T8|A0A2Y9D2T8_ANOME	23.93	2	2	3980	1	1	1		35705	Annexin OS=Anopheles merus OX=30066 PE=3 SV=1
144	29419	tr|A0A2M4CT56|A0A2M4CT56_ANODA	23.93	2	2	3980	1	1	1		36011	Annexin OS=Anopheles darlingi OX=43151 PE=3 SV=1
144	29420	tr|A0A1S4GJ86|A0A1S4GJ86_ANOGA	23.93	2	2	3980	1	1	1		35847	Annexin OS=Anopheles gambiae OX=7165 GN=1271530 PE=3 SV=1
144	29421	tr|A0A182VCB5|A0A182VCB5_ANOME	23.93	2	2	3980	1	1	1		35792	Annexin OS=Anopheles merus OX=30066 PE=3 SV=2
144	29422	tr|A0A2M4CTM8|A0A2M4CTM8_ANODA	23.93	2	2	3980	1	1	1		36096	Annexin OS=Anopheles darlingi OX=43151 PE=3 SV=1
144	29423	tr|A0A2Y9D0R9|A0A2Y9D0R9_ANOAR	23.93	2	2	3980	1	1	1		35956	Annexin OS=Anopheles arabiensis OX=7173 PE=3 SV=1
144	29424	tr|Q16QE7|Q16QE7_AEDAE	23.93	2	2	3980	1	1	1		35726	Annexin OS=Aedes aegypti OX=7159 GN=5574667 PE=3 SV=1
144	29425	tr|A0A2Y9D2P2|A0A2Y9D2P2_ANOME	23.93	2	2	3980	1	1	1		35956	Annexin OS=Anopheles merus OX=30066 PE=3 SV=1
144	29426	tr|F5HJB3|F5HJB3_ANOGA	23.93	2	2	3980	1	1	1		35942	Annexin OS=Anopheles gambiae OX=7165 GN=ANXB9 PE=3 SV=1
144	29427	tr|A0A2M4CSZ2|A0A2M4CSZ2_ANODA	23.93	2	2	3980	1	1	1		36038	Annexin OS=Anopheles darlingi OX=43151 PE=3 SV=1
144	29428	tr|W5JBA1|W5JBA1_ANODA	23.93	2	2	3980	1	1	1		37831	Annexin OS=Anopheles darlingi OX=43151 GN=AND_008346 PE=3 SV=1
144	29429	tr|A0A182YSH0|A0A182YSH0_ANOST	23.93	2	2	3980	1	1	1		41039	Annexin OS=Anopheles stephensi OX=30069 PE=3 SV=1
144	29430	tr|A0A023ESH7|A0A023ESH7_AEDAL	23.93	2	2	3980	1	1	1		43562	Annexin OS=Aedes albopictus OX=7160 PE=2 SV=1
144	29431	tr|A0A2M4CI13|A0A2M4CI13_ANODA	23.93	2	2	3980	1	1	1		44259	Annexin OS=Anopheles darlingi OX=43151 PE=3 SV=1
144	29432	tr|A0A182HBI0|A0A182HBI0_AEDAL	23.93	2	2	3980	1	1	1		48171	Annexin OS=Aedes albopictus OX=7160 GN=RP20_CCG025938 PE=3 SV=1
151	54206	tr|A0A182R8J4|A0A182R8J4_ANOFN	22.69	0	0	0	1	1	1		190143	ATP-binding cassette OS=Anopheles funestus OX=62324 PE=4 SV=2
151	54208	tr|A0A182HHY7|A0A182HHY7_ANOAR	22.69	5	5	0	1	1	1		16933	ADF-H domain-containing protein OS=Anopheles arabiensis OX=7173 PE=3 SV=1
151	54209	tr|A0A182X7S3|A0A182X7S3_ANOQN	22.69	5	5	0	1	1	1		16933	ADF-H domain-containing protein OS=Anopheles quadriannulatus OX=34691 PE=3 SV=1
151	54210	tr|A0NGL9|A0NGL9_ANOGA	22.69	5	5	0	1	1	1		17064	AGAP012056-PA OS=Anopheles gambiae OX=7165 GN=1280611 PE=3 SV=2
151	54211	tr|A0A1Q3FCD4|A0A1Q3FCD4_CULTA	22.69	5	5	0	1	1	1		17064	Putative cofilin/actin-depolymerizing factor OS=Culex tarsalis OX=7177 PE=3 SV=1
151	54212	tr|A0A2M4CSV8|A0A2M4CSV8_ANODA	22.69	5	5	0	1	1	1		17050	Putative cofilin/actin-depolymerizing factor OS=Anopheles darlingi OX=43151 PE=3 SV=1
151	54213	tr|T1D587|T1D587_9DIPT	22.69	5	5	0	1	1	1		17064	Putative twinstar OS=Psorophora albipes OX=869069 PE=2 SV=1
151	54214	tr|A0A182VDX9|A0A182VDX9_ANOME	22.69	5	5	0	1	1	1		17064	ADF-H domain-containing protein OS=Anopheles merus OX=30066 PE=3 SV=1
151	54215	tr|Q1HQF5|Q1HQF5_AEDAE	22.69	5	5	0	1	1	1		17105	AAEL003957-PA OS=Aedes aegypti OX=7159 GN=AAEL003957 PE=2 SV=1
151	54216	tr|A0A023EF56|A0A023EF56_AEDAL	22.69	5	5	0	1	1	1		17105	Putative actin depolymerizing factor OS=Aedes albopictus OX=7160 GN=109424453 PE=2 SV=1
151	54217	tr|A0A182RST5|A0A182RST5_ANOFN	22.69	5	5	0	1	1	1		17064	ADF-H domain-containing protein OS=Anopheles funestus OX=62324 PE=3 SV=2
151	54218	tr|B0WGU5|B0WGU5_CULQU	22.69	5	5	0	1	1	1		17064	ADF-H domain-containing protein OS=Culex quinquefasciatus OX=7176 GN=6038131 PE=3 SV=1
151	54219	tr|A0A182YCC4|A0A182YCC4_ANOST	22.69	5	5	0	1	1	1		17375	ADF-H domain-containing protein OS=Anopheles stephensi OX=30069 PE=3 SV=1
151	54220	tr|T1EB21|T1EB21_ANOAQ	22.69	5	5	0	1	1	1		17434	ADF-H domain-containing protein (Fragment) OS=Anopheles aquasalis OX=42839 PE=2 SV=1
151	54221	tr|A0A084WJ14|A0A084WJ14_ANOSI	22.69	4	4	0	1	1	1		18269	ADF-H domain-containing protein OS=Anopheles sinensis OX=74873 GN=ZHAS_00018276 PE=3 SV=1
151	54222	tr|B0XB08|B0XB08_CULQU	22.69	4	4	0	1	1	1		19003	ADF-H domain-containing protein OS=Culex quinquefasciatus OX=7176 GN=6050183 PE=3 SV=1
151	54224	tr|B2G1W4|B2G1W4_ANOGA	22.69	3	3	0	1	1	1		23809	ENSANGG00000019811 protein (Fragment) OS=Anopheles gambiae OX=7165 GN=ENSANGG00000019811 PE=4 SV=1
151	54225	tr|B2G1V6|B2G1V6_ANOAR	22.69	3	3	0	1	1	1		23809	ENSANGG00000019811 protein (Fragment) OS=Anopheles arabiensis OX=7173 GN=ENSANGG00000019811 PE=4 SV=1
151	54226	tr|B2G1W5|B2G1W5_ANOGA	22.69	3	3	0	1	1	1		23795	ENSANGG00000019811 protein (Fragment) OS=Anopheles gambiae OX=7165 GN=ENSANGG00000019811 PE=4 SV=1
151	54229	tr|W5JTT1|W5JTT1_ANODA	22.69	3	3	0	1	1	1		24501	Twinstar OS=Anopheles darlingi OX=43151 GN=AND_001854 PE=3 SV=1
151	54248	tr|A0A1S4H7Y2|A0A1S4H7Y2_ANOGA	22.69	0	0	0	1	1	1		177290	ATP-binding cassette transporter (ABC transporter) family A member 4 OS=Anopheles gambiae OX=7165 PE=4 SV=2
151	54252	tr|A0A182YNX6|A0A182YNX6_ANOST	22.69	0	0	0	1	1	1		186324	Uncharacterized protein OS=Anopheles stephensi OX=30069 PE=4 SV=1
151	1845	tr|Q16YY8|Q16YY8_AEDAE	22.69	0	0	0	1	1	1		186579	AAEL008384-PA OS=Aedes aegypti OX=7159 GN=AAEL008384 PE=4 SV=1
151	54253	tr|A0A182GRY8|A0A182GRY8_AEDAL	22.69	0	0	0	1	1	1		189213	Uncharacterized protein OS=Aedes albopictus OX=7160 GN=RP20_CCG014705 PE=4 SV=1
151	54254	tr|Q17JR9|Q17JR9_AEDAE	22.69	0	0	0	1	1	1		189299	AAEL001938-PA OS=Aedes aegypti OX=7159 GN=5572988 PE=4 SV=1
151	54255	tr|A0A182V970|A0A182V970_ANOME	22.69	0	0	0	1	1	1		189836	Uncharacterized protein OS=Anopheles merus OX=30066 PE=4 SV=1
151	54256	tr|A0A182HNE2|A0A182HNE2_ANOAR	22.69	0	0	0	1	1	1		189949	Uncharacterized protein OS=Anopheles arabiensis OX=7173 PE=4 SV=1
151	54259	tr|A0A084VXA0|A0A084VXA0_ANOSI	22.69	0	0	0	1	1	1		204575	ATP-binding cassette sub-family A member 1 OS=Anopheles sinensis OX=74873 GN=ZHAS_00010325 PE=4 SV=1
151	54262	tr|A0A182H6X5|A0A182H6X5_AEDAL	22.69	0	0	0	1	1	1		291437	Uncharacterized protein OS=Aedes albopictus OX=7160 GN=RP20_CCG022988 PE=4 SV=1
152	54223	tr|A0A182YIL9|A0A182YIL9_ANOST	22.38	1	1	0	1	1	1		119313	ATP-citrate synthase OS=Anopheles stephensi OX=30069 PE=3 SV=1
124	54230	tr|Q5K6H3|Q5K6H3_AEDAE	22.13	3	3	6970	1	1	2		47262	Aspartate aminotransferase OS=Aedes aegypti OX=7159 GN=mAAT PE=2 SV=1
124	54231	tr|T1D424|T1D424_9DIPT	22.13	3	3	6970	1	1	2		47040	Aspartate aminotransferase OS=Psorophora albipes OX=869069 PE=2 SV=1
124	54232	tr|A0A023EUC0|A0A023EUC0_AEDAL	22.13	3	3	6970	1	1	2		47038	Aspartate aminotransferase OS=Aedes albopictus OX=7160 PE=2 SV=1
124	54233	tr|A0A023ES24|A0A023ES24_AEDAL	22.13	3	3	6970	1	1	2		47024	Aspartate aminotransferase OS=Aedes albopictus OX=7160 PE=2 SV=1
153	10885	tr|C6JZ25|C6JZ25_ANOGA	21.66	3	3	5430	1	1	1		24481	Serpin 10 plasmodium-related inhibitory serine protease inhibitor (Fragment) OS=Anopheles gambiae OX=7165 PE=3 SV=1
153	10886	tr|C6JZ07|C6JZ07_ANOGA	21.66	3	3	5430	1	1	1		24475	Serpin 10 plasmodium-related inhibitory serine protease inhibitor (Fragment) OS=Anopheles gambiae OX=7165 PE=3 SV=1
153	10887	tr|C6JZ08|C6JZ08_ANOGA	21.66	3	3	5430	1	1	1		24438	Serpin 10 plasmodium-related inhibitory serine protease inhibitor (Fragment) OS=Anopheles gambiae OX=7165 PE=3 SV=1
153	10888	tr|C6JZ17|C6JZ17_ANOGA	21.66	3	3	5430	1	1	1		24428	Serpin 10 plasmodium-related inhibitory serine protease inhibitor (Fragment) OS=Anopheles gambiae OX=7165 PE=3 SV=1
153	10889	tr|C6JYZ9|C6JYZ9_ANOAR	21.66	3	3	5430	1	1	1		24438	Serpin 10 plasmodium-related inhibitory serine protease inhibitor (Fragment) OS=Anopheles arabiensis OX=7173 PE=3 SV=1
153	10890	tr|C6JYY8|C6JYY8_ANOAR	21.66	3	3	5430	1	1	1		24537	Serpin 10 plasmodium-related inhibitory serine protease inhibitor (Fragment) OS=Anopheles arabiensis OX=7173 PE=3 SV=1
153	10891	tr|C6JYZ8|C6JYZ8_ANOAR	21.66	3	3	5430	1	1	1		24480	Serpin 10 plasmodium-related inhibitory serine protease inhibitor (Fragment) OS=Anopheles arabiensis OX=7173 PE=3 SV=1
153	10892	tr|C6JYY4|C6JYY4_ANOAR	21.66	3	3	5430	1	1	1		24475	Serpin 10 plasmodium-related inhibitory serine protease inhibitor (Fragment) OS=Anopheles arabiensis OX=7173 PE=3 SV=1
153	10896	tr|Q8WSY0|Q8WSY0_ANOGA	21.66	2	2	5430	1	1	1		42161	AGAP005246-PE OS=Anopheles gambiae OX=7165 GN=spi21F PE=3 SV=1
153	10897	tr|A0A1I8JSX8|A0A1I8JSX8_ANOAR	21.66	2	2	5430	1	1	1		42124	Serine protease inhibitor (serpin) 10 OS=Anopheles arabiensis OX=7173 PE=3 SV=1
153	54238	tr|W5JHH3|W5JHH3_ANODA	21.66	2	2	5430	1	1	1		41915	Serine protease inhibitor 4 serpin-4 OS=Anopheles darlingi OX=43151 GN=AND_006056 PE=3 SV=1
153	10898	tr|A0A1I8JSY0|A0A1I8JSY0_ANOAR	21.66	2	2	5430	1	1	1		42546	Serine protease inhibitor (serpin) 10 OS=Anopheles arabiensis OX=7173 PE=3 SV=1
153	10899	tr|Q7PHG4|Q7PHG4_ANOGA	21.66	2	2	5430	1	1	1		42582	AGAP005246-PD OS=Anopheles gambiae OX=7165 GN=SRPN10 PE=3 SV=2
153	10900	tr|Q8WSX9|Q8WSX9_ANOGA	21.66	2	2	5430	1	1	1		42476	AGAP005246-PC OS=Anopheles gambiae OX=7165 GN=spi21F PE=3 SV=1
153	10910	tr|Q8WSX7|Q8WSX7_ANOGA	21.66	2	2	5430	1	1	1		43993	AGAP005246-PA OS=Anopheles gambiae OX=7165 GN=spi21F PE=3 SV=1
153	10911	tr|A0A1I8JSY2|A0A1I8JSY2_ANOAR	21.66	2	2	5430	1	1	1		43987	Serine protease inhibitor (serpin) 10 OS=Anopheles arabiensis OX=7173 PE=3 SV=1
153	54239	tr|A0A2M4CUF6|A0A2M4CUF6_ANODA	21.66	2	2	5430	1	1	1		48888	Putative serpin (Fragment) OS=Anopheles darlingi OX=43151 PE=3 SV=1
153	54241	tr|A0A182H958|A0A182H958_AEDAL	21.66	1	1	5430	1	1	1		88887	Uncharacterized protein OS=Aedes albopictus OX=7160 GN=RP20_CCG024488 PE=4 SV=1
153	54242	tr|A0A084WK60|A0A084WK60_ANOSI	21.66	1	1	5430	1	1	1		104866	AGAP005640-PA-like protein OS=Anopheles sinensis OX=74873 GN=ZHAS_00018924 PE=4 SV=1
153	54243	tr|Q7Q6W1|Q7Q6W1_ANOGA	21.66	1	1	5430	1	1	1		104820	AGAP005640-PA OS=Anopheles gambiae OX=7165 GN=1276326 PE=4 SV=1
153	54244	tr|W5JCX4|W5JCX4_ANODA	21.66	1	1	5430	1	1	1		105068	Pre-mrna splicing factor OS=Anopheles darlingi OX=43151 GN=AND_007134 PE=4 SV=1
153	54245	tr|A0A182HMK1|A0A182HMK1_ANOAR	21.66	1	1	5430	1	1	1		104820	Uncharacterized protein OS=Anopheles arabiensis OX=7173 PE=4 SV=1
153	54246	tr|A0A182FDS2|A0A182FDS2_ANOAL	21.66	1	1	5430	1	1	1		105016	Uncharacterized protein OS=Anopheles albimanus OX=7167 PE=4 SV=1
153	54247	tr|Q7QEI4|Q7QEI4_ANOGA	21.66	1	1	5430	1	1	1		112402	AGAP000002-PA OS=Anopheles gambiae OX=7165 GN=KIBRLG PE=4 SV=5
153	10941	tr|B0XHJ0|B0XHJ0_CULQU	21.66	1	1	5430	1	1	1		125142	WW domain-containing protein 1 OS=Culex quinquefasciatus OX=7176 GN=6052939 PE=4 SV=1
153	54249	tr|A0A182RV26|A0A182RV26_ANOFN	21.66	1	1	5430	1	1	1		133132	Uncharacterized protein OS=Anopheles funestus OX=62324 PE=4 SV=2
153	54250	tr|A0A182UUF2|A0A182UUF2_ANOME	21.66	1	1	5430	1	1	1		135793	Uncharacterized protein OS=Anopheles merus OX=30066 PE=4 SV=1
153	54251	tr|A0A182I9F1|A0A182I9F1_ANOAR	21.66	1	1	5430	1	1	1		136126	WW domain-containing protein OS=Anopheles arabiensis OX=7173 PE=4 SV=1
153	54257	tr|W5JXA1|W5JXA1_ANODA	21.66	1	1	5430	1	1	1		144002	WW domain-containing protein 1 OS=Anopheles darlingi OX=43151 GN=AND_000186 PE=4 SV=1
153	54258	tr|A0A084VFP5|A0A084VFP5_ANOSI	21.66	1	1	5430	1	1	1		143963	WW domain-containing protein 1 OS=Anopheles sinensis OX=74873 GN=ZHAS_00003949 PE=4 SV=1
167	54234	tr|A0A1R0H6F2|A0A1R0H6F2_9FUNG	21.6	2	2	513	1	1	1		103768	Structural maintenance of chromosomes protein 4 OS=Smittium mucronatum OX=133383 GN=AYI68_g1055 PE=4 SV=1
169	54236	tr|A0A1Q3FRU1|A0A1Q3FRU1_CULTA	20.66	2	2	2390	1	1	1		40177	Putative nucleoside hydrolase OS=Culex tarsalis OX=7177 PE=4 SV=1
160	1364	tr|A0A182GHQ1|A0A182GHQ1_AEDAL	20.6	2	2	16200	1	1	1		41815	Uncharacterized protein OS=Aedes albopictus OX=7160 GN=RP20_CCG010108 PE=4 SV=1
160	1366	tr|Q16N65|Q16N65_AEDAE	20.6	2	2	16200	1	1	1		43054	AAEL012070-PA OS=Aedes aegypti OX=7159 GN=AAEL012070 PE=4 SV=1
160	1367	tr|A0A023ETC9|A0A023ETC9_AEDAL	20.6	2	2	16200	1	1	1		43244	Putative secreted protein (Fragment) OS=Aedes albopictus OX=7160 PE=2 SV=1
160	1117	tr|A0A1S4G7E5|A0A1S4G7E5_AEDAE	20.6	1	1	16200	1	1	1		98601	Uncharacterized protein OS=Aedes aegypti OX=7159 PE=4 SV=1
160	685	tr|A0A0P6ITG1|A0A0P6ITG1_AEDAE	20.6	1	1	16200	1	1	1		99073	Putative serine/threonine-protein kinase prp4 OS=Aedes aegypti OX=7159 PE=2 SV=1
160	1401	tr|A0A290N5F8|A0A290N5F8_9FLAO	20.6	1	1	16200	1	1	1		129281	Isoleucine--tRNA ligase OS=Elizabethkingia anophelis R26 OX=1246994 GN=ileS PE=3 SV=1

## Sheet: Female2
Protein Group	Protein ID	Accession	-10lgP	Coverage (%)	Coverage (%) DM-F-Cyto-2	Area DM-F-Cyto-2	#Peptides	#Unique	#Spec DM-F-Cyto-2	PTM	Avg. Mass	Description
3	84	tr|Q1HRQ7|Q1HRQ7_AEDAE	193.31	39	39	1380000	25	21	96	Dehydration; Deamidation (NQ); Pyro-glu from E; Phosphorylation (STY)	59392	ATP synthase subunit alpha OS=Aedes aegypti OX=7159 GN=5575914 PE=2 SV=1
23	502	tr|A0A023EWA2|A0A023EWA2_AEDAL	179.43	23	23	310000	20	20	39	Carbamidomethylation; Deamidation (NQ); Pyro-glu from Q; Mutation	103615	Putative ca2+-binding actin-bundling protein OS=Aedes albopictus OX=7160 PE=2 SV=1
23	501	tr|Q172T4|Q172T4_AEDAE	179.43	23	23	310000	20	20	39	Carbamidomethylation; Deamidation (NQ); Pyro-glu from Q; Mutation	103646	AAEL007306-PA OS=Aedes aegypti OX=7159 GN=AAEL007306 PE=4 SV=1
20	436	tr|T1E2L3|T1E2L3_9DIPT	162.66	27	27	597000	17	17	48	Carbamidomethylation; Dehydration; Deamidation (NQ); Pyro-glu from Q; Mutation	51646	Citrate synthase OS=Psorophora albipes OX=869069 PE=2 SV=1
20	435	tr|A0A023ESP1|A0A023ESP1_AEDAL	162.66	27	27	597000	17	17	48	Carbamidomethylation; Dehydration; Deamidation (NQ); Pyro-glu from Q; Mutation	51576	Citrate synthase OS=Aedes albopictus OX=7160 PE=2 SV=1
20	433	tr|A0A182GKM3|A0A182GKM3_AEDAL	162.66	27	27	597000	17	17	48	Carbamidomethylation; Dehydration; Deamidation (NQ); Pyro-glu from Q; Mutation	51502	Citrate synthase OS=Aedes albopictus OX=7160 GN=RP20_CCG011547 PE=3 SV=1
35	680	tr|A0A1S4EZ75|A0A1S4EZ75_AEDAE	148.94	29	29	231000	13	13	30	Deamidation (NQ); Mutation	40568	Glycerol-3-phosphate dehydrogenase [NAD(+)] OS=Aedes aegypti OX=7159 GN=5571293 PE=3 SV=1
51	586	tr|Q16F38|Q16F38_AEDAE	139.4	24	24	171000	11	11	20	Pyro-glu from Q; Carboxymethyl	57457	Pyruvate kinase OS=Aedes aegypti OX=7159 GN=5565629 PE=1 SV=1
51	585	tr|Q16LP5|Q16LP5_AEDAE	139.4	24	24	171000	11	11	20	Pyro-glu from Q; Carboxymethyl	56218	Pyruvate kinase OS=Aedes aegypti OX=7159 GN=AAEL012576 PE=3 SV=1
45	20610	tr|Q17E81|Q17E81_AEDAE	131.57	17	17	167000	11	11	22	Deamidation (NQ)	80970	Glycerol-3-phosphate dehydrogenase OS=Aedes aegypti OX=7159 GN=5579187 PE=3 SV=1
45	20617	tr|Q17E82|Q17E82_AEDAE	131.57	17	17	167000	11	11	22	Deamidation (NQ)	81269	Glycerol-3-phosphate dehydrogenase OS=Aedes aegypti OX=7159 GN=5579187 PE=3 SV=1
50	564	tr|Q17AK0|Q17AK0_AEDAE	139.81	23	23	177000	10	10	20	Deamidation (NQ); Deoxy; Mutation	45570	AAEL005269-PA OS=Aedes aegypti OX=7159 GN=AAEL005269 PE=4 SV=1
55	10720	tr|A0A1S4EXR8|A0A1S4EXR8_AEDAE	96.36	18	18	106000	10	10	18	Deamidation (NQ); Carboxymethyl	68763	Malic enzyme OS=Aedes aegypti OX=7159 PE=3 SV=1
55	10723	tr|Q17M99|Q17M99_AEDAE	96.36	17	17	106000	10	10	18	Deamidation (NQ); Carboxymethyl	72027	Malic enzyme OS=Aedes aegypti OX=7159 GN=AAEL001091 PE=3 SV=1
4	272	tr|Q1HR67|Q1HR67_AEDAE	206.18	60	60	166000	25	9	85	Carbamidomethylation; Dehydration; Deamidation (NQ); Dethiomethyl; Pyro-glu from E; 2 more	39874	AAEL009185-PA OS=Aedes aegypti OX=7159 GN=5571596 PE=2 SV=1
48	924	tr|Q16XK3|Q16XK3_AEDAE	132.83	29	29	190000	9	9	21	Carbamidomethylation; Deamidation (NQ); Pyro-glu from E; Mutation	32751	ATP synthase subunit gamma OS=Aedes aegypti OX=7159 GN=5571150 PE=3 SV=1
62	20627	tr|Q17A27|Q17A27_AEDAE	126.8	21	21	69400	9	9	15	Deamidation (NQ)	63275	Multifunctional fusion protein OS=Aedes aegypti OX=7159 GN=5566485 PE=3 SV=1
38	760	tr|A0A023ETA6|A0A023ETA6_AEDAL	121.08	27	27	176000	9	9	28	Carbamidomethylation; Deamidation (NQ); Pyro-glu from E; Mutation	46553	Putative enolase OS=Aedes albopictus OX=7160 PE=2 SV=1
38	755	tr|Q17KK5|Q17KK5_AEDAE	121.08	27	27	176000	9	9	28	Carbamidomethylation; Deamidation (NQ); Pyro-glu from E; Mutation	46621	AAEL001668-PA OS=Aedes aegypti OX=7159 GN=AAEL001668 PE=3 SV=1
16	270	tr|Q16KR4|Q16KR4_AEDAE	168.93	24	24	211000	21	8	53	Carbamidomethylation; Deamidation (NQ); Pyro-glu from Q; Carboxymethyl; Ammonia-loss (N)	85724	Aconitate hydratase mitochondrial OS=Aedes aegypti OX=7159 GN=5580315 PE=3 SV=1
16	271	tr|Q17EL3|Q17EL3_AEDAE	168.93	24	24	211000	21	8	53	Carbamidomethylation; Deamidation (NQ); Pyro-glu from Q; Carboxymethyl; Ammonia-loss (N)	87334	Aconitate hydratase mitochondrial OS=Aedes aegypti OX=7159 GN=AAEL003734 PE=3 SV=1
49	205	tr|A0A084W024|A0A084W024_ANOSI	140.89	22	22	141000	8	8	21	Deamidation (NQ); Pyro-glu from Q	50447	Tubulin alpha chain OS=Anopheles sinensis OX=74873 GN=ZHAS_00011590 PE=3 SV=1
49	204	tr|A0A1I8JVA8|A0A1I8JVA8_ANOME	140.89	23	23	141000	8	8	21	Deamidation (NQ); Pyro-glu from Q	49908	Tubulin alpha chain OS=Anopheles merus OX=30066 PE=3 SV=1
49	203	tr|Q1HR53|Q1HR53_AEDAE	140.89	23	23	141000	8	8	21	Deamidation (NQ); Pyro-glu from Q	49908	Tubulin alpha chain OS=Aedes aegypti OX=7159 GN=5568211 PE=2 SV=1
49	202	tr|A0A4Y0BIA9|A0A4Y0BIA9_ANOFN	140.89	23	23	141000	8	8	21	Deamidation (NQ); Pyro-glu from Q	49882	Tubulin alpha chain OS=Anopheles funestus OX=62324 PE=3 SV=1
49	201	tr|B0WK65|B0WK65_CULQU	140.89	23	23	141000	8	8	21	Deamidation (NQ); Pyro-glu from Q	49952	Tubulin alpha chain OS=Culex quinquefasciatus OX=7176 GN=6039496 PE=3 SV=1
49	200	tr|Q7PUE2|Q7PUE2_ANOGA	140.89	23	23	141000	8	8	21	Deamidation (NQ); Pyro-glu from Q	49908	Tubulin alpha chain OS=Anopheles gambiae OX=7165 GN=1281950 PE=3 SV=5
49	199	tr|A0A182X9C7|A0A182X9C7_ANOQN	140.89	23	23	141000	8	8	21	Deamidation (NQ); Pyro-glu from Q	49809	Tubulin alpha chain OS=Anopheles quadriannulatus OX=34691 PE=3 SV=1
49	198	tr|A0A182YSD1|A0A182YSD1_ANOST	140.89	23	23	141000	8	8	21	Deamidation (NQ); Pyro-glu from Q	49908	Tubulin alpha chain OS=Anopheles stephensi OX=30069 PE=3 SV=1
49	197	tr|A0A182HAM9|A0A182HAM9_AEDAL	140.89	23	23	141000	8	8	21	Deamidation (NQ); Pyro-glu from Q	49908	Tubulin alpha chain OS=Aedes albopictus OX=7160 GN=109422743 PE=3 SV=1
49	196	tr|A0A4Y0BLL7|A0A4Y0BLL7_ANOFN	140.89	23	23	141000	8	8	21	Deamidation (NQ); Pyro-glu from Q	49908	Tubulin alpha chain OS=Anopheles funestus OX=62324 PE=3 SV=1
68	20671	tr|Q8WQK9|Q8WQK9_AEDAE	100.81	21	21	69900	8	8	13	Deamidation (NQ); Mutation	43838	Phosphoglycerate kinase OS=Aedes aegypti OX=7159 GN=PGK PE=2 SV=1
68	20667	tr|Q8WQL0|Q8WQL0_AEDAE	100.81	21	21	69900	8	8	13	Deamidation (NQ); Mutation	43856	Phosphoglycerate kinase OS=Aedes aegypti OX=7159 GN=PGK PE=3 SV=1
68	20660	tr|Q95UR6|Q95UR6_AEDAE	100.81	21	21	69900	8	8	13	Deamidation (NQ); Mutation	43726	Phosphoglycerate kinase OS=Aedes aegypti OX=7159 GN=PGK PE=2 SV=1
54	590	tr|Q16XK7|Q16XK7_AEDAE	99.82	36	36	343000	8	8	18	Deamidation (NQ); Acetylation (N-term); Carboxylation (DKW)	21910	AAEL008844-PA OS=Aedes aegypti OX=7159 GN=5571151 PE=4 SV=1
54	589	tr|A0A023EJ67|A0A023EJ67_AEDAL	99.82	36	36	343000	8	8	18	Deamidation (NQ); Acetylation (N-term); Carboxylation (DKW)	21926	Putative ca2+ sensor ef-hand superfamily OS=Aedes albopictus OX=7160 PE=2 SV=1
15	223	tr|A0A1S4FIY1|A0A1S4FIY1_AEDAE	195.6	69	69	346000	24	7	64	Carbamidomethylation; Dehydration; Deamidation (NQ); Pyro-glu from Q; Ammonia-loss (N); Mutation	35296	Uncharacterized protein OS=Aedes aegypti OX=7159 GN=5570233 PE=3 SV=1
15	226	tr|Q16ZI5|Q16ZI5_AEDAE	195.6	55	55	346000	24	7	64	Carbamidomethylation; Dehydration; Deamidation (NQ); Pyro-glu from Q; Ammonia-loss (N); Mutation	44274	AAEL008166-PA OS=Aedes aegypti OX=7159 GN=AAEL008166 PE=4 SV=1
19	283	tr|Q175R3|Q175R3_AEDAE	173.03	21	21	178000	19	7	48	Deamidation (NQ); Amidation; Mutation	112119	Calcium-transporting ATPase OS=Aedes aegypti OX=7159 GN=AAEL006582 PE=3 SV=1
14	211	tr|A0A023EQM6|A0A023EQM6_AEDAL	169.39	47	47	287000	18	7	68	Carbamidomethylation; Dehydration; Deamidation (NQ); Pyro-glu from Q; Mutation	39152	Fructose-bisphosphate aldolase OS=Aedes albopictus OX=7160 PE=2 SV=1
14	210	tr|Q178U9|Q178U9_AEDAE	169.39	47	47	287000	18	7	68	Carbamidomethylation; Dehydration; Deamidation (NQ); Pyro-glu from Q; Mutation	39120	Fructose-bisphosphate aldolase OS=Aedes aegypti OX=7159 GN=5567031 PE=3 SV=1
58	29294	tr|A0A1S4FF23|A0A1S4FF23_AEDAE	114.76	21	21	91600	7	7	18	Carbamidomethylation; Deamidation (NQ); Deamidation (R)	53678	Dihydrolipoyl dehydrogenase OS=Aedes aegypti OX=7159 GN=5568521 PE=3 SV=1
58	29293	tr|Q174D6|Q174D6_AEDAE	114.76	21	21	91600	7	7	18	Carbamidomethylation; Deamidation (NQ); Deamidation (R)	53660	Dihydrolipoyl dehydrogenase OS=Aedes aegypti OX=7159 GN=AAEL006928 PE=3 SV=1
52	608	tr|Q16ZL0|Q16ZL0_AEDAE	109.76	17	17	96000	7	7	20	Deamidation (NQ)	54363	AAEL008167-PB OS=Aedes aegypti OX=7159 GN=5570205 PE=3 SV=1
60	544	tr|A0A023EQF0|A0A023EQF0_AEDAL	96.48	23	23	125000	7	7	18	Deamidation (NQ)	38719	Isocitrate dehydrogenase [NAD] subunit mitochondrial OS=Aedes albopictus OX=7160 PE=2 SV=1
60	543	tr|Q17P80|Q17P80_AEDAE	96.48	23	23	125000	7	7	18	Deamidation (NQ)	38746	Isocitrate dehydrogenase [NAD] subunit mitochondrial OS=Aedes aegypti OX=7159 GN=AAEL000454 PE=3 SV=1
60	538	tr|A0A1S4EVW3|A0A1S4EVW3_AEDAE	96.48	23	23	125000	7	7	18	Deamidation (NQ)	38774	Isocitrate dehydrogenase [NAD] subunit mitochondrial OS=Aedes aegypti OX=7159 GN=5577369 PE=3 SV=1
60	552	tr|A0A1S4EVV7|A0A1S4EVV7_AEDAE	96.48	21	21	125000	7	7	18	Deamidation (NQ)	43674	Isocitrate dehydrogenase [NAD] subunit mitochondrial OS=Aedes aegypti OX=7159 GN=5577369 PE=3 SV=1
60	551	tr|Q17P79|Q17P79_AEDAE	96.48	21	21	125000	7	7	18	Deamidation (NQ)	43612	Isocitrate dehydrogenase [NAD] subunit mitochondrial OS=Aedes aegypti OX=7159 GN=AAEL000454 PE=3 SV=1
75	20602	tr|Q16UB8|Q16UB8_AEDAE	92.55	2	2	36900	7	7	10		367473	AAEL009955-PA OS=Aedes aegypti OX=7159 GN=AAEL009955 PE=4 SV=1
57	29329	P18153|ALL2_AEDAE	105.21	19	19	119000	6	6	18	Deamidation (NQ); Ethylation; Pyro-glu from Q	36895	37 kDa salivary gland allergen Aed a 2 OS=Aedes aegypti OX=7159 GN=D7 PE=1 SV=2
66	29298	tr|A0A023ETW6|A0A023ETW6_AEDAL	103.8	11	11	95000	6	6	14	Deamidation (NQ)	61018	Putative glutamate/leucine/phenylalanine/valine dehydrogenase OS=Aedes albopictus OX=7160 GN=109429732 PE=2 SV=1
66	29297	tr|Q2KQ98|Q2KQ98_AEDAE	103.8	11	11	95000	6	6	14	Deamidation (NQ)	61034	AAEL010464-PA OS=Aedes aegypti OX=7159 GN=GDH PE=2 SV=1
66	29300	tr|F5HLL7|F5HLL7_ANOGA	103.8	10	10	95000	6	6	14	Deamidation (NQ)	61302	AGAP004362-PB OS=Anopheles gambiae OX=7165 GN=1274510 PE=3 SV=1
66	29299	tr|A0A2M4CT81|A0A2M4CT81_ANODA	103.8	10	10	95000	6	6	14	Deamidation (NQ)	61184	Putative glutamate/leucine/phenylalanine/valine dehydrogenase OS=Anopheles darlingi OX=43151 PE=3 SV=1
66	29301	tr|Q16SW1|Q16SW1_AEDAE	103.8	10	10	95000	6	6	14	Deamidation (NQ)	62668	AAEL010464-PB OS=Aedes aegypti OX=7159 GN=AAEL010464 PE=3 SV=1
66	29302	tr|Q7PHE4|Q7PHE4_ANOGA	103.8	10	10	95000	6	6	14	Deamidation (NQ)	63169	AGAP004362-PA OS=Anopheles gambiae OX=7165 GN=1274510 PE=3 SV=4
66	29304	tr|A0A182HVJ8|A0A182HVJ8_ANOAR	103.8	9	9	95000	6	6	14	Deamidation (NQ)	70886	ELFV_dehydrog domain-containing protein OS=Anopheles arabiensis OX=7173 PE=3 SV=1
66	29303	tr|A0A182V234|A0A182V234_ANOME	103.8	9	9	95000	6	6	14	Deamidation (NQ)	70886	ELFV_dehydrog domain-containing protein OS=Anopheles merus OX=30066 PE=3 SV=1
66	29296	tr|A0A182YJQ2|A0A182YJQ2_ANOST	103.8	9	9	95000	6	6	14	Deamidation (NQ)	70933	ELFV_dehydrog domain-containing protein OS=Anopheles stephensi OX=30069 PE=3 SV=1
66	29306	tr|A0A182XF30|A0A182XF30_ANOQN	103.8	9	9	95000	6	6	14	Deamidation (NQ)	72558	ELFV_dehydrog domain-containing protein OS=Anopheles quadriannulatus OX=34691 PE=3 SV=1
66	29305	tr|A0A182R8H6|A0A182R8H6_ANOFN	103.8	9	9	95000	6	6	14	Deamidation (NQ)	72672	ELFV_dehydrog domain-containing protein OS=Anopheles funestus OX=62324 PE=3 SV=1
66	29307	tr|A0A4Y0APW6|A0A4Y0APW6_ANOFN	103.8	9	9	95000	6	6	14	Deamidation (NQ)	74538	ELFV_dehydrog domain-containing protein OS=Anopheles funestus OX=62324 PE=3 SV=1
66	29308	tr|A0A2M4CUS3|A0A2M4CUS3_ANODA	103.8	8	8	95000	6	6	14	Deamidation (NQ)	80338	Putative glutamate/leucine/phenylalanine/valine dehydrogenase OS=Anopheles darlingi OX=43151 PE=3 SV=1
66	29309	tr|A0A182FPJ0|A0A182FPJ0_ANOAL	103.8	7	7	95000	6	6	14	Deamidation (NQ)	90179	ELFV_dehydrog domain-containing protein OS=Anopheles albimanus OX=7167 PE=3 SV=1
76	310	tr|Q16QS3|Q16QS3_AEDAE	92.58	14	14	88300	6	6	11	Homoserine lactone	38619	AAEL011184-PA OS=Aedes aegypti OX=7159 GN=AAEL011184 PE=3 SV=1
67	29330	tr|A0A023ELE6|A0A023ELE6_AEDAL	86.69	20	20	122000	6	6	14	Carbamidomethylation; Deamidation (NQ); Amidation	27500	Putative voltage-dependent anion channel (Fragment) OS=Aedes albopictus OX=7160 PE=2 SV=1
67	853	tr|A0A1W7R5C1|A0A1W7R5C1_AEDAL	86.69	19	19	122000	6	6	14	Carbamidomethylation; Deamidation (NQ); Amidation	29535	Putative voltage-dependent anion-selective channel (Fragment) OS=Aedes albopictus OX=7160 PE=4 SV=1
67	29332	tr|A0A1Q3FA20|A0A1Q3FA20_CULTA	86.69	18	18	122000	6	6	14	Carbamidomethylation; Deamidation (NQ); Amidation	30688	Putative voltage-dependent anion-selective channel OS=Culex tarsalis OX=7177 PE=4 SV=1
67	29331	tr|B0W1Q3|B0W1Q3_CULQU	86.69	18	18	122000	6	6	14	Carbamidomethylation; Deamidation (NQ); Amidation	30672	Voltage-dependent anion-selective channel OS=Culex quinquefasciatus OX=7176 GN=6031961 PE=4 SV=1
67	855	tr|T1E288|T1E288_9DIPT	86.69	18	18	122000	6	6	14	Carbamidomethylation; Deamidation (NQ); Amidation	30760	Putative voltage-dependent anion-selective channel OS=Psorophora albipes OX=869069 PE=2 SV=1
67	854	tr|Q1HR57|Q1HR57_AEDAE	86.69	18	18	122000	6	6	14	Carbamidomethylation; Deamidation (NQ); Amidation	30696	AAEL001872-PA (Fragment) OS=Aedes aegypti OX=7159 GN=VDAC PE=2 SV=1
1	117	tr|A0A023EUC8|A0A023EUC8_AEDAL	195.78	55	55	118000	29	5	111	Dehydration; Deamidation (NQ); Oxidation (M); Pyro-glu from Q; Homoserine lactone; Mutation	53912	ATP synthase subunit beta OS=Aedes albopictus OX=7160 PE=2 SV=1
1	114	tr|A0A023ETB9|A0A023ETB9_AEDAL	195.78	55	55	118000	29	5	111	Dehydration; Deamidation (NQ); Oxidation (M); Pyro-glu from Q; Homoserine lactone; Mutation	54017	ATP synthase subunit beta OS=Aedes albopictus OX=7160 PE=2 SV=1
1	113	tr|Q17FL3|Q17FL3_AEDAE	195.78	55	55	118000	29	5	111	Dehydration; Deamidation (NQ); Oxidation (M); Pyro-glu from Q; Homoserine lactone; Mutation	53974	ATP synthase subunit beta OS=Aedes aegypti OX=7159 GN=AAEL003393 PE=3 SV=1
1	106	tr|A0A1S4F4H1|A0A1S4F4H1_AEDAE	195.78	55	55	118000	29	5	111	Dehydration; Deamidation (NQ); Oxidation (M); Pyro-glu from Q; Homoserine lactone; Mutation	53988	ATP synthase subunit beta OS=Aedes aegypti OX=7159 GN=5577999 PE=3 SV=1
22	1585	tr|Q175A4|Q175A4_AEDAE	160.8	20	20	32000	19	5	39	Carbamidomethylation; Deamidation (NQ); Pyro-glu from Q	114151	2-oxoglutarate dehydrogenase OS=Aedes aegypti OX=7159 GN=5568292 PE=4 SV=1
22	1594	tr|Q175A3|Q175A3_AEDAE	160.8	19	19	32000	19	5	39	Carbamidomethylation; Deamidation (NQ); Pyro-glu from Q	118618	2-oxoglutarate dehydrogenase OS=Aedes aegypti OX=7159 GN=AAEL006721 PE=4 SV=1
21	10684	tr|Q17NG8|Q17NG8_AEDAE	135.51	17	17	62000	15	5	40	Deamidation (NQ)	96956	Alpha-1 4 glucan phosphorylase OS=Aedes aegypti OX=7159 GN=5565921 PE=3 SV=1
39	341	tr|Q17A09|Q17A09_AEDAE	120.18	21	21	162000	9	5	27	Carbamidomethylation; Deamidation (NQ)	52249	AAEL005435-PA OS=Aedes aegypti OX=7159 GN=AAEL005435 PE=3 SV=1
39	340	tr|A0A023ESS2|A0A023ESS2_AEDAL	120.18	21	21	162000	9	5	27	Carbamidomethylation; Deamidation (NQ)	52163	Putative mitochondrial processing peptidase beta subunit OS=Aedes albopictus OX=7160 GN=109621246 PE=2 SV=1
81	29318	tr|Q17DA3|Q17DA3_AEDAE	101.78	12	12	45700	5	5	9	Deamidation (NQ)	53833	AAEL004294-PA OS=Aedes aegypti OX=7159 GN=5564492 PE=4 SV=1
74	29374	tr|A0A023ESX3|A0A023ESX3_AEDAL	97.73	9	9	30400	5	5	11	Dehydration	51808	Putative acetyl-coa hydrolase OS=Aedes albopictus OX=7160 GN=109398460 PE=2 SV=1
74	29373	tr|Q0IG02|Q0IG02_AEDAE	97.73	9	9	30400	5	5	11	Dehydration	51849	4-Hydroxybutyrate CoA-transferase putative OS=Aedes aegypti OX=7159 GN=5578926 PE=4 SV=1
78	10590	tr|Q17HW3|Q17HW3_AEDAE	97.54	19	19	121000	5	5	10	Carbamidomethylation; Deamidation (NQ); Mutation	26322	Triosephosphate isomerase OS=Aedes aegypti OX=7159 GN=5580166 PE=3 SV=1
84	721	tr|Q17H89|Q17H89_AEDAE	86.65	10	10	63600	5	5	8	Deamidation (NQ); Pyro-glu from Q	51971	AAEL002764-PA OS=Aedes aegypti OX=7159 GN=AAEL002764 PE=4 SV=1
84	720	tr|A0A182GB39|A0A182GB39_AEDAL	86.65	10	10	63600	5	5	8	Deamidation (NQ); Pyro-glu from Q	52001	Lipoyl-binding domain-containing protein OS=Aedes albopictus OX=7160 GN=RP20_CCG006745 PE=4 SV=1
83	29322	tr|A0A1Q3F3Z0|A0A1Q3F3Z0_CULTA	85.77	10	10	32300	5	5	9		60328	Putative 60 kDa heat shock protein mitochondrial OS=Culex tarsalis OX=7177 PE=3 SV=1
83	29323	tr|B0WP67|B0WP67_CULQU	85.77	10	10	32300	5	5	9		60432	60 kDa heat shock protein mitochondrial OS=Culex quinquefasciatus OX=7176 GN=6041207 PE=3 SV=1
83	1423	tr|Q16PM9|Q16PM9_AEDAE	85.77	10	10	32300	5	5	9		60794	AAEL011584-PA OS=Aedes aegypti OX=7159 GN=5575032 PE=3 SV=1
83	29324	tr|A0A182H5B2|A0A182H5B2_AEDAL	85.77	10	10	32300	5	5	9		60777	Uncharacterized protein OS=Aedes albopictus OX=7160 PE=3 SV=1
83	1425	tr|A0A1Q3F3W2|A0A1Q3F3W2_CULTA	85.77	10	10	32300	5	5	9		60574	Putative 60 kDa heat shock protein mitochondrial OS=Culex tarsalis OX=7177 PE=3 SV=1
83	1424	tr|A0A023EV59|A0A023EV59_AEDAL	85.77	10	10	32300	5	5	9		60763	Putative chaperonin-60kd ch60 OS=Aedes albopictus OX=7160 PE=2 SV=1
88	569	tr|A0A023ERZ7|A0A023ERZ7_AEDAL	62.38	18	18	24400	5	5	7	Carbamidomethylation	40459	Isocitrate dehydrogenase [NAD] subunit mitochondrial OS=Aedes albopictus OX=7160 PE=2 SV=1
88	573	tr|Q16TS5|Q16TS5_AEDAE	62.38	18	18	24400	5	5	7	Carbamidomethylation	40564	Isocitrate dehydrogenase [NAD] subunit mitochondrial OS=Aedes aegypti OX=7159 GN=AAEL010143 PE=3 SV=1
88	570	tr|A0A1S4FPD7|A0A1S4FPD7_AEDAE	62.38	18	18	24400	5	5	7	Carbamidomethylation	40564	Isocitrate dehydrogenase [NAD] subunit mitochondrial OS=Aedes aegypti OX=7159 GN=5572925 PE=3 SV=1
73	29326	tr|A0A1S4FWT8|A0A1S4FWT8_AEDAE	109.99	8	8	33100	4	4	11		79228	Uncharacterized protein OS=Aedes aegypti OX=7159 GN=5576501 PE=3 SV=1
73	29325	tr|Q16LR5|Q16LR5_AEDAE	109.99	8	8	33100	4	4	11		79200	AAEL012552-PA OS=Aedes aegypti OX=7159 GN=AAEL012552 PE=3 SV=1
73	20911	tr|A0A182GJZ1|A0A182GJZ1_AEDAL	109.99	8	8	33100	4	4	11		79012	Uncharacterized protein OS=Aedes albopictus OX=7160 GN=RP20_CCG011237 PE=3 SV=1
85	29320	tr|Q16NS5|Q16NS5_AEDAE	99.92	21	21	53200	4	4	8	Carbamidomethylation	33191	AAEL011871-PA OS=Aedes aegypti OX=7159 GN=5575492 PE=4 SV=1
85	29319	tr|Q1HR08|Q1HR08_AEDAE	99.92	26	26	53200	4	4	8	Carbamidomethylation	27655	Mitochondrial cytochrome c1 OS=Aedes aegypti OX=7159 PE=2 SV=1
91	1412	tr|Q0IF93|Q0IF93_AEDAE	96.91	13	13	30000	4	4	7		38628	AAEL006417-PA OS=Aedes aegypti OX=7159 GN=5567956 PE=4 SV=1
91	1411	tr|Q95V90|Q95V90_AEDAE	96.91	13	13	30000	4	4	7		38604	Long form D7Bclu1 salivary protein OS=Aedes aegypti OX=7159 PE=2 SV=1
77	10655	O16109|VATA_AEDAE	91.6	10	10	19000	4	4	10	Deamidation (NQ)	68229	V-type proton ATPase catalytic subunit A OS=Aedes aegypti OX=7159 GN=VhaA PE=2 SV=2
77	10653	Q2TJ56|VATA_AEDAL	91.6	10	10	19000	4	4	10	Deamidation (NQ)	68229	V-type proton ATPase catalytic subunit A OS=Aedes albopictus OX=7160 GN=VhaA PE=2 SV=1
77	10650	tr|A0A2Z6ZMA6|A0A2Z6ZMA6_AEDAL	91.6	10	10	19000	4	4	10	Deamidation (NQ)	68229	Uncharacterized protein OS=Aedes albopictus OX=7160 GN=RP20_CCG006486 PE=3 SV=1
92	29382	tr|Q17CT0|Q17CT0_AEDAE	78.72	10	10	33800	5	4	7	Deamidation (NQ); Pyro-glu from Q; Carboxymethyl	67934	AAEL004434-PA OS=Aedes aegypti OX=7159 GN=5564768 PE=4 SV=1
87	29352	tr|A0A182GVQ3|A0A182GVQ3_AEDAL	77.66	4	4	43900	4	4	7	Deamidation (NQ)	116395	Sodium/potassium-transporting ATPase subunit alpha OS=Aedes albopictus OX=7160 GN=RP20_CCG016621 PE=3 SV=1
87	29353	tr|A0A1S4FV15|A0A1S4FV15_AEDAE	77.66	5	5	43900	4	4	7	Deamidation (NQ)	94369	Sodium/potassium-transporting ATPase subunit alpha OS=Aedes aegypti OX=7159 PE=3 SV=1
87	29356	tr|Q16N74|Q16N74_AEDAE	77.66	4	4	43900	4	4	7	Deamidation (NQ)	110962	Sodium/potassium-transporting ATPase subunit alpha OS=Aedes aegypti OX=7159 GN=AAEL012062 PE=3 SV=1
87	29355	tr|Q16N76|Q16N76_AEDAE	77.66	4	4	43900	4	4	7	Deamidation (NQ)	110898	Sodium/potassium-transporting ATPase subunit alpha OS=Aedes aegypti OX=7159 GN=AAEL012062 PE=3 SV=1
87	29354	tr|Q16N75|Q16N75_AEDAE	77.66	4	4	43900	4	4	7	Deamidation (NQ)	110907	Sodium/potassium-transporting ATPase subunit alpha OS=Aedes aegypti OX=7159 GN=AAEL012062 PE=3 SV=1
87	29357	tr|A0A1S4FVC6|A0A1S4FVC6_AEDAE	77.66	4	4	43900	4	4	7	Deamidation (NQ)	114825	Sodium/potassium-transporting ATPase subunit alpha OS=Aedes aegypti OX=7159 PE=3 SV=1
89	952	tr|A0A023EVI0|A0A023EVI0_AEDAL	74.67	7	7	38600	4	4	7		74702	Proline dehydrogenase OS=Aedes albopictus OX=7160 PE=2 SV=1
89	953	tr|A0A1S4FZI4|A0A1S4FZI4_AEDAE	74.67	7	7	38600	4	4	7		75189	Proline dehydrogenase OS=Aedes aegypti OX=7159 PE=3 SV=1
89	956	tr|A0A4Y0BQX1|A0A4Y0BQX1_ANOFN	74.67	7	7	38600	4	4	7		76087	Proline dehydrogenase OS=Anopheles funestus OX=62324 PE=3 SV=1
89	954	tr|A0A4Y0BKW6|A0A4Y0BKW6_ANOFN	74.67	7	7	38600	4	4	7		75889	Proline dehydrogenase OS=Anopheles funestus OX=62324 PE=3 SV=1
89	958	tr|A0A1Y9IZV4|A0A1Y9IZV4_ANOQN	74.67	7	7	38600	4	4	7		76397	Proline dehydrogenase OS=Anopheles quadriannulatus OX=34691 PE=3 SV=2
89	961	tr|W5J477|W5J477_ANODA	74.67	7	7	38600	4	4	7		76944	Proline dehydrogenase OS=Anopheles darlingi OX=43151 GN=AND_009672 PE=3 SV=1
89	946	tr|A0A2M4CJU1|A0A2M4CJU1_ANODA	74.67	8	8	38600	4	4	7		69423	Proline dehydrogenase (Fragment) OS=Anopheles darlingi OX=43151 PE=3 SV=1
89	951	tr|A0A087ZJR8|A0A087ZJR8_ANODA	74.67	7	7	38600	4	4	7		73488	Proline dehydrogenase OS=Anopheles darlingi OX=43151 PE=3 SV=1
89	955	tr|A0A2M4CSL8|A0A2M4CSL8_ANODA	74.67	7	7	38600	4	4	7		75385	Proline dehydrogenase OS=Anopheles darlingi OX=43151 PE=3 SV=1
89	959	tr|A0A453Z3A0|A0A453Z3A0_ANOQN	74.67	7	7	38600	4	4	7		76509	Proline dehydrogenase OS=Anopheles quadriannulatus OX=34691 PE=3 SV=1
89	957	tr|A0A182VIP8|A0A182VIP8_ANOME	74.67	7	7	38600	4	4	7		76549	Proline dehydrogenase OS=Anopheles merus OX=30066 PE=3 SV=1
89	960	tr|F5HJD1|F5HJD1_ANOGA	74.67	7	7	38600	4	4	7		77450	Proline dehydrogenase OS=Anopheles gambiae OX=7165 GN=1271596 PE=3 SV=1
89	988	tr|Q7QFT0|Q7QFT0_ANOGA	74.67	7	7	38600	4	4	7		80866	Proline dehydrogenase OS=Anopheles gambiae OX=7165 GN=1271596 PE=3 SV=5
94	29434	tr|Q16TS7|Q16TS7_AEDAE	70.49	6	6	12600	4	4	7		82524	3-hydroxyacyl-coa dehyrogenase OS=Aedes aegypti OX=7159 GN=AAEL010146 PE=3 SV=1
102	30057	tr|Q16KF6|Q16KF6_AEDAE	56.35	16	16	29800	4	4	4	Mutation	20263	AAEL013009-PA OS=Aedes aegypti OX=7159 GN=AAEL013009 PE=4 SV=1
102	30058	tr|Q17AX5|Q17AX5_AEDAE	56.35	7	7	29800	4	4	4	Mutation	46498	AAEL005170-PA OS=Aedes aegypti OX=7159 GN=AAEL005170 PE=4 SV=1
90	29396	tr|J9HSC0|J9HSC0_AEDAE	55.53	23	23	35100	4	4	7		25694	Cytochrome b-c1 complex subunit Rieske mitochondrial OS=Aedes aegypti OX=7159 GN=5578796 PE=4 SV=1
90	29398	tr|A0A023ELV4|A0A023ELV4_AEDAL	55.53	21	21	35100	4	4	7		28199	Cytochrome b-c1 complex subunit Rieske mitochondrial OS=Aedes albopictus OX=7160 GN=109398639 PE=2 SV=1
90	29397	tr|Q17EQ1|Q17EQ1_AEDAE	55.53	21	21	35100	4	4	7		28255	Cytochrome b-c1 complex subunit Rieske mitochondrial OS=Aedes aegypti OX=7159 GN=5578796 PE=4 SV=1
46	367	tr|A0A023EP24|A0A023EP24_AEDAL	116.54	27	27	28700	10	3	21	Deamidation (NQ); Pyro-glu from Q; Mutation	32904	Putative mitochondrial solute carrier protein OS=Aedes albopictus OX=7160 PE=2 SV=1
56	690	tr|Q16P79|Q16P79_AEDAE	111.97	31	31	45900	7	3	18	Dehydration; Deamidation (NQ)	23264	AAEL011741-PA OS=Aedes aegypti OX=7159 GN=GSTS1 PE=4 SV=2
56	708	tr|A0A023EME7|A0A023EME7_AEDAL	111.97	28	28	45900	7	3	18	Dehydration; Deamidation (NQ)	25359	Putative glutathione s-transferase (Fragment) OS=Aedes albopictus OX=7160 PE=2 SV=1
56	709	tr|A0A182H3T8|A0A182H3T8_AEDAL	111.97	27	27	45900	7	3	18	Dehydration; Deamidation (NQ)	26294	Uncharacterized protein OS=Aedes albopictus OX=7160 GN=RP20_CCG021145 PE=4 SV=1
65	126	tr|Q178Y3|Q178Y3_AEDAE	110.47	5	5	32400	9	3	14	Deamidation (NQ); Pyro-glu from Q	222221	AAEL005733-PA OS=Aedes aegypti OX=7159 GN=AAEL005733 PE=3 SV=1
65	127	tr|Q178Y4|Q178Y4_AEDAE	110.47	5	5	32400	9	3	14	Deamidation (NQ); Pyro-glu from Q	224208	AAEL005733-PB OS=Aedes aegypti OX=7159 GN=AAEL005733 PE=3 SV=1
42	688	tr|Q16P80|Q16P80_AEDAE	104.32	37	37	52300	7	3	24	Dehydration; Deamidation (NQ)	23231	AAEL011741-PB OS=Aedes aegypti OX=7159 GN=GSTS1 PE=4 SV=2
82	29443	tr|A7UR78|A7UR78_ANOGA	84.29	20	20	30700	4	3	9	Carbamidomethylation; Deamidation (NQ); Pyro-glu from E; Pyro-glu from Q	28345	AGAP007643-PC OS=Anopheles gambiae OX=7165 GN=1269582 PE=3 SV=1
82	29442	tr|A0A182X6F7|A0A182X6F7_ANOQN	84.29	20	20	30700	4	3	9	Carbamidomethylation; Deamidation (NQ); Pyro-glu from E; Pyro-glu from Q	28345	14_3_3 domain-containing protein OS=Anopheles quadriannulatus OX=34691 PE=3 SV=1
82	29441	tr|A0A182I3R0|A0A182I3R0_ANOAR	84.29	20	20	30700	4	3	9	Carbamidomethylation; Deamidation (NQ); Pyro-glu from E; Pyro-glu from Q	28345	14_3_3 domain-containing protein OS=Anopheles arabiensis OX=7173 PE=3 SV=1
82	29440	tr|E3T3S3|E3T3S3_CULPI	84.29	20	20	30700	4	3	9	Carbamidomethylation; Deamidation (NQ); Pyro-glu from E; Pyro-glu from Q	28322	14-3-3 zeta OS=Culex pipiens OX=7175 PE=2 SV=1
82	29439	tr|A0A182HAJ1|A0A182HAJ1_AEDAL	84.29	20	20	30700	4	3	9	Carbamidomethylation; Deamidation (NQ); Pyro-glu from E; Pyro-glu from Q	28322	14_3_3 domain-containing protein OS=Aedes albopictus OX=7160 GN=109423328 PE=3 SV=1
82	29438	tr|A0A1Q3FTI7|A0A1Q3FTI7_CULTA	84.29	20	20	30700	4	3	9	Carbamidomethylation; Deamidation (NQ); Pyro-glu from E; Pyro-glu from Q	28265	Putative multifunctional chaperone 14-3-3 family OS=Culex tarsalis OX=7177 PE=3 SV=1
82	29437	tr|A0A182RFP9|A0A182RFP9_ANOFN	84.29	20	20	30700	4	3	9	Carbamidomethylation; Deamidation (NQ); Pyro-glu from E; Pyro-glu from Q	28345	14-3-3 zeta OS=Anopheles funestus OX=62324 PE=3 SV=1
82	29444	tr|A0A182XZI1|A0A182XZI1_ANOST	84.29	16	16	30700	4	3	9	Carbamidomethylation; Deamidation (NQ); Pyro-glu from E; Pyro-glu from Q	35946	14_3_3 domain-containing protein OS=Anopheles stephensi OX=30069 PE=3 SV=1
82	29473	tr|W6FIW7|W6FIW7_ANOQN	84.29	20	20	30700	4	3	9	Carbamidomethylation; Deamidation (NQ); Pyro-glu from E; Pyro-glu from Q	28251	14-3-3 zeta OS=Anopheles quadriannulatus OX=34691 PE=3 SV=1
82	29472	tr|C6ZQT6|C6ZQT6_OCHTR	84.29	20	20	30700	4	3	9	Carbamidomethylation; Deamidation (NQ); Pyro-glu from E; Pyro-glu from Q	28218	Multifunctional chaperone OS=Ochlerotatus triseriatus OX=7162 PE=2 SV=1
82	29471	tr|W6FTC9|W6FTC9_ANOFN	84.29	20	20	30700	4	3	9	Carbamidomethylation; Deamidation (NQ); Pyro-glu from E; Pyro-glu from Q	28251	14-3-3 zeta OS=Anopheles funestus OX=62324 PE=3 SV=1
82	29470	tr|B0WNP7|B0WNP7_CULQU	84.29	20	20	30700	4	3	9	Carbamidomethylation; Deamidation (NQ); Pyro-glu from E; Pyro-glu from Q	28228	14-3-3 protein OS=Culex quinquefasciatus OX=7176 GN=6041018 PE=3 SV=1
82	29469	tr|A0A1Q3FJ42|A0A1Q3FJ42_CULTA	84.29	20	20	30700	4	3	9	Carbamidomethylation; Deamidation (NQ); Pyro-glu from E; Pyro-glu from Q	28171	Putative multifunctional chaperone OS=Culex tarsalis OX=7177 PE=3 SV=1
82	29468	tr|W6FG77|W6FG77_ANOST	84.29	20	20	30700	4	3	9	Carbamidomethylation; Deamidation (NQ); Pyro-glu from E; Pyro-glu from Q	28251	14-3-3 zeta OS=Anopheles stephensi OX=30069 PE=3 SV=1
82	29467	tr|W6FHI3|W6FHI3_ANOAR	84.29	20	20	30700	4	3	9	Carbamidomethylation; Deamidation (NQ); Pyro-glu from E; Pyro-glu from Q	28251	14-3-3 zeta OS=Anopheles arabiensis OX=7173 PE=3 SV=1
82	29466	tr|A0NBC2|A0NBC2_ANOGA	84.29	20	20	30700	4	3	9	Carbamidomethylation; Deamidation (NQ); Pyro-glu from E; Pyro-glu from Q	28251	AGAP007643-PA OS=Anopheles gambiae OX=7165 GN=1269582 PE=3 SV=1
82	29465	tr|W6FIV7|W6FIV7_ANOAL	84.29	20	20	30700	4	3	9	Carbamidomethylation; Deamidation (NQ); Pyro-glu from E; Pyro-glu from Q	28251	14-3-3 zeta OS=Anopheles albimanus OX=7167 PE=3 SV=1
82	29464	tr|A0A084VFA9|A0A084VFA9_ANOSI	84.29	20	20	30700	4	3	9	Carbamidomethylation; Deamidation (NQ); Pyro-glu from E; Pyro-glu from Q	28361	AGAP007643-PC-like protein OS=Anopheles sinensis OX=74873 GN=ZHAS_00003711 PE=3 SV=1
82	29463	Q1HR36|1433Z_AEDAE	84.29	20	20	30700	4	3	9	Carbamidomethylation; Deamidation (NQ); Pyro-glu from E; Pyro-glu from Q	28228	14-3-3 protein zeta OS=Aedes aegypti OX=7159 GN=14-3-3zeta PE=2 SV=1
82	29462	tr|W5JWE7|W5JWE7_ANODA	84.29	20	20	30700	4	3	9	Carbamidomethylation; Deamidation (NQ); Pyro-glu from E; Pyro-glu from Q	28251	14-3-3 protein OS=Anopheles darlingi OX=43151 GN=AND_000650 PE=3 SV=1
82	29461	tr|T1DEU3|T1DEU3_9DIPT	84.29	20	20	30700	4	3	9	Carbamidomethylation; Deamidation (NQ); Pyro-glu from E; Pyro-glu from Q	28228	Putative 14-3-3 domain protein OS=Psorophora albipes OX=869069 PE=2 SV=1
82	29460	tr|A0A023EL39|A0A023EL39_AEDAL	84.29	20	20	30700	4	3	9	Carbamidomethylation; Deamidation (NQ); Pyro-glu from E; Pyro-glu from Q	28228	Putative multifunctional 14-3-3 family chaperone OS=Aedes albopictus OX=7160 PE=2 SV=1
82	29459	tr|C1JLF2|C1JLF2_ANOSI	84.29	20	20	30700	4	3	9	Carbamidomethylation; Deamidation (NQ); Pyro-glu from E; Pyro-glu from Q	28251	14-3-3 zeta OS=Anopheles sinensis OX=74873 PE=2 SV=1
82	29458	tr|W6FFT2|W6FFT2_ANOME	84.29	20	20	30700	4	3	9	Carbamidomethylation; Deamidation (NQ); Pyro-glu from E; Pyro-glu from Q	28251	14-3-3 zeta OS=Anopheles merus OX=30066 PE=3 SV=1
82	29474	tr|T1DP61|T1DP61_ANOAQ	84.29	19	19	30700	4	3	9	Carbamidomethylation; Deamidation (NQ); Pyro-glu from E; Pyro-glu from Q	29778	Putative 14-3-3 protein zeta multifunctional 14-3-3 family chaperone OS=Anopheles aquasalis OX=42839 PE=2 SV=1
99	10574	tr|A0A182XHK3|A0A182XHK3_ANOQN	77.43	10	10	14500	3	3	5		55541	Vacuolar proton pump subunit B OS=Anopheles quadriannulatus OX=34691 PE=3 SV=1
99	10573	tr|A0A084VXP8|A0A084VXP8_ANOSI	77.43	10	10	14500	3	3	5		55511	Vacuolar proton pump subunit B OS=Anopheles sinensis OX=74873 GN=ZHAS_00010486 PE=3 SV=1
99	10572	tr|A0A182HTU0|A0A182HTU0_ANOAR	77.43	10	10	14500	3	3	5		55541	Vacuolar proton pump subunit B OS=Anopheles arabiensis OX=7173 PE=3 SV=1
99	10571	tr|A0A182XW84|A0A182XW84_ANOST	77.43	10	10	14500	3	3	5		55527	Vacuolar proton pump subunit B OS=Anopheles stephensi OX=30069 PE=3 SV=1
99	10570	tr|A0A182URU3|A0A182URU3_ANOME	77.43	10	10	14500	3	3	5		55541	Vacuolar proton pump subunit B OS=Anopheles merus OX=30066 PE=3 SV=1
99	10569	tr|A0A182RQ39|A0A182RQ39_ANOFN	77.43	10	10	14500	3	3	5		55541	Vacuolar proton pump subunit B OS=Anopheles funestus OX=62324 PE=3 SV=1
99	10568	tr|W5JVX5|W5JVX5_ANODA	77.43	10	10	14500	3	3	5		55527	Vacuolar proton pump subunit B OS=Anopheles darlingi OX=43151 GN=AND_001145 PE=3 SV=1
99	10567	tr|A0A023EUA8|A0A023EUA8_AEDAL	77.43	10	10	14500	3	3	5		55230	Vacuolar proton pump subunit B OS=Aedes albopictus OX=7160 PE=2 SV=1
99	10566	tr|Q9XYC8|Q9XYC8_AEDAE	77.43	10	10	14500	3	3	5		55216	Vacuolar proton pump subunit B OS=Aedes aegypti OX=7159 GN=VATB PE=2 SV=1
99	1691	tr|F7IVD7|F7IVD7_ANOGA	77.43	10	10	14500	3	3	5		55527	Vacuolar proton pump subunit B OS=Anopheles gambiae OX=7165 GN=1273084 PE=3 SV=1
99	10575	tr|A0A182HAC0|A0A182HAC0_AEDAL	77.43	8	8	14500	3	3	5		66399	Uncharacterized protein OS=Aedes albopictus OX=7160 PE=3 SV=1
99	10576	tr|A0A182FAX7|A0A182FAX7_ANOAL	77.43	3	3	14500	3	3	5		196334	Uncharacterized protein OS=Anopheles albimanus OX=7167 PE=3 SV=1
106	29557	tr|A0A182YBD5|A0A182YBD5_ANOST	75.16	9	9	16100	3	3	4	Deamidation (NQ)	48172	Succinate--CoA ligase [ADP/GDP-forming] subunit alpha mitochondrial OS=Anopheles stephensi OX=30069 PE=3 SV=1
106	29560	tr|F5HMT6|F5HMT6_ANOGA	75.16	18	18	16100	3	3	4	Deamidation (NQ)	22943	AGAP001312-PB OS=Anopheles gambiae OX=7165 GN=1281865 PE=4 SV=1
106	29562	tr|Q1HR33|Q1HR33_AEDAE	75.16	12	12	16100	3	3	4	Deamidation (NQ)	34473	Succinate--CoA ligase [ADP/GDP-forming] subunit alpha mitochondrial OS=Aedes aegypti OX=7159 GN=AAEL006833 PE=2 SV=1
106	29561	tr|A0A023EPT6|A0A023EPT6_AEDAL	75.16	12	12	16100	3	3	4	Deamidation (NQ)	34487	Succinate--CoA ligase [ADP/GDP-forming] subunit alpha mitochondrial OS=Aedes albopictus OX=7160 GN=109414164 PE=2 SV=1
106	29566	tr|A0A1I8JTE3|A0A1I8JTE3_ANOAR	75.16	12	12	16100	3	3	4	Deamidation (NQ)	34585	Succinate--CoA ligase [ADP/GDP-forming] subunit alpha mitochondrial OS=Anopheles arabiensis OX=7173 PE=3 SV=1
106	29565	tr|Q7PXA8|Q7PXA8_ANOGA	75.16	12	12	16100	3	3	4	Deamidation (NQ)	34585	Succinate--CoA ligase [ADP/GDP-forming] subunit alpha mitochondrial OS=Anopheles gambiae OX=7165 GN=1281865 PE=3 SV=2
106	29564	tr|A0A1I8JVE7|A0A1I8JVE7_ANOME	75.16	12	12	16100	3	3	4	Deamidation (NQ)	34585	Succinate--CoA ligase [ADP/GDP-forming] subunit alpha mitochondrial OS=Anopheles merus OX=30066 PE=3 SV=1
106	29563	tr|A0A1I8JUR8|A0A1I8JUR8_ANOFN	75.16	12	12	16100	3	3	4	Deamidation (NQ)	34629	Succinate--CoA ligase [ADP/GDP-forming] subunit alpha mitochondrial OS=Anopheles funestus OX=62324 PE=3 SV=1
106	29567	tr|A0A1I8JW55|A0A1I8JW55_ANOQN	75.16	12	12	16100	3	3	4	Deamidation (NQ)	35147	Succinate--CoA ligase [ADP/GDP-forming] subunit alpha mitochondrial OS=Anopheles quadriannulatus OX=34691 PE=3 SV=1
95	29796	tr|A0A023EKM8|A0A023EKM8_AEDAL	66.07	18	18	35200	3	3	7	Carbamidomethylation; Mutation	27101	Putative mitochondrial f1f0-atp synthase subunit b/atp4 OS=Aedes albopictus OX=7160 PE=2 SV=1
100	1435	tr|Q0IED0|Q0IED0_AEDAE	62.75	8	8	35900	3	3	5		42218	AAEL010814-PC OS=Aedes aegypti OX=7159 GN=5573976 PE=4 SV=1
100	1439	tr|Q0IED1|Q0IED1_AEDAE	62.75	8	8	35900	3	3	5		42743	AAEL010814-PB OS=Aedes aegypti OX=7159 GN=5573976 PE=4 SV=1
100	1440	tr|Q0IEC9|Q0IEC9_AEDAE	62.75	8	8	35900	3	3	5		42887	AAEL010814-PD OS=Aedes aegypti OX=7159 GN=5573976 PE=4 SV=1
100	1442	tr|Q0IEC8|Q0IEC8_AEDAE	62.75	8	8	35900	3	3	5		43321	AAEL010814-PA OS=Aedes aegypti OX=7159 GN=5573976 PE=4 SV=1
119	29938	tr|A0A023EV74|A0A023EV74_AEDAL	60.13	4	4	18600	3	3	4	Mutation	86516	ATP-dependent 6-phosphofructokinase OS=Aedes albopictus OX=7160 GN=RP20_CCG003215 PE=2 SV=1
119	29936	tr|Q174J0|Q174J0_AEDAE	60.13	4	4	18600	3	3	4	Mutation	86550	ATP-dependent 6-phosphofructokinase OS=Aedes aegypti OX=7159 GN=AAEL006895 PE=3 SV=1
93	1646	tr|A0A182GX83|A0A182GX83_AEDAL	50.28	14	14	14200	3	3	7	Dehydration	22853	Uncharacterized protein OS=Aedes albopictus OX=7160 GN=109412313 PE=4 SV=1
93	1647	tr|Q16TN9|Q16TN9_AEDAE	50.28	13	13	14200	3	3	7	Dehydration	23481	AAEL010180-PA OS=Aedes aegypti OX=7159 GN=5572962 PE=4 SV=1
107	29403	tr|A0A1S4FT62|A0A1S4FT62_AEDAE	47.76	9	9	21500	3	3	4		32058	Annexin OS=Aedes aegypti OX=7159 GN=5574667 PE=3 SV=1
107	29421	tr|A0A182VCB5|A0A182VCB5_ANOME	47.76	8	8	21500	3	3	4		35792	Annexin OS=Anopheles merus OX=30066 PE=3 SV=2
107	29420	tr|A0A1S4GJ86|A0A1S4GJ86_ANOGA	47.76	8	8	21500	3	3	4		35847	Annexin OS=Anopheles gambiae OX=7165 GN=1271530 PE=3 SV=1
107	29419	tr|A0A2M4CT56|A0A2M4CT56_ANODA	47.76	8	8	21500	3	3	4		36011	Annexin OS=Anopheles darlingi OX=43151 PE=3 SV=1
107	29418	tr|A0A2Y9D2T8|A0A2Y9D2T8_ANOME	47.76	8	8	21500	3	3	4		35705	Annexin OS=Anopheles merus OX=30066 PE=3 SV=1
107	29417	tr|Q5TVB3|Q5TVB3_ANOGA	47.76	8	8	21500	3	3	4		35691	Annexin OS=Anopheles gambiae OX=7165 GN=ANXB9 PE=3 SV=2
107	29416	tr|Q16QF1|Q16QF1_AEDAE	47.76	8	8	21500	3	3	4		35756	Annexin OS=Aedes aegypti OX=7159 GN=5574667 PE=3 SV=1
107	29415	tr|A0A2Y9D2P6|A0A2Y9D2P6_ANOME	47.76	8	8	21500	3	3	4		35861	Annexin OS=Anopheles merus OX=30066 PE=3 SV=1
107	29414	tr|F5HJB1|F5HJB1_ANOGA	47.76	8	8	21500	3	3	4		35930	Annexin OS=Anopheles gambiae OX=7165 GN=ANXB9 PE=3 SV=1
107	29413	tr|A0A2Y9D2U2|A0A2Y9D2U2_ANOME	47.76	8	8	21500	3	3	4		35944	Annexin OS=Anopheles merus OX=30066 PE=3 SV=1
107	29412	tr|A0A2Y9D0P5|A0A2Y9D0P5_ANOAR	47.76	8	8	21500	3	3	4		35705	Annexin OS=Anopheles arabiensis OX=7173 PE=3 SV=1
107	29411	tr|A0A1Y9IWK5|A0A1Y9IWK5_ANOQN	47.76	8	8	21500	3	3	4		35944	Annexin OS=Anopheles quadriannulatus OX=34691 PE=3 SV=1
107	29410	tr|A0A2Y9D0Q4|A0A2Y9D0Q4_ANOAR	47.76	8	8	21500	3	3	4		35861	Annexin OS=Anopheles arabiensis OX=7173 PE=3 SV=1
107	29409	tr|Q1HR06|Q1HR06_AEDAE	47.76	8	8	21500	3	3	4		35622	Annexin OS=Aedes aegypti OX=7159 GN=5574667 PE=2 SV=1
107	29408	tr|A0A2M4CTF4|A0A2M4CTF4_ANODA	47.76	8	8	21500	3	3	4		35844	Annexin OS=Anopheles darlingi OX=43151 PE=3 SV=1
107	29407	tr|A0A182I8U2|A0A182I8U2_ANOAR	47.76	8	8	21500	3	3	4		35792	Annexin OS=Anopheles arabiensis OX=7173 PE=3 SV=2
107	29406	tr|F5HJB2|F5HJB2_ANOGA	47.76	8	8	21500	3	3	4		35778	Annexin OS=Anopheles gambiae OX=7165 GN=ANXB9 PE=3 SV=1
107	29405	tr|A0A2Y9D0P0|A0A2Y9D0P0_ANOAR	47.76	8	8	21500	3	3	4		35944	Annexin OS=Anopheles arabiensis OX=7173 PE=3 SV=1
107	29404	tr|Q16QE9|Q16QE9_AEDAE	47.76	8	8	21500	3	3	4		35641	Annexin OS=Aedes aegypti OX=7159 GN=5574667 PE=3 SV=1
107	29427	tr|A0A2M4CSZ2|A0A2M4CSZ2_ANODA	47.76	8	8	21500	3	3	4		36038	Annexin OS=Anopheles darlingi OX=43151 PE=3 SV=1
107	29426	tr|F5HJB3|F5HJB3_ANOGA	47.76	8	8	21500	3	3	4		35942	Annexin OS=Anopheles gambiae OX=7165 GN=ANXB9 PE=3 SV=1
107	29425	tr|A0A2Y9D2P2|A0A2Y9D2P2_ANOME	47.76	8	8	21500	3	3	4		35956	Annexin OS=Anopheles merus OX=30066 PE=3 SV=1
107	29424	tr|Q16QE7|Q16QE7_AEDAE	47.76	8	8	21500	3	3	4		35726	Annexin OS=Aedes aegypti OX=7159 GN=5574667 PE=3 SV=1
107	29423	tr|A0A2Y9D0R9|A0A2Y9D0R9_ANOAR	47.76	8	8	21500	3	3	4		35956	Annexin OS=Anopheles arabiensis OX=7173 PE=3 SV=1
107	29422	tr|A0A2M4CTM8|A0A2M4CTM8_ANODA	47.76	8	8	21500	3	3	4		36096	Annexin OS=Anopheles darlingi OX=43151 PE=3 SV=1
107	29428	tr|W5JBA1|W5JBA1_ANODA	47.76	7	7	21500	3	3	4		37831	Annexin OS=Anopheles darlingi OX=43151 GN=AND_008346 PE=3 SV=1
107	29429	tr|A0A182YSH0|A0A182YSH0_ANOST	47.76	7	7	21500	3	3	4		41039	Annexin OS=Anopheles stephensi OX=30069 PE=3 SV=1
107	29430	tr|A0A023ESH7|A0A023ESH7_AEDAL	47.76	6	6	21500	3	3	4		43562	Annexin OS=Aedes albopictus OX=7160 PE=2 SV=1
107	29431	tr|A0A2M4CI13|A0A2M4CI13_ANODA	47.76	6	6	21500	3	3	4		44259	Annexin OS=Anopheles darlingi OX=43151 PE=3 SV=1
107	29432	tr|A0A182HBI0|A0A182HBI0_AEDAL	47.76	6	6	21500	3	3	4		48171	Annexin OS=Aedes albopictus OX=7160 GN=RP20_CCG025938 PE=3 SV=1
108	1138	tr|A0A1Q3FU04|A0A1Q3FU04_CULTA	42.81	6	6	34200	3	3	4		49014	Elongation factor 1-alpha (Fragment) OS=Culex tarsalis OX=7177 PE=3 SV=1
108	29511	tr|A0A023ESN1|A0A023ESN1_AEDAL	42.81	6	6	34200	3	3	4		49653	Elongation factor 1-alpha (Fragment) OS=Aedes albopictus OX=7160 PE=2 SV=1
108	1725	tr|T1DN37|T1DN37_ANOAQ	42.81	6	6	34200	3	3	4		49639	Elongation factor 1-alpha (Fragment) OS=Anopheles aquasalis OX=42839 PE=2 SV=1
108	1140	tr|A0A1R0H093|A0A1R0H093_9FUNG	42.81	6	6	34200	3	3	4		50087	Elongation factor 1-alpha OS=Smittium mucronatum OX=133383 GN=AYI68_g3307 PE=3 SV=1
108	1139	tr|A0A1R0GVD2|A0A1R0GVD2_9FUNG	42.81	6	6	34200	3	3	4		50102	Elongation factor 1-alpha OS=Smittium mucronatum OX=133383 GN=AYI68_g5058 PE=3 SV=1
108	1733	tr|A0A182F7Q8|A0A182F7Q8_ANOAL	42.81	6	6	34200	3	3	4		50455	Elongation factor 1-alpha OS=Anopheles albimanus OX=7167 PE=3 SV=1
108	1732	tr|A0A182WVW6|A0A182WVW6_ANOQN	42.81	6	6	34200	3	3	4		50443	Elongation factor 1-alpha OS=Anopheles quadriannulatus OX=34691 PE=3 SV=1
108	1731	tr|A0A182R8C4|A0A182R8C4_ANOFN	42.81	6	6	34200	3	3	4		50469	Elongation factor 1-alpha OS=Anopheles funestus OX=62324 PE=3 SV=1
108	1730	tr|F5HL97|F5HL97_ANOGA	42.81	6	6	34200	3	3	4		50443	Elongation factor 1-alpha OS=Anopheles gambiae OX=7165 GN=1274198 PE=3 SV=1
108	1729	tr|T1DMZ2|T1DMZ2_ANOAQ	42.81	6	6	34200	3	3	4		50455	Elongation factor 1-alpha OS=Anopheles aquasalis OX=42839 PE=2 SV=1
108	1728	tr|A0A182HZ72|A0A182HZ72_ANOAR	42.81	6	6	34200	3	3	4		50443	Elongation factor 1-alpha OS=Anopheles arabiensis OX=7173 PE=3 SV=1
108	1727	tr|A0A182YLI8|A0A182YLI8_ANOST	42.81	6	6	34200	3	3	4		50453	Elongation factor 1-alpha OS=Anopheles stephensi OX=30069 PE=3 SV=1
108	1726	tr|W5JJ91|W5JJ91_ANODA	42.81	6	6	34200	3	3	4		50455	Elongation factor 1-alpha OS=Anopheles darlingi OX=43151 GN=AND_005439 PE=3 SV=1
108	1144	tr|B0WRL9|B0WRL9_CULQU	42.81	6	6	34200	3	3	4		50423	Elongation factor 1-alpha OS=Culex quinquefasciatus OX=7176 GN=6042212 PE=3 SV=1
108	1143	tr|A0A1Q3G3C8|A0A1Q3G3C8_CULTA	42.81	6	6	34200	3	3	4		50423	Elongation factor 1-alpha OS=Culex tarsalis OX=7177 PE=3 SV=1
108	1142	tr|J9HYQ9|J9HYQ9_AEDAE	42.81	6	6	34200	3	3	4		50490	Elongation factor 1-alpha OS=Aedes aegypti OX=7159 GN=23687721 PE=3 SV=1
108	1141	tr|A0A182GHS1|A0A182GHS1_AEDAL	42.81	6	6	34200	3	3	4		50490	Elongation factor 1-alpha OS=Aedes albopictus OX=7160 GN=109428099 PE=3 SV=1
108	29512	tr|A0A182FHI6|A0A182FHI6_ANOAL	42.81	6	6	34200	3	3	4		50427	Elongation factor 1-alpha OS=Anopheles albimanus OX=7167 PE=3 SV=1
108	1743	tr|A0A1Q3F505|A0A1Q3F505_CULTA	42.81	6	6	34200	3	3	4		50393	Elongation factor 1-alpha OS=Culex tarsalis OX=7177 PE=3 SV=1
108	1742	tr|Q1HR88|Q1HR88_AEDAE	42.81	6	6	34200	3	3	4		50473	Elongation factor 1-alpha OS=Aedes aegypti OX=7159 GN=23687516 PE=2 SV=1
108	1741	tr|A0A084WN46|A0A084WN46_ANOSI	42.81	6	6	34200	3	3	4		50383	Elongation factor 1-alpha OS=Anopheles sinensis OX=74873 GN=ZHAS_00019716 PE=3 SV=1
108	1740	tr|A0A1Q3F4X7|A0A1Q3F4X7_CULTA	42.81	6	6	34200	3	3	4		50405	Elongation factor 1-alpha OS=Culex tarsalis OX=7177 PE=3 SV=1
108	1739	tr|A0A182X3V3|A0A182X3V3_ANOQN	42.81	6	6	34200	3	3	4		50383	Elongation factor 1-alpha OS=Anopheles quadriannulatus OX=34691 PE=3 SV=1
108	1738	tr|A0A182I369|A0A182I369_ANOAR	42.81	6	6	34200	3	3	4		50383	Elongation factor 1-alpha OS=Anopheles arabiensis OX=7173 PE=3 SV=1
108	1737	tr|W5JEK7|W5JEK7_ANODA	42.81	6	6	34200	3	3	4		50426	Elongation factor 1-alpha OS=Anopheles darlingi OX=43151 GN=AND_007083 PE=3 SV=1
108	1736	tr|Q7PT29|Q7PT29_ANOGA	42.81	6	6	34200	3	3	4		50383	Elongation factor 1-alpha OS=Anopheles gambiae OX=7165 GN=1269779 PE=3 SV=3
108	1735	tr|A0A182GCR7|A0A182GCR7_AEDAL	42.81	6	6	34200	3	3	4		50459	Elongation factor 1-alpha OS=Aedes albopictus OX=7160 GN=RP20_CCG007667 PE=3 SV=1
108	1734	tr|A0A182XYS3|A0A182XYS3_ANOST	42.81	6	6	34200	3	3	4		50425	Elongation factor 1-alpha OS=Anopheles stephensi OX=30069 PE=3 SV=1
108	1744	tr|B0WQ61|B0WQ61_CULQU	42.81	6	6	34200	3	3	4		52215	Elongation factor 1-alpha OS=Culex quinquefasciatus OX=7176 GN=6041607 PE=3 SV=1
44	752	tr|J9HYM2|J9HYM2_AEDAE	153.27	38	38	69800	11	2	22	Carbamidomethylation; Deamidation (NQ); Deamidation (R); Carboxymethyl; Mutation	35441	Glyceraldehyde-3-phosphate dehydrogenase OS=Aedes aegypti OX=7159 GN=23687404 PE=3 SV=1
61	29363	tr|A0A182GR60|A0A182GR60_AEDAL	91.17	27	27	26200	5	2	16	Deamidation (NQ); Methylation(KR); Acetylation (N-term)	20561	Uncharacterized protein OS=Aedes albopictus OX=7160 GN=RP20_CCG014273 PE=4 SV=1
104	658	tr|A0A1S4F7M2|A0A1S4F7M2_AEDAE	74.91	6	6	11200	2	2	4		38499	Pyruvate dehydrogenase E1 component subunit beta OS=Aedes aegypti OX=7159 GN=5564584 PE=4 SV=1
104	657	tr|Q17D51|Q17D51_AEDAE	74.91	6	6	11200	2	2	4		38508	Pyruvate dehydrogenase E1 component subunit beta OS=Aedes aegypti OX=7159 GN=AAEL004338 PE=4 SV=1
79	29633	tr|A0A1Q3FIJ4|A0A1Q3FIJ4_CULTA	71.41	6	6	16100	4	2	10	Deamidation (NQ); Methylation(KR); Pyro-glu from Q	59918	Putative alanine aminotransferase OS=Culex tarsalis OX=7177 PE=4 SV=1
79	29634	tr|B0X4U1|B0X4U1_CULQU	71.41	6	6	16100	4	2	10	Deamidation (NQ); Methylation(KR); Pyro-glu from Q	59898	Alanine aminotransferase OS=Culex quinquefasciatus OX=7176 GN=6051448 PE=4 SV=1
111	732	tr|A0A182H8F4|A0A182H8F4_AEDAL	70.51	6	6	17800	2	2	4		49985	Tubulin beta chain OS=Aedes albopictus OX=7160 GN=RP20_CCG024018 PE=3 SV=1
111	733	tr|B0W7E7|B0W7E7_CULQU	70.51	6	6	17800	2	2	4		50287	Tubulin beta chain OS=Culex quinquefasciatus OX=7176 GN=6034293 PE=3 SV=1
111	747	tr|Q0PHP1|Q0PHP1_AEDAE	70.51	6	6	17800	2	2	4		50167	Tubulin beta chain OS=Aedes aegypti OX=7159 GN=B4t PE=3 SV=1
111	746	tr|A0A182UM44|A0A182UM44_ANOME	70.51	6	6	17800	2	2	4		50105	Tubulin beta chain OS=Anopheles merus OX=30066 PE=3 SV=1
111	745	tr|A0A2M4CSY1|A0A2M4CSY1_ANODA	70.51	6	6	17800	2	2	4		50050	Tubulin beta chain OS=Anopheles darlingi OX=43151 PE=3 SV=1
111	744	tr|Q7PSI4|Q7PSI4_ANOGA	70.51	6	6	17800	2	2	4		50105	Tubulin beta chain OS=Anopheles gambiae OX=7165 GN=1271023 PE=3 SV=4
111	743	tr|A0A1Q3EUF9|A0A1Q3EUF9_CULTA	70.51	6	6	17800	2	2	4		50119	Tubulin beta chain OS=Culex tarsalis OX=7177 PE=3 SV=1
111	742	tr|A0A087Z068|A0A087Z068_ANODA	70.51	6	6	17800	2	2	4		50105	Tubulin beta chain OS=Anopheles darlingi OX=43151 PE=3 SV=1
111	741	tr|Q17GX9|Q17GX9_AEDAE	70.51	6	6	17800	2	2	4		50119	Tubulin beta chain OS=Aedes aegypti OX=7159 GN=5576244 PE=3 SV=1
111	740	tr|A0A182WUP7|A0A182WUP7_ANOQN	70.51	6	6	17800	2	2	4		50105	Tubulin beta chain OS=Anopheles quadriannulatus OX=34691 PE=3 SV=1
111	739	tr|T1DI49|T1DI49_9DIPT	70.51	6	6	17800	2	2	4		50119	Tubulin beta chain OS=Psorophora albipes OX=869069 PE=2 SV=1
111	738	tr|A0A182HVT0|A0A182HVT0_ANOAR	70.51	6	6	17800	2	2	4		50105	Tubulin beta chain OS=Anopheles arabiensis OX=7173 PE=3 SV=1
111	737	tr|T1DF12|T1DF12_ANOAQ	70.51	6	6	17800	2	2	4		50105	Tubulin beta chain OS=Anopheles aquasalis OX=42839 PE=2 SV=1
111	736	tr|A0A182RQT8|A0A182RQT8_ANOFN	70.51	6	6	17800	2	2	4		50105	Tubulin beta chain OS=Anopheles funestus OX=62324 PE=3 SV=1
111	735	tr|A0A2M4CTF9|A0A2M4CTF9_ANODA	70.51	6	6	17800	2	2	4		50164	Tubulin beta chain OS=Anopheles darlingi OX=43151 PE=3 SV=1
111	734	tr|A0A084WAZ7|A0A084WAZ7_ANOSI	70.51	6	6	17800	2	2	4		50105	Tubulin beta chain OS=Anopheles sinensis OX=74873 GN=ZHAS_00015638 PE=3 SV=1
111	749	tr|A0A1Q3FWE9|A0A1Q3FWE9_CULTA	70.51	6	6	17800	2	2	4		50149	Tubulin beta chain OS=Culex tarsalis OX=7177 PE=3 SV=1
111	748	tr|A0A1Q3EUK5|A0A1Q3EUK5_CULTA	70.51	6	6	17800	2	2	4		50206	Tubulin beta chain OS=Culex tarsalis OX=7177 PE=3 SV=1
111	750	tr|W5JQL0|W5JQL0_ANODA	70.51	5	5	17800	2	2	4		58752	Tubulin beta chain OS=Anopheles darlingi OX=43151 GN=AND_002635 PE=3 SV=1
86	467	tr|A0A023EV92|A0A023EV92_AEDAL	63.89	4	4	16300	2	2	8	Deamidation (NQ)	67167	Succinate dehydrogenase (quinone) (Fragment) OS=Aedes albopictus OX=7160 PE=2 SV=1
86	468	tr|T1E1E5|T1E1E5_9DIPT	63.89	4	4	16300	2	2	8	Deamidation (NQ)	67957	Succinate dehydrogenase (quinone) (Fragment) OS=Psorophora albipes OX=869069 PE=2 SV=1
86	471	tr|A0A182GZD1|A0A182GZD1_AEDAL	63.89	4	4	16300	2	2	8	Deamidation (NQ)	71925	Succinate dehydrogenase [ubiquinone] flavoprotein subunit mitochondrial OS=Aedes albopictus OX=7160 GN=RP20_CCG018614 PE=3 SV=1
86	470	tr|A0A1Q3FY46|A0A1Q3FY46_CULTA	63.89	4	4	16300	2	2	8	Deamidation (NQ)	71771	Succinate dehydrogenase [ubiquinone] flavoprotein subunit mitochondrial OS=Culex tarsalis OX=7177 PE=3 SV=1
86	469	tr|A0A1Q3FY78|A0A1Q3FY78_CULTA	63.89	4	4	16300	2	2	8	Deamidation (NQ)	71737	Succinate dehydrogenase [ubiquinone] flavoprotein subunit mitochondrial OS=Culex tarsalis OX=7177 PE=3 SV=1
86	480	tr|Q7QDV0|Q7QDV0_ANOGA	63.89	4	4	16300	2	2	8	Deamidation (NQ)	72205	Succinate dehydrogenase [ubiquinone] flavoprotein subunit mitochondrial OS=Anopheles gambiae OX=7165 GN=1272618 PE=3 SV=4
86	479	tr|W5JUV9|W5JUV9_ANODA	63.89	4	4	16300	2	2	8	Deamidation (NQ)	72229	Succinate dehydrogenase [ubiquinone] flavoprotein subunit mitochondrial OS=Anopheles darlingi OX=43151 GN=AND_000022 PE=3 SV=1
86	478	tr|A0A182YLX1|A0A182YLX1_ANOST	63.89	4	4	16300	2	2	8	Deamidation (NQ)	72172	Succinate dehydrogenase [ubiquinone] flavoprotein subunit mitochondrial OS=Anopheles stephensi OX=30069 PE=3 SV=1
86	477	tr|A0A182HX90|A0A182HX90_ANOAR	63.89	4	4	16300	2	2	8	Deamidation (NQ)	72206	Succinate dehydrogenase [ubiquinone] flavoprotein subunit mitochondrial OS=Anopheles arabiensis OX=7173 PE=3 SV=1
86	476	tr|A0A182RBD4|A0A182RBD4_ANOFN	63.89	4	4	16300	2	2	8	Deamidation (NQ)	72323	Succinate dehydrogenase [ubiquinone] flavoprotein subunit mitochondrial OS=Anopheles funestus OX=62324 PE=3 SV=1
86	475	tr|Q16SE4|Q16SE4_AEDAE	63.89	4	4	16300	2	2	8	Deamidation (NQ)	72054	Succinate dehydrogenase (quinone) (Fragment) OS=Aedes aegypti OX=7159 GN=AAEL010608 PE=3 SV=1
86	474	tr|A0A084VTQ4|A0A084VTQ4_ANOSI	63.89	4	4	16300	2	2	8	Deamidation (NQ)	72064	Succinate dehydrogenase [ubiquinone] flavoprotein subunit mitochondrial OS=Anopheles sinensis OX=74873 GN=ZHAS_00008945 PE=3 SV=1
86	473	tr|A0A182ULS7|A0A182ULS7_ANOME	63.89	4	4	16300	2	2	8	Deamidation (NQ)	72206	Succinate dehydrogenase [ubiquinone] flavoprotein subunit mitochondrial OS=Anopheles merus OX=30066 PE=3 SV=1
86	472	tr|A0A182WR96|A0A182WR96_ANOQN	63.89	4	4	16300	2	2	8	Deamidation (NQ)	72206	Succinate dehydrogenase [ubiquinone] flavoprotein subunit mitochondrial OS=Anopheles quadriannulatus OX=34691 PE=3 SV=1
86	484	tr|B0WFX7|B0WFX7_CULQU	63.89	4	4	16300	2	2	8	Deamidation (NQ)	72127	Succinate dehydrogenase [ubiquinone] flavoprotein subunit mitochondrial OS=Culex quinquefasciatus OX=7176 GN=6037731 PE=3 SV=1
86	483	tr|A0A1Q3FY53|A0A1Q3FY53_CULTA	63.89	4	4	16300	2	2	8	Deamidation (NQ)	72013	Succinate dehydrogenase [ubiquinone] flavoprotein subunit mitochondrial OS=Culex tarsalis OX=7177 PE=3 SV=1
86	482	tr|A0A1Q3FY45|A0A1Q3FY45_CULTA	63.89	4	4	16300	2	2	8	Deamidation (NQ)	72047	Succinate dehydrogenase [ubiquinone] flavoprotein subunit mitochondrial OS=Culex tarsalis OX=7177 PE=3 SV=1
86	481	tr|A0A182FM31|A0A182FM31_ANOAL	63.89	4	4	16300	2	2	8	Deamidation (NQ)	72241	Succinate dehydrogenase [ubiquinone] flavoprotein subunit mitochondrial OS=Anopheles albimanus OX=7167 PE=3 SV=1
127	466	tr|Q1HQV6|Q1HQV6_AEDAE	61.55	5	5	21300	2	2	3		47113	NADH dehydrogenase [ubiquinone] 1 alpha subcomplex subunit 10 mitochondrial OS=Aedes aegypti OX=7159 GN=5577026 PE=2 SV=1
112	29581	tr|A0A023EMX6|A0A023EMX6_AEDAL	59.75	11	11	7440	2	2	4		31155	Putative electron transfer flavoprotein alpha subunit (Fragment) OS=Aedes albopictus OX=7160 PE=2 SV=1
112	29584	tr|A0A023EPW1|A0A023EPW1_AEDAL	59.75	10	10	7440	2	2	4		34396	Putative electron transfer flavoprotein alpha subunit OS=Aedes albopictus OX=7160 PE=2 SV=1
112	29583	tr|A0A182G804|A0A182G804_AEDAL	59.75	10	10	7440	2	2	4		34324	ETF domain-containing protein OS=Aedes albopictus OX=7160 GN=RP20_CCG004929 PE=4 SV=1
112	29582	tr|Q16IA8|Q16IA8_AEDAE	59.75	10	10	7440	2	2	4		34404	AAEL013739-PA OS=Aedes aegypti OX=7159 GN=5578532 PE=4 SV=1
142	29654	tr|Q16VZ4|Q16VZ4_AEDAE	56.32	6	6	18000	2	2	2		46068	AAEL009414-PA OS=Aedes aegypti OX=7159 GN=5571907 PE=4 SV=1
114	1339	tr|Q1HRI9|Q1HRI9_AEDAE	55.8	18	18	33000	2	2	4		11761	AAEL004457-PA OS=Aedes aegypti OX=7159 GN=AAEL004457 PE=2 SV=1
114	1336	tr|A0A023EEY5|A0A023EEY5_AEDAL	55.8	18	18	33000	2	2	4		11746	Putative cytochrome c OS=Aedes albopictus OX=7160 GN=109622912 PE=2 SV=1
123	29504	tr|A0A182GGU8|A0A182GGU8_AEDAL	55.33	8	8	9940	2	2	3		54662	Uncharacterized protein OS=Aedes albopictus OX=7160 GN=RP20_CCG009674 PE=3 SV=1
123	29503	tr|Q17GT5|Q17GT5_AEDAE	55.33	8	8	9940	2	2	3		54019	AAEL002886-PB OS=Aedes aegypti OX=7159 GN=5576472 PE=3 SV=1
123	29506	tr|Q17GT4|Q17GT4_AEDAE	55.33	7	7	9940	2	2	3		56707	AAEL002886-PA OS=Aedes aegypti OX=7159 GN=5576472 PE=3 SV=1
123	29505	tr|A0A023EUL5|A0A023EUL5_AEDAL	55.33	7	7	9940	2	2	3		56638	Putative dihydrolipoamide dehydrogenase OS=Aedes albopictus OX=7160 PE=2 SV=1
110	29550	tr|B8RJG2|B8RJG2_CULTA	51.62	10	10	4430	2	2	4		26501	40S ribosomal protein S2 (Fragment) OS=Culex tarsalis OX=7177 PE=2 SV=1
110	29555	tr|Q1HRV1|Q1HRV1_AEDAE	51.62	9	9	4430	2	2	4		29874	40S ribosomal protein S2 OS=Aedes aegypti OX=7159 GN=5572968 PE=2 SV=1
110	29554	tr|A0A1Q3G2F3|A0A1Q3G2F3_CULTA	51.62	9	9	4430	2	2	4		29748	Putative ribosomal protein s2 OS=Culex tarsalis OX=7177 PE=3 SV=1
110	29553	tr|A0A1Q3G298|A0A1Q3G298_CULTA	51.62	9	9	4430	2	2	4		29774	Putative ribosomal protein s2 OS=Culex tarsalis OX=7177 PE=3 SV=1
110	29552	tr|A0A023EM32|A0A023EM32_AEDAL	51.62	9	9	4430	2	2	4		29760	40S ribosomal protein S2 OS=Aedes albopictus OX=7160 GN=109412318 PE=2 SV=1
110	29551	tr|Q5MIQ9|Q5MIQ9_AEDAL	51.62	9	9	4430	2	2	4		29817	Ribosomal protein S2 OS=Aedes albopictus OX=7160 PE=2 SV=1
110	29556	tr|B0WUM7|B0WUM7_CULQU	51.62	9	9	4430	2	2	4		30084	40S ribosomal protein S2 OS=Culex quinquefasciatus OX=7176 GN=6043429 PE=3 SV=1
110	29587	tr|Q5QC97|Q5QC97_AEDAE	51.62	8	8	4430	2	2	4		31429	40S ribosomal protein S2 (Fragment) OS=Aedes aegypti OX=7159 GN=40sRpS2 PE=2 SV=1
124	29574	tr|A0A182VJ77|A0A182VJ77_ANOME	51.4	3	3	3190	2	2	3		119112	Uncharacterized protein OS=Anopheles merus OX=30066 PE=4 SV=1
124	29575	tr|A0A182G738|A0A182G738_AEDAL	51.4	2	2	3190	2	2	3		129366	Pyruvate carboxylase OS=Aedes albopictus OX=7160 GN=RP20_CCG004388 PE=4 SV=1
124	29577	tr|Q16V52|Q16V52_AEDAE	51.4	2	2	3190	2	2	3		130634	Pyruvate carboxylase OS=Aedes aegypti OX=7159 GN=5572254 PE=4 SV=1
124	29576	tr|A0A182G288|A0A182G288_AEDAL	51.4	2	2	3190	2	2	3		130619	Pyruvate carboxylase OS=Aedes albopictus OX=7160 GN=RP20_CCG001232 PE=4 SV=1
124	2703	tr|Q7PMT9|Q7PMT9_ANOGA	51.4	2	2	3190	2	2	3		130512	Pyruvate carboxylase OS=Anopheles gambiae OX=7165 GN=1278483 PE=4 SV=2
124	29578	tr|Q16921|Q16921_AEDAE	51.4	2	2	3190	2	2	3		132201	Pyruvate carboxylase OS=Aedes aegypti OX=7159 PE=2 SV=1
124	2707	tr|A7UUW7|A7UUW7_ANOGA	51.4	2	2	3190	2	2	3		132267	Pyruvate carboxylase OS=Anopheles gambiae OX=7165 GN=1278483 PE=4 SV=1
124	2706	tr|A0A182HXH2|A0A182HXH2_ANOAR	51.4	2	2	3190	2	2	3		132067	Pyruvate carboxylase OS=Anopheles arabiensis OX=7173 PE=4 SV=1
124	2705	tr|A0A182WZW3|A0A182WZW3_ANOQN	51.4	2	2	3190	2	2	3		132067	Pyruvate carboxylase OS=Anopheles quadriannulatus OX=34691 PE=4 SV=1
121	29488	tr|A0A023EU66|A0A023EU66_AEDAL	50.83	5	5	11200	2	2	3		47645	Putative nadh:ubiquinone oxidoreductase ndufs2/49 kDa subunit (Fragment) OS=Aedes albopictus OX=7160 PE=2 SV=1
121	29491	tr|Q16Q68|Q16Q68_AEDAE	50.83	4	4	11200	2	2	3		52835	AAEL011381-PA OS=Aedes aegypti OX=7159 GN=5574746 PE=3 SV=1
121	29490	tr|F5HJY7|F5HJY7_ANOGA	50.83	4	4	11200	2	2	3		52632	AGAP000794-PA OS=Anopheles gambiae OX=7165 GN=1272388 PE=3 SV=1
121	29489	tr|A0A182HFH3|A0A182HFH3_AEDAL	50.83	4	4	11200	2	2	3		52882	Complex1_49kDa domain-containing protein OS=Aedes albopictus OX=7160 GN=109405382 PE=3 SV=1
121	29494	tr|A0A182UZE7|A0A182UZE7_ANOME	50.83	4	4	11200	2	2	3		52874	Complex1_49kDa domain-containing protein OS=Anopheles merus OX=30066 PE=3 SV=1
121	29493	tr|A0A182XY39|A0A182XY39_ANOST	50.83	4	4	11200	2	2	3		53020	Complex1_49kDa domain-containing protein OS=Anopheles stephensi OX=30069 PE=3 SV=1
121	29492	tr|A0A182RJ19|A0A182RJ19_ANOFN	50.83	4	4	11200	2	2	3		53007	Complex1_49kDa domain-containing protein OS=Anopheles funestus OX=62324 PE=3 SV=2
121	29495	tr|W5JI89|W5JI89_ANODA	50.83	4	4	11200	2	2	3		53355	NADH-ubiquinone oxidoreductase fe-s protein 2 (Ndufs2) OS=Anopheles darlingi OX=43151 GN=AND_004433 PE=3 SV=1
121	29496	tr|A0A182FIL8|A0A182FIL8_ANOAL	50.83	4	4	11200	2	2	3		53886	Complex1_49kDa domain-containing protein OS=Anopheles albimanus OX=7167 PE=3 SV=1
121	29497	tr|T1E9X3|T1E9X3_ANOAQ	50.83	4	4	11200	2	2	3		54103	Putative nadh:ubiquinone oxidoreductase ndufs2/49 kDa subunit (Fragment) OS=Anopheles aquasalis OX=42839 PE=2 SV=1
121	29498	tr|A0A182I9M2|A0A182I9M2_ANOAR	50.83	4	4	11200	2	2	3		56490	Complex1_49kDa domain-containing protein OS=Anopheles arabiensis OX=7173 PE=3 SV=1
121	29499	tr|A0A182X5B3|A0A182X5B3_ANOQN	50.83	4	4	11200	2	2	3		59063	Complex1_49kDa domain-containing protein OS=Anopheles quadriannulatus OX=34691 PE=3 SV=1
121	29507	tr|A0A182RJF6|A0A182RJF6_ANOFN	50.83	4	4	11200	2	2	3		53045	Complex1_49kDa domain-containing protein OS=Anopheles funestus OX=62324 PE=3 SV=2
121	29508	tr|A0A1Q3FM55|A0A1Q3FM55_CULTA	50.83	4	4	11200	2	2	3		53088	Putative ubiquinone oxidoreductase ndufs2/49 kDa subunit OS=Culex tarsalis OX=7177 PE=3 SV=1
141	29589	tr|Q17GL0|Q17GL0_AEDAE	50.35	6	6	1180	2	2	2		56092	AAEL002978-PA OS=Aedes aegypti OX=7159 GN=AAEL002978 PE=4 SV=1
141	29588	tr|A0A1S4F3D0|A0A1S4F3D0_AEDAE	50.35	6	6	1180	2	2	2		56078	CYTOSOL_AP domain-containing protein OS=Aedes aegypti OX=7159 GN=5576737 PE=4 SV=1
113	29586	P50635|APY_AEDAE	48.58	4	4	16100	2	2	4		62754	Apyrase OS=Aedes aegypti OX=7159 GN=APY PE=1 SV=2
126	29607	tr|A0A1S4FHF8|A0A1S4FHF8_AEDAE	48.49	6	6	10200	2	2	3		35684	Malate dehydrogenase OS=Aedes aegypti OX=7159 GN=5569520 PE=3 SV=1
126	29608	tr|Q171B2|Q171B2_AEDAE	48.49	6	6	10200	2	2	3		36264	Malate dehydrogenase OS=Aedes aegypti OX=7159 GN=AAEL007707 PE=3 SV=1
117	485	tr|Q16W53|Q16W53_AEDAE	48.36	10	10	32100	2	2	4		22414	AAEL009337-PB OS=Aedes aegypti OX=7159 GN=AAEL009337 PE=3 SV=1
117	486	tr|Q16W51|Q16W51_AEDAE	48.36	9	9	32100	2	2	4		25098	AAEL009337-PA OS=Aedes aegypti OX=7159 GN=AAEL009337 PE=3 SV=2
122	615	tr|B0WGB3|B0WGB3_CULQU	46.86	4	4	32300	2	2	3	Carbamidomethylation	52084	NADH dehydrogenase [ubiquinone] flavoprotein 1 mitochondrial OS=Culex quinquefasciatus OX=7176 GN=6037881 PE=3 SV=1
122	618	tr|A0A182GU30|A0A182GU30_AEDAL	46.86	4	4	32300	2	2	3	Carbamidomethylation	53365	NADH dehydrogenase [ubiquinone] flavoprotein 1 mitochondrial OS=Aedes albopictus OX=7160 GN=RP20_CCG010522 PE=3 SV=1
122	617	tr|Q1HR11|Q1HR11_AEDAE	46.86	4	4	32300	2	2	3	Carbamidomethylation	53319	NADH dehydrogenase [ubiquinone] flavoprotein 1 mitochondrial OS=Aedes aegypti OX=7159 GN=5569497 PE=2 SV=1
122	619	tr|Q171D1|Q171D1_AEDAE	46.86	4	4	32300	2	2	3	Carbamidomethylation	53390	NADH dehydrogenase [ubiquinone] flavoprotein 1 mitochondrial OS=Aedes aegypti OX=7159 GN=AAEL007681 PE=3 SV=1
128	672	tr|Q16IL3|Q16IL3_AEDAE	46.7	5	5	9410	2	2	3		42093	Pyruvate dehydrogenase E1 component subunit alpha OS=Aedes aegypti OX=7159 GN=AAEL013613 PE=4 SV=1
128	673	tr|A0A023ER96|A0A023ER96_AEDAL	46.7	5	5	9410	2	2	3		42474	Pyruvate dehydrogenase E1 component subunit alpha OS=Aedes albopictus OX=7160 PE=2 SV=1
116	12244	tr|Q179D4|Q179D4_AEDAE	46.06	4	4	29500	2	2	4		59871	AAEL005672-PA OS=Aedes aegypti OX=7159 GN=AAEL005672 PE=4 SV=1
116	12245	tr|Q8T9T6|Q8T9T6_AEDAE	46.06	4	4	29500	2	2	4		60563	Putative adenosine deaminase OS=Aedes aegypti OX=7159 PE=2 SV=1
115	1108	tr|A0A023ECD0|A0A023ECD0_AEDAL	44.32	20	20	15300	2	2	4		10314	Putative ubiquitin/40s ribosomal protein s27a fusion (Fragment) OS=Aedes albopictus OX=7160 PE=2 SV=1
115	1110	tr|A0A182GTU1|A0A182GTU1_AEDAL	44.32	12	12	15300	2	2	4		17262	Uncharacterized protein OS=Aedes albopictus OX=7160 GN=RP20_CCG015657 PE=4 SV=1
115	1109	tr|Q17EA0|Q17EA0_AEDAE	44.32	12	12	15300	2	2	4		17260	AAEL003888-PA OS=Aedes aegypti OX=7159 GN=5579172 PE=4 SV=1
133	29522	tr|Q16P83|Q16P83_AEDAE	44.05	4	4	9710	2	2	2		48501	Succinate--CoA ligase [ADP-forming] subunit beta mitochondrial OS=Aedes aegypti OX=7159 GN=5575274 PE=3 SV=1
133	29523	tr|Q16P82|Q16P82_AEDAE	44.05	4	4	9710	2	2	2		48803	Succinate--CoA ligase [ADP-forming] subunit beta mitochondrial OS=Aedes aegypti OX=7159 GN=AAEL011746 PE=3 SV=1
133	29609	tr|A0A1S4FU40|A0A1S4FU40_AEDAE	44.05	6	6	9710	2	2	2		36494	Succinyl-CoA ligase beta subunit OS=Aedes aegypti OX=7159 PE=4 SV=1
109	20626	tr|A0A1S4F2P0|A0A1S4F2P0_AEDAE	42.38	2	2	19400	2	2	4		94856	Uncharacterized protein OS=Aedes aegypti OX=7159 GN=5575995 PE=3 SV=1
109	963	tr|T1DJL8|T1DJL8_9DIPT	42.38	11	11	19400	2	2	4		20674	Putative tropomyosin invertebrate (Fragment) OS=Psorophora albipes OX=869069 PE=2 SV=1
109	970	tr|A0A2M4CT03|A0A2M4CT03_ANODA	42.38	8	8	19400	2	2	4		29442	Putative tropomyosin-1 isoform 9a/a/b OS=Anopheles darlingi OX=43151 PE=3 SV=1
109	969	tr|Q17H77|Q17H77_AEDAE	42.38	8	8	19400	2	2	4		29185	AAEL002761-PA OS=Aedes aegypti OX=7159 GN=5575995 PE=3 SV=1
109	968	tr|Q17H72|Q17H72_AEDAE	42.38	8	8	19400	2	2	4		29450	AAEL002761-PB OS=Aedes aegypti OX=7159 GN=5575995 PE=3 SV=1
109	967	tr|Q17H78|Q17H78_AEDAE	42.38	8	8	19400	2	2	4		29096	AAEL002761-PE OS=Aedes aegypti OX=7159 GN=5575995 PE=4 SV=1
109	966	tr|A0A1Q3FYJ7|A0A1Q3FYJ7_CULTA	42.38	8	8	19400	2	2	4		29113	Putative tropomyosin-1 isoform 9a/a/b OS=Culex tarsalis OX=7177 PE=4 SV=1
109	965	tr|Q17H73|Q17H73_AEDAE	42.38	8	8	19400	2	2	4		29361	AAEL002761-PD OS=Aedes aegypti OX=7159 GN=5575995 PE=4 SV=1
109	964	tr|A0A182GDW0|A0A182GDW0_AEDAL	42.38	8	8	19400	2	2	4		29466	Uncharacterized protein OS=Aedes albopictus OX=7160 GN=109431900 PE=3 SV=1
109	975	tr|A0A1Q3FYB9|A0A1Q3FYB9_CULTA	42.38	7	7	19400	2	2	4		29399	Putative tropomyosin-1 isoform 9a/a/b OS=Culex tarsalis OX=7177 PE=4 SV=1
109	974	tr|F5HME5|F5HME5_ANOGA	42.38	7	7	19400	2	2	4		29326	AGAP001797-PC OS=Anopheles gambiae OX=7165 GN=1281318 PE=3 SV=1
109	973	tr|F5HMF1|F5HMF1_ANOGA	42.38	7	7	19400	2	2	4		29433	AGAP001797-PB OS=Anopheles gambiae OX=7165 GN=1281318 PE=4 SV=1
109	972	tr|A0A4Y0BQK0|A0A4Y0BQK0_ANOFN	42.38	7	7	19400	2	2	4		29496	Uncharacterized protein OS=Anopheles funestus OX=62324 PE=3 SV=1
109	971	tr|F5HMF3|F5HMF3_ANOGA	42.38	7	7	19400	2	2	4		29510	AGAP001797-PI OS=Anopheles gambiae OX=7165 GN=1281318 PE=3 SV=1
109	979	tr|A0A1Q3FM15|A0A1Q3FM15_CULTA	42.38	7	7	19400	2	2	4		32678	Putative tropomyosin-2 OS=Culex tarsalis OX=7177 PE=3 SV=1
109	978	tr|A0A1Q3EU28|A0A1Q3EU28_CULTA	42.38	7	7	19400	2	2	4		32627	Putative tropomyosin OS=Culex tarsalis OX=7177 PE=4 SV=1
109	977	tr|A0A1Q3EU24|A0A1Q3EU24_CULTA	42.38	7	7	19400	2	2	4		32816	Putative tropomyosin OS=Culex tarsalis OX=7177 PE=4 SV=1
109	976	tr|A0A1Q3EU32|A0A1Q3EU32_CULTA	42.38	7	7	19400	2	2	4		32729	Putative tropomyosin-2 OS=Culex tarsalis OX=7177 PE=4 SV=1
109	985	tr|A0A1Q3FNG3|A0A1Q3FNG3_CULTA	42.38	7	7	19400	2	2	4		32716	Putative tropomyosin-2 OS=Culex tarsalis OX=7177 PE=3 SV=1
109	984	tr|Q17H75|Q17H75_AEDAE	42.38	7	7	19400	2	2	4		32722	AAEL002761-PC OS=Aedes aegypti OX=7159 GN=5575995 PE=2 SV=1
109	983	tr|B0X3L6|B0X3L6_CULQU	42.38	7	7	19400	2	2	4		32716	Tropomyosin invertebrate OS=Culex quinquefasciatus OX=7176 GN=6047138 PE=3 SV=1
109	982	tr|F5HME9|F5HME9_ANOGA	42.38	7	7	19400	2	2	4		32824	AGAP001797-PE OS=Anopheles gambiae OX=7165 GN=1281318 PE=3 SV=1
109	981	tr|A0A084VWP1|A0A084VWP1_ANOSI	42.38	7	7	19400	2	2	4		32809	AGAP001797-PE-like protein OS=Anopheles sinensis OX=74873 GN=ZHAS_00010078 PE=3 SV=1
109	980	tr|T1DGR6|T1DGR6_ANOAQ	42.38	7	7	19400	2	2	4		32809	Putative tropomyosin-2 OS=Anopheles aquasalis OX=42839 PE=2 SV=1
109	987	tr|F5HMF0|F5HMF0_ANOGA	42.38	4	4	19400	2	2	4		48804	AGAP001797-PD OS=Anopheles gambiae OX=7165 GN=1281318 PE=3 SV=1
109	713	tr|A0A1Q3FUT9|A0A1Q3FUT9_CULTA	42.38	3	3	19400	2	2	4		67208	Putative tropomyosin (Fragment) OS=Culex tarsalis OX=7177 PE=4 SV=1
109	989	tr|A0A1Q3FV54|A0A1Q3FV54_CULTA	42.38	3	3	19400	2	2	4		79030	Putative tropomyosin OS=Culex tarsalis OX=7177 PE=3 SV=1
109	990	tr|A0A4Y0BKP6|A0A4Y0BKP6_ANOFN	42.38	2	2	19400	2	2	4		82452	Uncharacterized protein OS=Anopheles funestus OX=62324 PE=3 SV=1
109	991	tr|Q380N3|Q380N3_ANOGA	42.38	2	2	19400	2	2	4		84395	AGAP001797-PA OS=Anopheles gambiae OX=7165 GN=1281318 PE=3 SV=4
134	29613	tr|C6ZQL4|C6ZQL4_OCHTR	42.24	20	20	3530	2	2	2		18439	40S ribosomal protein S7 (Fragment) OS=Ochlerotatus triseriatus OX=7162 PE=2 SV=1
134	29614	tr|G8GID7|G8GID7_AEDAL	42.24	19	19	3530	2	2	2		19270	40S ribosomal protein S7 (Fragment) OS=Aedes albopictus OX=7160 PE=2 SV=1
134	29615	tr|T1E1Q7|T1E1Q7_9DIPT	42.24	17	17	3530	2	2	2		21227	40S ribosomal protein S7 (Fragment) OS=Psorophora albipes OX=869069 PE=2 SV=1
134	29616	tr|C6ZQL3|C6ZQL3_OCHTR	42.24	17	17	3530	2	2	2		21733	40S ribosomal protein S7 (Fragment) OS=Ochlerotatus triseriatus OX=7162 PE=2 SV=1
134	29622	tr|Q0IEM1|Q0IEM1_AEDAE	42.24	17	17	3530	2	2	2		22106	40S ribosomal protein S7 OS=Aedes aegypti OX=7159 GN=5572090 PE=3 SV=1
134	29621	Q9NB21|RS7_CULQU	42.24	17	17	3530	2	2	2		22105	40S ribosomal protein S7 OS=Culex quinquefasciatus OX=7176 GN=RpS7 PE=2 SV=1
134	29620	tr|W5J749|W5J749_ANODA	42.24	17	17	3530	2	2	2		22136	40S ribosomal protein S7 OS=Anopheles darlingi OX=43151 GN=AND_008596 PE=3 SV=1
134	29619	tr|A0A182FV14|A0A182FV14_ANOAL	42.24	17	17	3530	2	2	2		22136	40S ribosomal protein S7 OS=Anopheles albimanus OX=7167 PE=3 SV=1
134	29618	tr|A0A1Q3F7X2|A0A1Q3F7X2_CULTA	42.24	17	17	3530	2	2	2		22089	40S ribosomal protein S7 OS=Culex tarsalis OX=7177 PE=3 SV=1
134	29617	tr|A0A023EIU5|A0A023EIU5_AEDAL	42.24	17	17	3530	2	2	2		22106	40S ribosomal protein S7 OS=Aedes albopictus OX=7160 GN=109409277 PE=2 SV=1
134	29623	tr|T1DPX4|T1DPX4_ANOAQ	42.24	16	16	3530	2	2	2		22652	40S ribosomal protein S7 OS=Anopheles aquasalis OX=42839 PE=2 SV=1
125	29606	tr|A0A023ELD6|A0A023ELD6_AEDAL	41.3	8	8	38400	2	2	3		28599	Phosphoglycerate mutase OS=Aedes albopictus OX=7160 GN=109430263 PE=2 SV=1
125	29605	tr|B0X5F6|B0X5F6_CULQU	41.3	8	8	38400	2	2	3		28543	Phosphoglycerate mutase OS=Culex quinquefasciatus OX=7176 GN=6047884 PE=3 SV=1
125	29604	tr|A0A1Q3FZ67|A0A1Q3FZ67_CULTA	41.3	8	8	38400	2	2	3		28575	Phosphoglycerate mutase OS=Culex tarsalis OX=7177 PE=3 SV=1
125	29603	tr|T1D4K1|T1D4K1_9DIPT	41.3	8	8	38400	2	2	3		28568	Phosphoglycerate mutase OS=Psorophora albipes OX=869069 PE=2 SV=1
125	29602	tr|Q177P3|Q177P3_AEDAE	41.3	8	8	38400	2	2	3		28556	Phosphoglycerate mutase OS=Aedes aegypti OX=7159 GN=5567423 PE=3 SV=1
125	30192	tr|A0A182UXU9|A0A182UXU9_ANOME	38.61	8	8	38400	2	2	3	Mutation	28710	Phosphoglycerate mutase OS=Anopheles merus OX=30066 PE=3 SV=1
125	30191	tr|A0A182RPL4|A0A182RPL4_ANOFN	38.61	8	8	38400	2	2	3	Mutation	28679	Phosphoglycerate mutase OS=Anopheles funestus OX=62324 PE=3 SV=1
125	30190	tr|W5JHE0|W5JHE0_ANODA	38.61	8	8	38400	2	2	3	Mutation	28636	Phosphoglycerate mutase OS=Anopheles darlingi OX=43151 GN=AND_005577 PE=3 SV=1
125	30189	tr|A0A084VW45|A0A084VW45_ANOSI	38.61	8	8	38400	2	2	3	Mutation	28579	Phosphoglycerate mutase OS=Anopheles sinensis OX=74873 GN=ZHAS_00009859 PE=3 SV=1
125	30188	tr|A0A182Y581|A0A182Y581_ANOST	38.61	8	8	38400	2	2	3	Mutation	28665	Phosphoglycerate mutase OS=Anopheles stephensi OX=30069 PE=3 SV=1
125	30187	tr|T1DFQ0|T1DFQ0_ANOAQ	38.61	8	8	38400	2	2	3	Mutation	28666	Phosphoglycerate mutase OS=Anopheles aquasalis OX=42839 PE=2 SV=1
125	30186	tr|A0A182FP29|A0A182FP29_ANOAL	38.61	8	8	38400	2	2	3	Mutation	28678	Phosphoglycerate mutase OS=Anopheles albimanus OX=7167 PE=3 SV=1
125	30185	tr|Q7PXI5|Q7PXI5_ANOGA	38.61	8	8	38400	2	2	3	Mutation	28710	Phosphoglycerate mutase OS=Anopheles gambiae OX=7165 GN=1281756 PE=3 SV=2
125	30184	tr|A0A182HKU3|A0A182HKU3_ANOAR	38.61	8	8	38400	2	2	3	Mutation	28710	Phosphoglycerate mutase OS=Anopheles arabiensis OX=7173 PE=3 SV=2
125	30193	tr|A0A182X9W3|A0A182X9W3_ANOQN	38.61	8	8	38400	2	2	3	Mutation	29693	Phosphoglycerate mutase OS=Anopheles quadriannulatus OX=34691 PE=3 SV=1
101	789	tr|A0A182FFP0|A0A182FFP0_ANOAL	40.51	6	6	11400	2	2	5		29597	40S ribosomal protein S4 OS=Anopheles albimanus OX=7167 PE=3 SV=1
101	788	tr|Q152V2|Q152V2_CULPA	40.51	6	6	11400	2	2	5		29638	40S ribosomal protein S4 OS=Culex pipiens pallens OX=42434 PE=2 SV=1
101	787	tr|A0A1Q3FTM9|A0A1Q3FTM9_CULTA	40.51	6	6	11400	2	2	5		29622	40S ribosomal protein S4 OS=Culex tarsalis OX=7177 PE=3 SV=1
101	785	tr|B6DDS8|B6DDS8_ANODA	40.51	6	6	11400	2	2	5		29606	40S ribosomal protein S4 OS=Anopheles darlingi OX=43151 PE=2 SV=1
101	782	tr|A0A182GK69|A0A182GK69_AEDAL	40.51	6	6	11400	2	2	5		29606	40S ribosomal protein S4 OS=Aedes albopictus OX=7160 GN=109404346 PE=3 SV=1
101	781	tr|T1DFF4|T1DFF4_ANOAQ	40.51	6	6	11400	2	2	5		29670	40S ribosomal protein S4 OS=Anopheles aquasalis OX=42839 PE=2 SV=1
101	778	tr|Q1HRS6|Q1HRS6_AEDAE	40.51	6	6	11400	2	2	5		29606	40S ribosomal protein S4 OS=Aedes aegypti OX=7159 PE=2 SV=1
101	777	tr|W5J7K3|W5J7K3_ANODA	40.51	6	6	11400	2	2	5		29625	40S ribosomal protein S4 OS=Anopheles darlingi OX=43151 GN=AND_007928 PE=3 SV=1
101	790	tr|B0W871|B0W871_CULQU	40.51	6	6	11400	2	2	5		29695	40S ribosomal protein S4 OS=Culex quinquefasciatus OX=7176 GN=6034613 PE=3 SV=1
155	1227	tr|E9P4K4|E9P4K4_9DIPT	35.9	7	7	7960	2	2	2	Mutation	17940	Myosin light chain 2 (Fragment) OS=Culex pipiens complex sp. YL-2011 OX=946124 GN=CPIJ017123 PE=4 SV=1
155	1229	tr|A0A182R616|A0A182R616_ANOFN	35.9	6	6	7960	2	2	2	Mutation	22569	Uncharacterized protein OS=Anopheles funestus OX=62324 PE=4 SV=1
155	1228	tr|A0A182YAJ5|A0A182YAJ5_ANOST	35.9	6	6	7960	2	2	2	Mutation	22608	Uncharacterized protein OS=Anopheles stephensi OX=30069 PE=4 SV=1
155	1242	tr|A0A182HLD5|A0A182HLD5_ANOAR	35.9	6	6	7960	2	2	2	Mutation	22893	Uncharacterized protein OS=Anopheles arabiensis OX=7173 PE=4 SV=1
155	1241	tr|A0A182F6F8|A0A182F6F8_ANOAL	35.9	6	6	7960	2	2	2	Mutation	22979	Uncharacterized protein OS=Anopheles albimanus OX=7167 PE=4 SV=1
155	1240	tr|Q7PUV3|Q7PUV3_ANOGA	35.9	6	6	7960	2	2	2	Mutation	22893	AGAP001622-PA OS=Anopheles gambiae OX=7165 GN=1281552 PE=4 SV=2
155	1239	tr|T1E798|T1E798_ANOAQ	35.9	6	6	7960	2	2	2	Mutation	22979	Putative myosin light chain 2 myosin light chain 2 OS=Anopheles aquasalis OX=42839 PE=2 SV=1
155	1238	tr|A0A182USU7|A0A182USU7_ANOME	35.9	6	6	7960	2	2	2	Mutation	22893	Uncharacterized protein OS=Anopheles merus OX=30066 PE=4 SV=1
155	1237	tr|W5JUN5|W5JUN5_ANODA	35.9	6	6	7960	2	2	2	Mutation	22920	Myosin light chain 2 OS=Anopheles darlingi OX=43151 GN=AND_000311 PE=4 SV=1
155	1236	tr|A0A182WSI3|A0A182WSI3_ANOQN	35.9	6	6	7960	2	2	2	Mutation	22893	Uncharacterized protein OS=Anopheles quadriannulatus OX=34691 PE=4 SV=1
155	1235	tr|Q17HX1|Q17HX1_AEDAE	35.9	6	6	7960	2	2	2	Mutation	22833	AAEL002572-PA OS=Aedes aegypti OX=7159 GN=5580173 PE=4 SV=1
155	1234	tr|A0A1Q3FMJ6|A0A1Q3FMJ6_CULTA	35.9	6	6	7960	2	2	2	Mutation	22866	Putative myosin regulatory light chain 2 OS=Culex tarsalis OX=7177 PE=4 SV=1
155	1233	tr|B0XDR8|B0XDR8_CULQU	35.9	6	6	7960	2	2	2	Mutation	22852	Myosin light chain 2 OS=Culex quinquefasciatus OX=7176 GN=6051327 PE=4 SV=1
155	1232	tr|T1DIR1|T1DIR1_9DIPT	35.9	6	6	7960	2	2	2	Mutation	22920	Putative myosin regulatory light chain 2 mlc-2 OS=Psorophora albipes OX=869069 PE=2 SV=1
155	1231	tr|Q45FA2|Q45FA2_CULPA	35.9	6	6	7960	2	2	2	Mutation	22866	Putative myosin light chain 2 OS=Culex pipiens pallens OX=42434 PE=2 SV=1
155	1230	tr|A0A023EJK6|A0A023EJK6_AEDAL	35.9	6	6	7960	2	2	2	Mutation	22736	Putative myosin regulatory light chain 2 mlc-2 OS=Aedes albopictus OX=7160 GN=109415417 PE=2 SV=1
155	1243	tr|A0A1Q3FMP6|A0A1Q3FMP6_CULTA	35.9	5	5	7960	2	2	2	Mutation	24498	Putative myosin regulatory light chain 2 (Fragment) OS=Culex tarsalis OX=7177 PE=4 SV=1
155	1244	tr|A0A1Q3FMR1|A0A1Q3FMR1_CULTA	35.9	5	5	7960	2	2	2	Mutation	28030	Putative myosin regulatory light chain 2 (Fragment) OS=Culex tarsalis OX=7177 PE=4 SV=1
143	29763	tr|A0A182XCK7|A0A182XCK7_ANOQN	32.71	18	18	17600	2	2	2		14769	Uncharacterized protein OS=Anopheles quadriannulatus OX=34691 PE=3 SV=1
143	29762	tr|A0A182XED1|A0A182XED1_ANOQN	32.71	18	18	17600	2	2	2		14709	Uncharacterized protein OS=Anopheles quadriannulatus OX=34691 PE=3 SV=1
143	29761	tr|A0A023EE66|A0A023EE66_AEDAL	32.71	18	18	17600	2	2	2		14754	Putative 40s ribosomal protein OS=Aedes albopictus OX=7160 GN=109422977 PE=2 SV=1
143	29760	tr|A0A182Y5N9|A0A182Y5N9_ANOST	32.71	18	18	17600	2	2	2		14782	Uncharacterized protein OS=Anopheles stephensi OX=30069 PE=3 SV=1
143	29759	tr|A0A182IA95|A0A182IA95_ANOAR	32.71	18	18	17600	2	2	2		14709	40S ribosomal protein S15A OS=Anopheles arabiensis OX=7173 PE=3 SV=1
143	29758	tr|A0A182IDY5|A0A182IDY5_ANOAR	32.71	18	18	17600	2	2	2		14769	Uncharacterized protein OS=Anopheles arabiensis OX=7173 PE=3 SV=1
143	29757	tr|Q7PMI3|Q7PMI3_ANOGA	32.71	18	18	17600	2	2	2		14769	40S ribosomal protein S15a OS=Anopheles gambiae OX=7165 GN=1278933 PE=3 SV=1
143	29756	tr|A0A182FFH7|A0A182FFH7_ANOAL	32.71	18	18	17600	2	2	2		14790	Uncharacterized protein OS=Anopheles albimanus OX=7167 PE=3 SV=1
143	29755	tr|A0A182RRF5|A0A182RRF5_ANOFN	32.71	18	18	17600	2	2	2		14754	40S ribosomal protein S15A OS=Anopheles funestus OX=62324 PE=3 SV=1
143	29754	tr|Q5TV73|Q5TV73_ANOGA	32.71	18	18	17600	2	2	2		14709	40S ribosomal protein S15a OS=Anopheles gambiae OX=7165 GN=3289708 PE=3 SV=1
143	29753	tr|B6DDR8|B6DDR8_ANODA	32.71	18	18	17600	2	2	2		14790	30S ribosomal protein S8 OS=Anopheles darlingi OX=43151 GN=AND_007484 PE=2 SV=1
143	29752	tr|Q1HRQ6|Q1HRQ6_AEDAE	32.71	18	18	17600	2	2	2		14772	40S ribosomal protein S15/S22 OS=Aedes aegypti OX=7159 GN=5571564 PE=2 SV=1
143	29751	tr|A0A084VX24|A0A084VX24_ANOSI	32.71	18	18	17600	2	2	2		14738	30S ribosomal protein S8 OS=Anopheles sinensis OX=74873 GN=ZHAS_00010226 PE=3 SV=1
143	29750	tr|T1DPT8|T1DPT8_ANOAQ	32.71	18	18	17600	2	2	2		14790	Putative 40s ribosomal protein OS=Anopheles aquasalis OX=42839 PE=2 SV=1
143	29749	tr|A0A182VKS8|A0A182VKS8_ANOME	32.71	18	18	17600	2	2	2		14769	Uncharacterized protein OS=Anopheles merus OX=30066 PE=3 SV=1
143	29748	tr|A0A182YMZ1|A0A182YMZ1_ANOST	32.71	18	18	17600	2	2	2		14795	Uncharacterized protein OS=Anopheles stephensi OX=30069 PE=3 SV=1
143	29747	tr|A0A182VCH6|A0A182VCH6_ANOME	32.71	18	18	17600	2	2	2		14709	Uncharacterized protein OS=Anopheles merus OX=30066 PE=3 SV=1
143	29746	tr|A0A4Y0BQB2|A0A4Y0BQB2_ANOFN	32.71	18	18	17600	2	2	2		14790	Uncharacterized protein OS=Anopheles funestus OX=62324 PE=3 SV=1
154	30054	tr|Q17DM4|Q17DM4_AEDAE	27.49	5	5	8690	2	2	2		35504	AAEL004088-PC OS=Aedes aegypti OX=7159 GN=AAEL004088 PE=4 SV=1
154	30055	tr|Q17DM5|Q17DM5_AEDAE	27.49	5	5	8690	2	2	2		35574	AAEL004088-PA OS=Aedes aegypti OX=7159 GN=AAEL004088 PE=4 SV=1
9	47	tr|Q6QNY2|Q6QNY2_AEDAE	207.68	42	42	45100	29	1	78	Dehydration; Deamidation (NQ); Pyro-glu from E; Oxidation (M); Pyro-glu from Q; 3 more	41582	AAEL001951-PA OS=Aedes aegypti OX=7159 GN=5572985 PE=2 SV=1
9	40	tr|A0A182H2T8|A0A182H2T8_AEDAL	207.68	42	42	45100	29	1	78	Dehydration; Deamidation (NQ); Pyro-glu from E; Oxidation (M); Pyro-glu from Q; 3 more	41566	Uncharacterized protein OS=Aedes albopictus OX=7160 GN=109412625 PE=3 SV=1
13	29288	tr|Q6ELZ7|Q6ELZ7_AEDAE	203.22	41	41	0	32	1	68	Dehydration; Methylation(others); Deamidation (NQ); Pyro-glu from E; Oxidation (M); 2 more	41762	Muscle-specific actin 2 OS=Aedes aegypti OX=7159 PE=2 SV=1
2	109	tr|A0A1Q3FH39|A0A1Q3FH39_CULTA	192.12	49	49	20800	25	1	106	Dehydration; Deamidation (NQ); Oxidation (M); Pyro-glu from Q; Homoserine lactone; Mutation	53891	ATP synthase subunit beta OS=Culex tarsalis OX=7177 PE=3 SV=1
26	419	tr|B0WLS0|B0WLS0_CULQU	163.29	27	27	15100	9	1	36	Carbamidomethylation; Deamidation (NQ); Dethiomethyl; Pyro-glu from E	45095	Arginine kinase OS=Culex quinquefasciatus OX=7176 GN=6040208 PE=3 SV=1
30	331	tr|W5J4N2|W5J4N2_ANODA	160.34	35	35	0	13	1	33	Carbamidomethylation; Deamidation (NQ); Methylation(KR); Mutation	35409	Mitochondrial malate dehydrogenase 2 OS=Anopheles darlingi OX=43151 GN=AND_010029 PE=3 SV=1
30	330	tr|T1DMZ1|T1DMZ1_ANOAQ	160.34	35	35	0	13	1	33	Carbamidomethylation; Deamidation (NQ); Methylation(KR); Mutation	35409	Putative nad-dependent malate dehydrogenase OS=Anopheles aquasalis OX=42839 PE=2 SV=1
30	329	tr|A0A182FQJ7|A0A182FQJ7_ANOAL	160.34	35	35	0	13	1	33	Carbamidomethylation; Deamidation (NQ); Methylation(KR); Mutation	35409	NAD-dependent malate dehydrogenase OS=Anopheles albimanus OX=7167 PE=3 SV=1
30	328	tr|A0A2M4CT91|A0A2M4CT91_ANODA	160.34	35	35	0	13	1	33	Carbamidomethylation; Deamidation (NQ); Methylation(KR); Mutation	35437	Putative nad-dependent malate dehydrogenase OS=Anopheles darlingi OX=43151 PE=3 SV=1
31	235	tr|B8RIT7|B8RIT7_CULTA	149.59	30	30	7990	12	1	34	Deamidation (NQ); Pyro-glu from Q; 2-amino-3-oxo-butanoic_acid; Ammonia-loss (N)	24686	Actin (Fragment) OS=Culex tarsalis OX=7177 PE=2 SV=1
34	676	tr|T1DD14|T1DD14_9DIPT	149.56	31	31	35000	13	1	30	Carbamidomethylation; Deamidation (NQ); Pyro-glu from Q; Mutation	36636	Putative nad-dependent malate dehydrogenase (Fragment) OS=Psorophora albipes OX=869069 PE=2 SV=1
25	184	tr|A0A0P6IYG4|A0A0P6IYG4_AEDAE	147.73	41	41	29500	15	1	36	Carbamidomethylation; Deamidation (NQ); Pyro-glu from Q; Mutation	32639	Putative adp/atp transporter on adenylate translocase (Fragment) OS=Aedes aegypti OX=7159 PE=2 SV=1
28	227	tr|Q16RN6|Q16RN6_AEDAE	138.86	38	38	90600	12	1	34	Deamidation (NQ); Pyro-glu from Q; Acetylation (Protein N-term)	28584	AAEL010884-PA OS=Aedes aegypti OX=7159 GN=AAEL010884 PE=3 SV=1
40	234	tr|A0A1Q3G4B3|A0A1Q3G4B3_CULTA	138.04	23	23	27100	12	1	26	Carbamidomethylation; Dehydration; Deamidation (NQ); Methylation(KR); Mutation	39525	Fructose-bisphosphate aldolase OS=Culex tarsalis OX=7177 PE=3 SV=1
40	232	tr|A0A1Q3FKF0|A0A1Q3FKF0_CULTA	138.04	23	23	27100	12	1	26	Carbamidomethylation; Dehydration; Deamidation (NQ); Methylation(KR); Mutation	39163	Fructose-bisphosphate aldolase OS=Culex tarsalis OX=7177 PE=3 SV=1
59	2167	tr|A0A023EPY3|A0A023EPY3_AEDAL	136.67	32	32	36500	10	1	18	Carbamidomethylation; Deamidation (NQ); Deamidation (R); Carboxymethyl; Mutation	35522	Glyceraldehyde-3-phosphate dehydrogenase OS=Aedes albopictus OX=7160 GN=109413713 PE=2 SV=1
33	1581	tr|A0A182G6V7|A0A182G6V7_AEDAL	135.65	17	17	12500	15	1	32	Carbamidomethylation; Deamidation (NQ); Pyro-glu from Q; Acetylation (N-term); Dihydroxy	107297	Transket_pyr domain-containing protein OS=Aedes albopictus OX=7160 GN=RP20_CCG004244 PE=4 SV=1
36	299	tr|A0A1R0H7U9|A0A1R0H7U9_9FUNG	135.01	17	17	14700	7	1	29	Deamidation (NQ)	55668	ATP synthase subunit beta OS=Smittium mucronatum OX=133383 GN=AYI68_g671 PE=3 SV=1
37	10686	tr|A0A084VP10|A0A084VP10_ANOSI	118.95	9	9	502	11	1	29	Deamidation (NQ)	131282	Multifunctional fusion protein OS=Anopheles sinensis OX=74873 GN=ZHAS_00007327 PE=3 SV=1
43	1576	tr|A0A2M4CKQ3|A0A2M4CKQ3_ANODA	116.67	13	13	12700	11	1	24	Carbamidomethylation; Deamidation (NQ); Pyro-glu from Q; Formylation	95281	Putative 2-oxoglutarate dehydrogenase e1 subunit (Fragment) OS=Anopheles darlingi OX=43151 PE=4 SV=1
43	1577	tr|A0A2M4CKY0|A0A2M4CKY0_ANODA	116.67	13	13	12700	11	1	24	Carbamidomethylation; Deamidation (NQ); Pyro-glu from Q; Formylation	96657	Putative 2-oxoglutarate dehydrogenase e1 subunit (Fragment) OS=Anopheles darlingi OX=43151 PE=4 SV=1
43	1578	tr|A0A2M4CMV6|A0A2M4CMV6_ANODA	116.67	12	12	12700	11	1	24	Carbamidomethylation; Deamidation (NQ); Pyro-glu from Q; Formylation	101473	Putative 2-oxoglutarate dehydrogenase e1 subunit (Fragment) OS=Anopheles darlingi OX=43151 PE=4 SV=1
43	1579	tr|T1E9K5|T1E9K5_ANOAQ	116.67	12	12	12700	11	1	24	Carbamidomethylation; Deamidation (NQ); Pyro-glu from Q; Formylation	103918	Putative 2-oxoglutarate dehydrogenase e1 subunit (Fragment) OS=Anopheles aquasalis OX=42839 PE=2 SV=1
43	1580	tr|A0A2M4CJY1|A0A2M4CJY1_ANODA	116.67	12	12	12700	11	1	24	Carbamidomethylation; Deamidation (NQ); Pyro-glu from Q; Formylation	106102	Putative 2-oxoglutarate dehydrogenase e1 subunit (Fragment) OS=Anopheles darlingi OX=43151 PE=4 SV=1
43	1589	tr|W5JIJ7|W5JIJ7_ANODA	116.67	11	11	12700	11	1	24	Carbamidomethylation; Deamidation (NQ); Pyro-glu from Q; Formylation	114146	Neural conserved at 73EF OS=Anopheles darlingi OX=43151 GN=AND_005678 PE=4 SV=1
43	1602	tr|A0A182FCB1|A0A182FCB1_ANOAL	116.67	9	9	12700	11	1	24	Carbamidomethylation; Deamidation (NQ); Pyro-glu from Q; Formylation	133207	Transket_pyr domain-containing protein OS=Anopheles albimanus OX=7167 PE=4 SV=1
72	731	tr|A0A023EW37|A0A023EW37_AEDAL	107.45	9	9	14500	5	1	12	Dehydration; Ethylation; Formylation (Protein N-term)	88381	Protein disulfide isomerase prolyl 4-hydroxylase beta subunit (Fragment) OS=Aedes albopictus OX=7160 PE=2 SV=1
71	124	tr|W0FUL2|W0FUL2_AEDAE	106.8	4	4	0	7	1	12	Deamidation (NQ); Pyro-glu from Q	221323	Myosin heavy chain OS=Aedes aegypti OX=7159 GN=myo-sex PE=2 SV=1
71	1	tr|Q179E8|Q179E8_AEDAE	106.8	4	4	0	7	1	12	Deamidation (NQ); Pyro-glu from Q	221462	AAEL005656-PA OS=Aedes aegypti OX=7159 GN=AAEL005656 PE=3 SV=1
63	446	tr|A0A0M2LVT6|A0A0M2LVT6_9MICO	93.5	5	5	23400	5	1	15	Dehydration; Deamidation (NQ); Pyro-glu from E; Acetylation (N-term)	58418	ATP synthase subunit alpha OS=Leucobacter sp. Ag1 OX=1642040 GN=atpA PE=3 SV=1
63	447	tr|A0A1J6XDV7|A0A1J6XDV7_9MICO	93.5	5	5	23400	5	1	15	Dehydration; Deamidation (NQ); Pyro-glu from E; Acetylation (N-term)	58319	ATP synthase subunit alpha OS=Microbacterium sp. AR7-10 OX=1891970 GN=atpA PE=3 SV=1
64	29360	tr|Q16MS4|Q16MS4_AEDAE	86.28	24	24	14900	4	1	15	Deamidation (NQ)	18137	AAEL012207-PA OS=Aedes aegypti OX=7159 GN=AAEL012207 PE=4 SV=1
64	29359	tr|Q16MS5|Q16MS5_AEDAE	86.28	24	24	14900	4	1	15	Deamidation (NQ)	17930	AAEL012207-PE OS=Aedes aegypti OX=7159 GN=5580231 PE=4 SV=1
97	29445	tr|C3V8W1|C3V8W1_CULPI	84.19	17	17	2910	3	1	6	Carbamidomethylation	26520	14-3-3 epsilon (Fragment) OS=Culex pipiens OX=7175 PE=2 SV=1
97	29446	tr|B0X1P5|B0X1P5_CULQU	84.19	16	16	2910	3	1	6	Carbamidomethylation	27553	14_3_3 domain-containing protein OS=Culex quinquefasciatus OX=7176 GN=6046350 PE=3 SV=1
97	29455	tr|A0A182VMX6|A0A182VMX6_ANOME	84.19	15	15	2910	3	1	6	Carbamidomethylation	29219	14_3_3 domain-containing protein OS=Anopheles merus OX=30066 PE=3 SV=1
97	29454	tr|A0A182XP04|A0A182XP04_ANOQN	84.19	15	15	2910	3	1	6	Carbamidomethylation	29219	14_3_3 domain-containing protein OS=Anopheles quadriannulatus OX=34691 PE=3 SV=2
97	29453	tr|T1DIH4|T1DIH4_9DIPT	84.19	15	15	2910	3	1	6	Carbamidomethylation	29191	Putative multifunctional chaperone 14-3-3 family OS=Psorophora albipes OX=869069 PE=2 SV=1
97	29452	tr|A0A1Q3EU84|A0A1Q3EU84_CULTA	84.19	15	15	2910	3	1	6	Carbamidomethylation	29191	Putative multifunctional chaperone 14-3-3 family OS=Culex tarsalis OX=7177 PE=3 SV=1
97	29451	tr|A0A182RFZ4|A0A182RFZ4_ANOFN	84.19	15	15	2910	3	1	6	Carbamidomethylation	29233	14_3_3 domain-containing protein OS=Anopheles funestus OX=62324 PE=3 SV=2
97	29450	tr|Q7PX08|Q7PX08_ANOGA	84.19	15	15	2910	3	1	6	Carbamidomethylation	29219	14-3-3 protein epsilon OS=Anopheles gambiae OX=7165 GN=1282015 PE=3 SV=2
97	29449	tr|A0A182YND2|A0A182YND2_ANOST	84.19	15	15	2910	3	1	6	Carbamidomethylation	29219	14_3_3 domain-containing protein OS=Anopheles stephensi OX=30069 PE=3 SV=1
97	29448	tr|A0A084W0J2|A0A084W0J2_ANOSI	84.19	15	15	2910	3	1	6	Carbamidomethylation	29205	AGAP001151-PA-like protein OS=Anopheles sinensis OX=74873 GN=ZHAS_00011471 PE=3 SV=1
97	29447	tr|A0A182HK46|A0A182HK46_ANOAR	84.19	15	15	2910	3	1	6	Carbamidomethylation	29219	14_3_3 domain-containing protein OS=Anopheles arabiensis OX=7173 PE=3 SV=1
97	29456	tr|A0A023ENU3|A0A023ENU3_AEDAL	84.19	15	15	2910	3	1	6	Carbamidomethylation	29418	Putative multifunctional chaperone OS=Aedes albopictus OX=7160 PE=2 SV=1
80	907	tr|W5JN85|W5JN85_ANODA	82.92	11	11	8460	5	1	9	Carbamidomethylation; Deamidation (NQ); Methylation(KR)	52338	Mitochondrial processing peptidase beta subunit OS=Anopheles darlingi OX=43151 GN=AND_003911 PE=3 SV=1
98	29475	tr|Q16QZ7|Q16QZ7_AEDAE	79.28	15	15	1870	3	1	6	Carbamidomethylation	29455	14-3-3 protein sigma gamma zeta beta/alpha OS=Aedes aegypti OX=7159 GN=5574404 PE=3 SV=1
144	29787	tr|Q8WQK7|Q8WQK7_AEDAE	56.04	12	12	2850	1	1	2		15064	40S ribosomal protein S24 OS=Aedes aegypti OX=7159 GN=AAEL014292 PE=2 SV=1
144	29786	tr|A0A023EE70|A0A023EE70_AEDAL	56.04	12	12	2850	1	1	2		15080	40S ribosomal protein S24 OS=Aedes albopictus OX=7160 GN=109413835 PE=2 SV=1
181	29791	tr|Q17N03|Q17N03_AEDAE	50.84	6	6	4070	1	1	1		36710	AAEL000854-PA OS=Aedes aegypti OX=7159 GN=AAEL000854 PE=4 SV=1
105	29487	tr|Q16UK8|Q16UK8_AEDAE	48.94	5	5	0	3	1	4		59521	AAEL009872-PA OS=Aedes aegypti OX=7159 GN=AAEL009872 PE=4 SV=1
105	29486	tr|A0A1S4FNL0|A0A1S4FNL0_AEDAE	48.94	5	5	0	3	1	4		59551	Aminotran_1_2 domain-containing protein OS=Aedes aegypti OX=7159 GN=5572547 PE=4 SV=1
145	865	tr|Q17I03|Q17I03_AEDAE	46.57	9	9	4790	1	1	2		18450	AAEL002504-PA OS=Aedes aegypti OX=7159 GN=AAEL002504 PE=3 SV=1
145	864	tr|A0A1S4F1X8|A0A1S4F1X8_AEDAE	46.57	9	9	4790	1	1	2		17029	ATP-synt_DE_N domain-containing protein OS=Aedes aegypti OX=7159 GN=5574977 PE=3 SV=1
145	863	tr|A0A023EHH6|A0A023EHH6_AEDAL	46.57	9	9	4790	1	1	2		16978	Putative lethal 1 OS=Aedes albopictus OX=7160 PE=2 SV=1
145	862	tr|J9HS62|J9HS62_AEDAE	46.57	9	9	4790	1	1	2		16973	AAEL002504-PB OS=Aedes aegypti OX=7159 GN=AaeL_AAEL002504 PE=3 SV=1
145	861	tr|B0WYE7|B0WYE7_CULQU	46.57	9	9	4790	1	1	2		16926	ATP synthase delta chain mitochondrial OS=Culex quinquefasciatus OX=7176 GN=6044995 PE=3 SV=1
145	860	tr|A0A1Q3FJD4|A0A1Q3FJD4_CULTA	46.57	9	9	4790	1	1	2		16901	Putative mitochondrial f1f0-atp synthase subunit delta/atp16 OS=Culex tarsalis OX=7177 PE=3 SV=1
145	859	tr|A0A182HAJ9|A0A182HAJ9_AEDAL	46.57	9	9	4790	1	1	2		16987	ATP-synt_DE_N domain-containing protein OS=Aedes albopictus OX=7160 GN=RP20_CCG025348 PE=3 SV=1
136	320	tr|Q172S1|Q172S1_AEDAE	45.85	2	2	13800	1	1	2		79507	AAEL007281-PA OS=Aedes aegypti OX=7159 GN=AAEL007281 PE=4 SV=1
136	321	tr|A0A1S4FFZ7|A0A1S4FFZ7_AEDAE	45.85	2	2	13800	1	1	2		81762	Stretchin-mlck OS=Aedes aegypti OX=7159 PE=4 SV=1
137	29730	tr|A0A1Q3FI38|A0A1Q3FI38_CULTA	41.08	3	3	3680	1	1	2		59040	Phosphotransferase (Fragment) OS=Culex tarsalis OX=7177 PE=3 SV=1
137	29729	tr|A0A182RCY8|A0A182RCY8_ANOFN	41.08	3	3	3680	1	1	2		51635	Phosphotransferase OS=Anopheles funestus OX=62324 PE=3 SV=3
137	29728	tr|A0A084W3J5|A0A084W3J5_ANOSI	41.08	3	3	3680	1	1	2		51606	Phosphotransferase OS=Anopheles sinensis OX=74873 GN=ZHAS_00012696 PE=3 SV=1
137	29727	tr|A0A182HFY6|A0A182HFY6_ANOAR	41.08	3	3	3680	1	1	2		51709	Phosphotransferase OS=Anopheles arabiensis OX=7173 PE=3 SV=2
137	29726	tr|A0A2M4CU02|A0A2M4CU02_ANODA	41.08	3	3	3680	1	1	2		51567	Phosphotransferase OS=Anopheles darlingi OX=43151 PE=3 SV=1
137	29725	tr|A0A1Q3G440|A0A1Q3G440_CULTA	41.08	3	3	3680	1	1	2		51660	Phosphotransferase OS=Culex tarsalis OX=7177 PE=3 SV=1
137	29724	tr|A0A023EUV6|A0A023EUV6_AEDAL	41.08	3	3	3680	1	1	2		51493	Phosphotransferase OS=Aedes albopictus OX=7160 PE=2 SV=1
137	29723	tr|Q5IKD9|Q5IKD9_AEDAE	41.08	3	3	3680	1	1	2		51609	Phosphotransferase OS=Aedes aegypti OX=7159 GN=HK PE=2 SV=1
137	29722	tr|J9HT37|J9HT37_AEDAE	41.08	3	3	3680	1	1	2		51552	Phosphotransferase OS=Aedes aegypti OX=7159 GN=5571932 PE=3 SV=1
137	29721	tr|A0A1Y9GGN4|A0A1Y9GGN4_ANOAR	41.08	3	3	3680	1	1	2		51035	Phosphotransferase OS=Anopheles arabiensis OX=7173 PE=3 SV=1
137	29720	tr|A0A182V4L7|A0A182V4L7_ANOME	41.08	3	3	3680	1	1	2		50733	Phosphotransferase OS=Anopheles merus OX=30066 PE=3 SV=1
137	29719	tr|A0A182X5H4|A0A182X5H4_ANOQN	41.08	3	3	3680	1	1	2		50577	Phosphotransferase OS=Anopheles quadriannulatus OX=34691 PE=3 SV=1
137	29718	tr|A0A453Z0K0|A0A453Z0K0_ANOGA	41.08	3	3	3680	1	1	2		50733	Phosphotransferase OS=Anopheles gambiae OX=7165 PE=3 SV=1
137	29717	tr|A0A1Y9GG53|A0A1Y9GG53_ANOAR	41.08	3	3	3680	1	1	2		50733	Phosphotransferase OS=Anopheles arabiensis OX=7173 PE=3 SV=1
137	29716	tr|A0A182FVI8|A0A182FVI8_ANOAL	41.08	3	3	3680	1	1	2		50531	Phosphotransferase OS=Anopheles albimanus OX=7167 PE=3 SV=1
137	29715	tr|W5JL71|W5JL71_ANODA	41.08	3	3	3680	1	1	2		50574	Phosphotransferase OS=Anopheles darlingi OX=43151 GN=AND_004619 PE=3 SV=1
137	29714	tr|A0A4Y0AW19|A0A4Y0AW19_ANOFN	41.08	3	3	3680	1	1	2		50840	Phosphotransferase OS=Anopheles funestus OX=62324 PE=3 SV=1
137	29713	tr|A0A1I8JU43|A0A1I8JU43_ANOFN	41.08	3	3	3680	1	1	2		50595	Phosphotransferase OS=Anopheles funestus OX=62324 PE=3 SV=2
137	29712	tr|A0A1Q3FI11|A0A1Q3FI11_CULTA	41.08	3	3	3680	1	1	2		50653	Phosphotransferase OS=Culex tarsalis OX=7177 PE=3 SV=1
137	29711	tr|A0A514K1U6|A0A514K1U6_CULPA	41.08	3	3	3680	1	1	2		50471	Phosphotransferase OS=Culex pipiens pallens OX=42434 PE=2 SV=1
137	29710	tr|Q16VW4|Q16VW4_AEDAE	41.08	3	3	3680	1	1	2		50499	Phosphotransferase OS=Aedes aegypti OX=7159 GN=5571932 PE=3 SV=1
137	29709	tr|A0A4Y0ATV2|A0A4Y0ATV2_ANOFN	41.08	3	3	3680	1	1	2		50231	Phosphotransferase OS=Anopheles funestus OX=62324 PE=3 SV=1
137	29708	tr|A0A1Q3FI20|A0A1Q3FI20_CULTA	41.08	3	3	3680	1	1	2		50313	Phosphotransferase OS=Culex tarsalis OX=7177 PE=3 SV=1
137	29707	tr|B0WN38|B0WN38_CULQU	41.08	3	3	3680	1	1	2		50173	Phosphotransferase OS=Culex quinquefasciatus OX=7176 GN=6040777 PE=3 SV=1
137	29706	tr|T1EA14|T1EA14_ANOAQ	41.08	3	3	3680	1	1	2		49455	Phosphotransferase (Fragment) OS=Anopheles aquasalis OX=42839 PE=2 SV=1
137	29705	tr|Q5IKE0|Q5IKE0_AEDAL	41.08	3	3	3680	1	1	2		49829	Phosphotransferase (Fragment) OS=Aedes albopictus OX=7160 GN=HK PE=2 SV=1
137	29824	tr|B8RJE9|B8RJE9_CULTA	41.08	9	9	3680	1	1	2		19306	Phosphotransferase (Fragment) OS=Culex tarsalis OX=7177 PE=2 SV=1
137	29827	tr|B0XEH3|B0XEH3_CULQU	41.08	4	4	3680	1	1	2		39179	Phosphotransferase OS=Culex quinquefasciatus OX=7176 GN=6051634 PE=3 SV=1
137	29826	tr|Q3I126|Q3I126_ANOAR	41.08	6	6	3680	1	1	2		27345	Phosphotransferase (Fragment) OS=Anopheles arabiensis OX=7173 GN=HK PE=2 SV=1
137	29825	tr|Q5TW28|Q5TW28_ANOGA	41.08	6	6	3680	1	1	2		27269	Phosphotransferase (Fragment) OS=Anopheles gambiae OX=7165 GN=AgaP_AGAP011208 PE=3 SV=3
118	29835	tr|Q16RS1|Q16RS1_AEDAE	38.45	6	6	28400	1	1	4		23655	AAEL010850-PB OS=Aedes aegypti OX=7159 GN=AAEL010850 PE=4 SV=1
118	29834	tr|A0A023EJ87|A0A023EJ87_AEDAL	38.45	6	6	28400	1	1	4		23655	Putative troponin i OS=Aedes albopictus OX=7160 PE=2 SV=1
118	29836	tr|Q16RS9|Q16RS9_AEDAE	38.45	5	5	28400	1	1	4		24213	AAEL010850-PC OS=Aedes aegypti OX=7159 GN=5574015 PE=4 SV=1
118	29837	tr|A0A182GKF6|A0A182GKF6_AEDAL	38.45	5	5	28400	1	1	4		24512	Uncharacterized protein OS=Aedes albopictus OX=7160 GN=RP20_CCG011460 PE=4 SV=1
118	29838	tr|Q16RS5|Q16RS5_AEDAE	38.45	5	5	28400	1	1	4		24569	AAEL010850-PF OS=Aedes aegypti OX=7159 GN=5574015 PE=4 SV=1
131	29869	tr|A0A182YB26|A0A182YB26_ANOST	37.82	1	1	18000	2	1	2	Mutation	284178	Uncharacterized protein OS=Anopheles stephensi OX=30069 PE=4 SV=1
131	29977	tr|Q7QHE9|Q7QHE9_ANOGA	37.82	4	4	18000	2	1	2	Mutation	68025	AGAP011161-PA OS=Anopheles gambiae OX=7165 GN=1270768 PE=4 SV=4
131	29976	tr|A0A2C9GRN6|A0A2C9GRN6_ANOAR	37.82	4	4	18000	2	1	2	Mutation	68011	Transket_pyr domain-containing protein OS=Anopheles arabiensis OX=7173 PE=4 SV=1
131	29975	tr|A0A4Y0BG20|A0A4Y0BG20_ANOFN	37.82	4	4	18000	2	1	2	Mutation	67957	Transket_pyr domain-containing protein OS=Anopheles funestus OX=62324 PE=4 SV=1
131	29974	tr|A0A1Y9J0X5|A0A1Y9J0X5_ANOQN	37.82	4	4	18000	2	1	2	Mutation	68025	Transket_pyr domain-containing protein OS=Anopheles quadriannulatus OX=34691 PE=4 SV=1
131	29973	tr|A0A182UZY7|A0A182UZY7_ANOME	37.82	4	4	18000	2	1	2	Mutation	68007	Transket_pyr domain-containing protein OS=Anopheles merus OX=30066 PE=4 SV=1
131	29978	tr|A0A084VHT8|A0A084VHT8_ANOSI	37.82	1	1	18000	2	1	2	Mutation	295358	Uncharacterized protein OS=Anopheles sinensis OX=74873 GN=ZHAS_00004761 PE=4 SV=1
147	29848	tr|T1DQ38|T1DQ38_ANOAQ	37.35	3	3	1360	1	1	2		34919	Fumarylacetoacetase (Fragment) OS=Anopheles aquasalis OX=42839 PE=2 SV=1
147	29854	tr|Q16NG1|Q16NG1_AEDAE	37.35	2	2	1360	1	1	2		46008	Fumarylacetoacetase OS=Aedes aegypti OX=7159 GN=AAEL011973 PE=3 SV=1
147	29853	tr|A0A1S4FUR9|A0A1S4FUR9_AEDAE	37.35	2	2	1360	1	1	2		45978	Fumarylacetoacetase OS=Aedes aegypti OX=7159 GN=5575654 PE=3 SV=1
147	29852	tr|A0A4Y0BFM9|A0A4Y0BFM9_ANOFN	37.35	2	2	1360	1	1	2		45293	Fumarylacetoacetase OS=Anopheles funestus OX=62324 PE=3 SV=1
147	29851	tr|B0XFV5|B0XFV5_CULQU	37.35	2	2	1360	1	1	2		45649	Fumarylacetoacetase OS=Culex quinquefasciatus OX=7176 GN=6052229 PE=3 SV=1
147	29850	tr|A0A290N9W4|A0A290N9W4_9FLAO	37.35	2	2	1360	1	1	2		46972	Fumarylacetoacetase OS=Elizabethkingia anophelis R26 OX=1246994 GN=fahA PE=4 SV=1
147	29849	tr|A0A182GBD8|A0A182GBD8_AEDAL	37.35	2	2	1360	1	1	2		46012	Fumarylacetoacetase OS=Aedes albopictus OX=7160 GN=RP20_CCG006895 PE=3 SV=1
147	29860	tr|A0A2C9GRN2|A0A2C9GRN2_ANOAR	37.35	2	2	1360	1	1	2		45543	Fumarylacetoacetase OS=Anopheles arabiensis OX=7173 PE=3 SV=1
147	29859	tr|A0A1Y9J185|A0A1Y9J185_ANOQN	37.35	2	2	1360	1	1	2		45513	Fumarylacetoacetase OS=Anopheles quadriannulatus OX=34691 PE=3 SV=1
147	29858	tr|A0A084WRT2|A0A084WRT2_ANOSI	37.35	2	2	1360	1	1	2		45467	Fumarylacetoacetase OS=Anopheles sinensis OX=74873 GN=ZHAS_00021209 PE=3 SV=1
147	29857	tr|A0A182Y2Z7|A0A182Y2Z7_ANOST	37.35	2	2	1360	1	1	2		45139	Fumarylacetoacetase OS=Anopheles stephensi OX=30069 PE=3 SV=1
147	29856	tr|Q7Q6F9|Q7Q6F9_ANOGA	37.35	2	2	1360	1	1	2		45543	Fumarylacetoacetase OS=Anopheles gambiae OX=7165 GN=1276533 PE=3 SV=3
147	29855	tr|A0A1Q3FLG6|A0A1Q3FLG6_CULTA	37.35	2	2	1360	1	1	2		45747	Fumarylacetoacetase OS=Culex tarsalis OX=7177 PE=3 SV=1
147	29861	tr|A0A023ERW0|A0A023ERW0_AEDAL	37.35	2	2	1360	1	1	2		46290	Fumarylacetoacetase OS=Aedes albopictus OX=7160 PE=2 SV=1
147	29862	tr|A0A182V7Y4|A0A182V7Y4_ANOME	37.35	2	2	1360	1	1	2		49657	Fumarylacetoacetase OS=Anopheles merus OX=30066 PE=3 SV=1
147	29863	tr|W5JCD0|W5JCD0_ANODA	37.35	1	1	1360	1	1	2		134147	Uncharacterized protein OS=Anopheles darlingi OX=43151 GN=AND_006576 PE=4 SV=1
147	29864	tr|A0A182FCL2|A0A182FCL2_ANOAL	37.35	0	0	1360	1	1	2		206550	Uncharacterized protein OS=Anopheles albimanus OX=7167 PE=4 SV=1
146	29846	tr|A0A084W9Z2|A0A084W9Z2_ANOSI	37.25	2	2	1810	1	1	2		89899	AGAP005630-PA-like protein OS=Anopheles sinensis OX=74873 GN=ZHAS_00015054 PE=3 SV=1
163	10595	tr|T1E259|T1E259_9DIPT	34.89	6	6	3050	1	1	1		28423	Putative ribosomal protein s3a (Fragment) OS=Psorophora albipes OX=869069 PE=2 SV=1
163	10596	tr|C6ZQL0|C6ZQL0_OCHTR	34.89	6	6	3050	1	1	1		29865	40S ribosomal protein S3a (Fragment) OS=Ochlerotatus triseriatus OX=7162 PE=2 SV=1
163	10599	B0WN96|RS3A_CULQU	34.89	6	6	3050	1	1	1		30050	40S ribosomal protein S3a OS=Culex quinquefasciatus OX=7176 GN=CPIJ008584 PE=3 SV=2
163	10598	tr|A0A023ELY8|A0A023ELY8_AEDAL	34.89	6	6	3050	1	1	1		30125	40S ribosomal protein S3a OS=Aedes albopictus OX=7160 GN=109429186 PE=2 SV=1
163	10597	Q1HRR3|RS3A_AEDAE	34.89	6	6	3050	1	1	1		30125	40S ribosomal protein S3a OS=Aedes aegypti OX=7159 GN=AAEL005901 PE=2 SV=1
163	29870	tr|B8RJI7|B8RJI7_CULTA	34.89	10	10	3050	1	1	1		17071	40S ribosomal protein S3A (Fragment) OS=Culex tarsalis OX=7177 PE=2 SV=1
162	29690	tr|Q17DQ9|Q17DQ9_AEDAE	34.65	5	5	3150	1	1	1		19793	AAEL004081-PA OS=Aedes aegypti OX=7159 GN=AAEL004081 PE=4 SV=1
162	29689	tr|A0A1S4F6L9|A0A1S4F6L9_AEDAE	34.65	5	5	3150	1	1	1		19776	DJ-1_PfpI domain-containing protein OS=Aedes aegypti OX=7159 GN=5564065 PE=4 SV=1
162	29688	tr|A0A023EJ22|A0A023EJ22_AEDAL	34.65	5	5	3150	1	1	1		19715	Putative transcriptional regulator dj-1 OS=Aedes albopictus OX=7160 PE=2 SV=1
130	29682	tr|A0A1Q3FAH8|A0A1Q3FAH8_CULTA	32.46	4	4	3680	1	1	2		29845	Prohibitin OS=Culex tarsalis OX=7177 PE=3 SV=1
130	29681	tr|A0A499FTF1|A0A499FTF1_ANOAR	32.46	4	4	3680	1	1	2		30072	Prohibitin OS=Anopheles arabiensis OX=7173 PE=3 SV=1
130	29680	tr|A0A182G5P0|A0A182G5P0_AEDAL	32.46	4	4	3680	1	1	2		29892	Prohibitin OS=Aedes albopictus OX=7160 GN=RP20_CCG003530 PE=3 SV=1
130	29679	tr|Q1HR13|Q1HR13_AEDAE	32.46	4	4	3680	1	1	2		29903	Prohibitin OS=Aedes aegypti OX=7159 GN=5571854 PE=2 SV=1
130	29678	tr|Q7PSE5|Q7PSE5_ANOGA	32.46	4	4	3680	1	1	2		30099	Prohibitin OS=Anopheles gambiae OX=7165 GN=1271235 PE=3 SV=2
130	29677	tr|A0A4Y0BL07|A0A4Y0BL07_ANOFN	32.46	4	4	3680	1	1	2		30067	Prohibitin OS=Anopheles funestus OX=62324 PE=3 SV=1
130	29676	tr|A0A182YNG2|A0A182YNG2_ANOST	32.46	4	4	3680	1	1	2		30098	Prohibitin OS=Anopheles stephensi OX=30069 PE=3 SV=1
130	29675	tr|W5JEV6|W5JEV6_ANODA	32.46	4	4	3680	1	1	2		30071	Prohibitin OS=Anopheles darlingi OX=43151 GN=AND_005431 PE=3 SV=1
130	29674	tr|A0A023EPD0|A0A023EPD0_AEDAL	32.46	4	4	3680	1	1	2		29896	Prohibitin OS=Aedes albopictus OX=7160 PE=2 SV=1
130	29673	tr|A0A084VM58|A0A084VM58_ANOSI	32.46	4	4	3680	1	1	2		30038	Prohibitin OS=Anopheles sinensis OX=74873 GN=ZHAS_00006374 PE=3 SV=1
130	29683	tr|T1DK42|T1DK42_ANOAQ	32.46	4	4	3680	1	1	2		31673	Prohibitin (Fragment) OS=Anopheles aquasalis OX=42839 PE=2 SV=1
130	29684	tr|A0A2M4CH55|A0A2M4CH55_ANODA	32.46	3	3	3680	1	1	2		42008	Putative prohibitin (Fragment) OS=Anopheles darlingi OX=43151 PE=4 SV=1
130	29685	tr|A0A2M4CH68|A0A2M4CH68_ANODA	32.46	3	3	3680	1	1	2		42344	Putative prohibitin (Fragment) OS=Anopheles darlingi OX=43151 PE=4 SV=1
130	29686	tr|A0A182F5M2|A0A182F5M2_ANOAL	32.46	2	2	3680	1	1	2		54912	PHB domain-containing protein OS=Anopheles albimanus OX=7167 PE=4 SV=1
130	29687	tr|A0A182V0S2|A0A182V0S2_ANOME	32.46	2	2	3680	1	1	2		60128	Uncharacterized protein OS=Anopheles merus OX=30066 PE=4 SV=1
130	29693	tr|A0A182X0N8|A0A182X0N8_ANOQN	32.46	1	1	3680	1	1	2		99702	Uncharacterized protein OS=Anopheles quadriannulatus OX=34691 PE=4 SV=1
130	29873	tr|K0FD33|K0FD33_OCHTR	32.46	7	7	3680	1	1	2		18122	Prohibitin (Fragment) OS=Ochlerotatus triseriatus OX=7162 PE=2 SV=1
130	29872	tr|K0F6Z2|K0F6Z2_AEDAL	32.46	7	7	3680	1	1	2		18128	Prohibitin (Fragment) OS=Aedes albopictus OX=7160 PE=2 SV=1
130	29871	tr|K0FEE6|K0FEE6_AEDJA	32.46	7	7	3680	1	1	2		18152	Prohibitin (Fragment) OS=Aedes japonicus OX=140438 PE=2 SV=1
130	29874	tr|K0FDA9|K0FDA9_AEDVE	32.46	7	7	3680	1	1	2		18542	Prohibitin (Fragment) OS=Aedes vexans OX=7163 PE=2 SV=1
130	29876	tr|B0WIR8|B0WIR8_CULQU	32.46	4	4	3680	1	1	2		29806	Prohibitin OS=Culex quinquefasciatus OX=7176 GN=6038903 PE=3 SV=1
130	29875	tr|B0WIR9|B0WIR9_CULQU	32.46	4	4	3680	1	1	2		29792	Prohibitin OS=Culex quinquefasciatus OX=7176 GN=6038904 PE=3 SV=1
148	29877	tr|B0WX43|B0WX43_CULQU	32.08	3	3	6550	1	1	2		33410	Sodium/potassium-dependent ATPase beta-2 subunit OS=Culex quinquefasciatus OX=7176 GN=CpipJ_CPIJ011993 PE=4 SV=1
148	29878	tr|A0A1S4JYY7|A0A1S4JYY7_CULQU	32.08	3	3	6550	1	1	2		35565	Sodium/potassium-dependent atpase beta-2 subunit OS=Culex quinquefasciatus OX=7176 PE=4 SV=1
148	29883	tr|Q16RY8|Q16RY8_AEDAE	32.08	3	3	6550	1	1	2		35938	AAEL010783-PA OS=Aedes aegypti OX=7159 GN=5573862 PE=4 SV=1
148	29882	tr|A0A023EPB7|A0A023EPB7_AEDAL	32.08	3	3	6550	1	1	2		35929	Putative sodium/potassium-transporting atpase subunit beta-2-like protein OS=Aedes albopictus OX=7160 PE=2 SV=1
148	29881	tr|A0A1Q3FYQ3|A0A1Q3FYQ3_CULTA	32.08	3	3	6550	1	1	2		35719	Putative sodium/potassium-transporting atpase subunit beta-2-like protein OS=Culex tarsalis OX=7177 PE=4 SV=1
148	29880	tr|T1E275|T1E275_9DIPT	32.08	3	3	6550	1	1	2		35697	Putative sodium/potassium-transporting atpase subunit beta-2 OS=Psorophora albipes OX=869069 PE=2 SV=1
148	29879	tr|A0A1Q3FYT7|A0A1Q3FYT7_CULTA	32.08	3	3	6550	1	1	2		35733	Putative sodium/potassium-transporting atpase subunit beta-2-like protein OS=Culex tarsalis OX=7177 PE=4 SV=1
148	29884	tr|A0A182GXN1|A0A182GXN1_AEDAL	32.08	3	3	6550	1	1	2		38257	Uncharacterized protein OS=Aedes albopictus OX=7160 GN=RP20_CCG017693 PE=4 SV=1
149	29899	tr|A0A023EQE7|A0A023EQE7_AEDAL	31.83	3	3	3090	1	1	2		40396	Protein disulfide isomerase prolyl 4-hydroxylase beta subunit (Fragment) OS=Aedes albopictus OX=7160 PE=2 SV=1
149	29900	tr|Q1HR78|Q1HR78_AEDAE	31.83	2	2	3090	1	1	2		55954	Protein disulfide-isomerase OS=Aedes aegypti OX=7159 GN=5565441 PE=2 SV=1
149	29901	tr|A0A182GFX8|A0A182GFX8_AEDAL	31.83	2	2	3090	1	1	2		58802	Protein disulfide-isomerase OS=Aedes albopictus OX=7160 GN=RP20_CCG009234 PE=3 SV=1
150	858	tr|A0A023EVN9|A0A023EVN9_AEDAL	30.53	1	1	6250	1	1	2		77470	Putative filamin a alpha actin binding protein (Fragment) OS=Aedes albopictus OX=7160 PE=2 SV=1
150	877	tr|A0A4Y0BHN6|A0A4Y0BHN6_ANOFN	30.53	1	1	6250	1	1	2		88954	Uncharacterized protein OS=Anopheles funestus OX=62324 PE=4 SV=1
150	881	tr|W5JFM5|W5JFM5_ANODA	30.53	1	1	6250	1	1	2		90269	Filamin OS=Anopheles darlingi OX=43151 GN=AND_006165 PE=4 SV=1
150	880	tr|F5HLL4|F5HLL4_ANOGA	30.53	1	1	6250	1	1	2		90313	AGAP004335-PC OS=Anopheles gambiae OX=7165 GN=AgaP_AGAP004335 PE=4 SV=1
150	879	tr|A0A182XF08|A0A182XF08_ANOQN	30.53	1	1	6250	1	1	2		90313	Uncharacterized protein OS=Anopheles quadriannulatus OX=34691 PE=4 SV=1
150	878	tr|A0A182HVH6|A0A182HVH6_ANOAR	30.53	1	1	6250	1	1	2		90313	Uncharacterized protein OS=Anopheles arabiensis OX=7173 PE=4 SV=1
150	882	tr|A0A4Y0BK52|A0A4Y0BK52_ANOFN	30.53	1	1	6250	1	1	2		98439	Uncharacterized protein OS=Anopheles funestus OX=62324 PE=4 SV=1
150	884	tr|A0A182UX85|A0A182UX85_ANOME	30.53	1	1	6250	1	1	2		99855	Uncharacterized protein OS=Anopheles merus OX=30066 PE=4 SV=1
150	883	tr|A0A1S4GKP1|A0A1S4GKP1_ANOGA	30.53	1	1	6250	1	1	2		99841	Filamin OS=Anopheles gambiae OX=7165 PE=4 SV=1
150	885	tr|A0A182HE06|A0A182HE06_AEDAL	30.53	1	1	6250	1	1	2		100479	Uncharacterized protein OS=Aedes albopictus OX=7160 GN=109400439 PE=4 SV=1
150	886	tr|F5HLL3|F5HLL3_ANOGA	30.53	1	1	6250	1	1	2		105594	AGAP004335-PB OS=Anopheles gambiae OX=7165 GN=AgaP_AGAP004335 PE=4 SV=1
150	890	tr|A0A2M4DSA1|A0A2M4DSA1_ANODA	30.53	0	0	6250	1	1	2		195630	Putative actin-binding cytoskeleton protein filamin (Fragment) OS=Anopheles darlingi OX=43151 PE=4 SV=1
150	891	tr|A0A2M4CKC4|A0A2M4CKC4_ANODA	30.53	0	0	6250	1	1	2		226475	Putative actin-binding cytoskeleton protein filamin (Fragment) OS=Anopheles darlingi OX=43151 PE=4 SV=1
150	892	tr|A0A4Y0BJI8|A0A4Y0BJI8_ANOFN	30.53	0	0	6250	1	1	2		245924	Uncharacterized protein OS=Anopheles funestus OX=62324 PE=4 SV=1
150	753	tr|Q16VF7|Q16VF7_AEDAE	30.53	0	0	6250	1	1	2		246592	AAEL009583-PA OS=Aedes aegypti OX=7159 GN=AAEL009583 PE=4 SV=1
150	893	tr|A0A1S4GKT2|A0A1S4GKT2_ANOGA	30.53	0	0	6250	1	1	2		247613	Filamin OS=Anopheles gambiae OX=7165 PE=4 SV=1
150	894	tr|A0A4Y0BPW1|A0A4Y0BPW1_ANOFN	30.53	0	0	6250	1	1	2		249963	Uncharacterized protein OS=Anopheles funestus OX=62324 PE=4 SV=1
150	754	tr|A0A0P6J6K6|A0A0P6J6K6_AEDAE	30.53	0	0	6250	1	1	2		250875	Putative actin-binding cytoskeleton protein filamin (Fragment) OS=Aedes aegypti OX=7159 PE=2 SV=1
150	895	tr|A0A1S4GKQ4|A0A1S4GKQ4_ANOGA	30.53	0	0	6250	1	1	2		265369	Filamin OS=Anopheles gambiae OX=7165 PE=4 SV=1
150	896	tr|Q7PQ75|Q7PQ75_ANOGA	30.53	0	0	6250	1	1	2		268325	AGAP004335-PA (Fragment) OS=Anopheles gambiae OX=7165 GN=AgaP_AGAP004335 PE=4 SV=5
150	897	tr|A0A4Y0BKV9|A0A4Y0BKV9_ANOFN	30.53	0	0	6250	1	1	2		270322	Uncharacterized protein OS=Anopheles funestus OX=62324 PE=4 SV=1
135	29694	tr|A0A182H793|A0A182H793_AEDAL	29.61	4	4	1370	1	1	2		30148	Complex1_30kDa domain-containing protein OS=Aedes albopictus OX=7160 GN=RP20_CCG023245 PE=3 SV=1
135	29695	tr|A0A182GXQ7|A0A182GXQ7_AEDAL	29.61	4	4	1370	1	1	2		31321	Complex1_30kDa domain-containing protein OS=Aedes albopictus OX=7160 GN=RP20_CCG017743 PE=3 SV=1
135	29697	tr|A0A023EME8|A0A023EME8_AEDAL	29.61	4	4	1370	1	1	2		32120	Putative nadh-ubiquinone oxidoreductase ndufs3/30 kDa subunit (Fragment) OS=Aedes albopictus OX=7160 PE=2 SV=1
135	29696	tr|A0A023ENH9|A0A023ENH9_AEDAL	29.61	4	4	1370	1	1	2		32181	Putative nadh-ubiquinone oxidoreductase ndufs3/30 kDa subunit (Fragment) OS=Aedes albopictus OX=7160 PE=2 SV=1
135	29946	tr|T1E393|T1E393_9DIPT	29.61	7	7	1370	1	1	2		18882	Putative nadh dehydrogenase ubiquinone iron-sulfur protein 3 mitochondrial (Fragment) OS=Psorophora albipes OX=869069 PE=2 SV=1
135	29947	tr|T1DER2|T1DER2_9DIPT	29.61	4	4	1370	1	1	2		29858	Putative nadh dehydrogenase ubiquinone iron-sulfur protein 3 mitochondrial OS=Psorophora albipes OX=869069 PE=2 SV=1
135	29948	tr|B0X266|B0X266_CULQU	29.61	2	2	1370	1	1	2		56245	NADH dehydrogenase iron-sulfur protein 3 mitochondrial OS=Culex quinquefasciatus OX=7176 GN=6046558 PE=3 SV=1
152	20630	tr|A0A182V3Z3|A0A182V3Z3_ANOME	29.11	2	2	3620	1	1	2		49449	HATPase_c domain-containing protein OS=Anopheles merus OX=30066 PE=4 SV=1
152	20631	tr|A0A182FDV8|A0A182FDV8_ANOAL	29.11	2	2	3620	1	1	2		52638	Uncharacterized protein OS=Anopheles albimanus OX=7167 PE=4 SV=1
152	20632	tr|A0A182Y2D6|A0A182Y2D6_ANOST	29.11	1	1	3620	1	1	2		62295	HATPase_c domain-containing protein OS=Anopheles stephensi OX=30069 PE=3 SV=1
152	20633	tr|Q16FA6|Q16FA6_AEDAE	29.11	1	1	3620	1	1	2		63779	AAEL014845-PA OS=Aedes aegypti OX=7159 GN=AAEL014845 PE=4 SV=1
152	20629	tr|A0A084WF03|A0A084WF03_ANOSI	29.11	1	1	3620	1	1	2		64764	HATPase_c domain-containing protein OS=Anopheles sinensis OX=74873 GN=ZHAS_00016808 PE=4 SV=1
152	20634	tr|A0A023EVD7|A0A023EVD7_AEDAL	29.11	1	1	3620	1	1	2		68064	Putative heat shock protein (Fragment) OS=Aedes albopictus OX=7160 PE=2 SV=1
152	20635	tr|A0A023EUA3|A0A023EUA3_AEDAL	29.11	1	1	3620	1	1	2		69093	Putative heat shock protein OS=Aedes albopictus OX=7160 PE=2 SV=1
152	20636	tr|W5JHX1|W5JHX1_ANODA	29.11	1	1	3620	1	1	2		79808	Heat shock protein OS=Anopheles darlingi OX=43151 GN=AND_004305 PE=3 SV=1
152	20639	tr|A0A4Y0BLZ9|A0A4Y0BLZ9_ANOFN	29.11	1	1	3620	1	1	2		81365	HATPase_c domain-containing protein OS=Anopheles funestus OX=62324 PE=3 SV=1
152	20638	tr|A0A182RJM8|A0A182RJM8_ANOFN	29.11	1	1	3620	1	1	2		81365	HATPase_c domain-containing protein OS=Anopheles funestus OX=62324 PE=3 SV=2
152	20637	tr|A0A4Y0BF93|A0A4Y0BF93_ANOFN	29.11	1	1	3620	1	1	2		81351	HATPase_c domain-containing protein OS=Anopheles funestus OX=62324 PE=3 SV=1
152	20640	tr|A0A182YSJ6|A0A182YSJ6_ANOST	29.11	1	1	3620	1	1	2		81348	HATPase_c domain-containing protein OS=Anopheles stephensi OX=30069 PE=3 SV=1
152	20643	tr|A0A1S4FUH2|A0A1S4FUH2_AEDAE	29.11	1	1	3620	1	1	2		81498	HATPase_c domain-containing protein OS=Aedes aegypti OX=7159 GN=5575238 PE=3 SV=1
152	20642	tr|Q16PB5|Q16PB5_AEDAE	29.11	1	1	3620	1	1	2		81470	AAEL011708-PA OS=Aedes aegypti OX=7159 GN=AAEL011708 PE=3 SV=1
152	20641	tr|Q16FA5|Q16FA5_AEDAE	29.11	1	1	3620	1	1	2		81534	AAEL011704-PA OS=Aedes aegypti OX=7159 GN=AAEL011704 PE=3 SV=1
152	20649	tr|A0A182HB57|A0A182HB57_AEDAL	29.11	1	1	3620	1	1	2		81618	HATPase_c domain-containing protein OS=Aedes albopictus OX=7160 GN=109407918 PE=3 SV=1
152	20648	tr|B0WX06|B0WX06_CULQU	29.11	1	1	3620	1	1	2		81648	Heat shock protein 83 OS=Culex quinquefasciatus OX=7176 GN=6044408 PE=3 SV=1
152	20647	tr|A0A1Q3EYZ8|A0A1Q3EYZ8_CULTA	29.11	1	1	3620	1	1	2		81749	Putative heat shock protein 83 OS=Culex tarsalis OX=7177 PE=3 SV=1
152	20646	tr|B0WX04|B0WX04_CULQU	29.11	1	1	3620	1	1	2		81647	Heat shock protein 83 OS=Culex quinquefasciatus OX=7176 GN=6044406 PE=3 SV=1
152	20645	tr|A0A023EVX5|A0A023EVX5_AEDAL	29.11	1	1	3620	1	1	2		81662	Putative heat shock protein OS=Aedes albopictus OX=7160 PE=2 SV=1
152	20644	tr|A0A1Q3EYH3|A0A1Q3EYH3_CULTA	29.11	1	1	3620	1	1	2		81691	Putative heat shock protein 83 OS=Culex tarsalis OX=7177 PE=3 SV=1
152	20650	tr|B0X762|B0X762_CULQU	29.11	1	1	3620	1	1	2		82035	Heat shock protein 83 OS=Culex quinquefasciatus OX=7176 GN=6048597 PE=3 SV=1
152	20652	Q7PT10|HSP83_ANOGA	29.11	1	1	3620	1	1	2		82087	Heat shock protein 83 OS=Anopheles gambiae OX=7165 GN=Hsp83 PE=3 SV=3
152	20651	tr|T1E7Q7|T1E7Q7_ANOAQ	29.11	1	1	3620	1	1	2		82083	Putative endoplasmic reticulum glucose-regulated protein grp94/endoplasmin hsp90 family OS=Anopheles aquasalis OX=42839 PE=2 SV=1
152	20654	tr|Q27308|Q27308_ANOAL	29.11	1	1	3620	1	1	2		82154	Heat shock protein 82 OS=Anopheles albimanus OX=7167 GN=hsp82 PE=3 SV=1
152	20653	tr|W5JVW5|W5JVW5_ANODA	29.11	1	1	3620	1	1	2		82200	Heat shock protein OS=Anopheles darlingi OX=43151 GN=AND_001161 PE=3 SV=1
152	20655	tr|A0A182G5M6|A0A182G5M6_AEDAL	29.11	1	1	3620	1	1	2		157342	Uncharacterized protein OS=Aedes albopictus OX=7160 GN=RP20_CCG003480 PE=3 SV=1
151	21074	tr|Q1HRH7|Q1HRH7_AEDAE	28.9	2	2	5820	1	1	2		48525	Catalase (Fragment) OS=Aedes aegypti OX=7159 PE=2 SV=1
151	21098	tr|A0A182GFN9|A0A182GFN9_AEDAL	28.9	2	2	5820	1	1	2		56780	Catalase OS=Aedes albopictus OX=7160 GN=RP20_CCG009102 PE=3 SV=1
151	21094	tr|J9HGP0|J9HGP0_AEDAE	28.9	2	2	5820	1	1	2		56840	Catalase OS=Aedes aegypti OX=7159 GN=CAT1B PE=3 SV=1
151	21093	tr|A0A023EUF0|A0A023EUF0_AEDAL	28.9	2	2	5820	1	1	2		56766	Catalase OS=Aedes albopictus OX=7160 PE=2 SV=1
182	29966	tr|A7URV6|A7URV6_ANOGA	28.43	4	4	0	1	1	1		32759	AGAP006936-PB OS=Anopheles gambiae OX=7165 GN=1270149 PE=4 SV=1
182	29968	tr|A0A182I6Q7|A0A182I6Q7_ANOAR	28.43	4	4	0	1	1	1		33263	Cytochrome c domain-containing protein OS=Anopheles arabiensis OX=7173 PE=4 SV=1
182	29967	tr|Q7QIL1|Q7QIL1_ANOGA	28.43	4	4	0	1	1	1		33263	AGAP006936-PA OS=Anopheles gambiae OX=7165 GN=1270149 PE=4 SV=4
182	29969	tr|A0A182WWH7|A0A182WWH7_ANOQN	28.43	4	4	0	1	1	1		34879	Cytochrome c domain-containing protein OS=Anopheles quadriannulatus OX=34691 PE=4 SV=1
182	29970	tr|A0A182VCE9|A0A182VCE9_ANOME	28.43	3	3	0	1	1	1		39135	Cytochrome c domain-containing protein OS=Anopheles merus OX=30066 PE=4 SV=1
138	29768	tr|Q1HRF7|Q1HRF7_AEDAE	28.43	4	4	5660	1	1	2		35774	AAEL003600-PA OS=Aedes aegypti OX=7159 GN=AAEL003600 PE=2 SV=1
138	29767	tr|Q1HRW0|Q1HRW0_AEDAE	28.43	4	4	5660	1	1	2		35722	Putative 34 kDa family secreted salivary protein OS=Aedes aegypti OX=7159 PE=2 SV=1
138	29766	tr|A0A1S4F550|A0A1S4F550_AEDAE	28.43	4	4	5660	1	1	2		35740	Uncharacterized protein OS=Aedes aegypti OX=7159 GN=5578630 PE=4 SV=1
183	29980	tr|A0A2M4CND3|A0A2M4CND3_ANODA	27.3	2	2	244	1	1	1		99235	Putative atp-citrate lyase (Fragment) OS=Anopheles darlingi OX=43151 PE=4 SV=1
183	29945	tr|A0A1Q3FL08|A0A1Q3FL08_CULTA	27.3	1	1	244	1	1	1		119518	ATP-citrate synthase OS=Culex tarsalis OX=7177 PE=3 SV=1
183	29944	tr|A0A1Q3FL26|A0A1Q3FL26_CULTA	27.3	1	1	244	1	1	1		119526	ATP-citrate synthase OS=Culex tarsalis OX=7177 PE=3 SV=1
183	29943	tr|A0A1S4H365|A0A1S4H365_ANOGA	27.3	1	1	244	1	1	1		118085	ATP-citrate synthase OS=Anopheles gambiae OX=7165 PE=3 SV=1
153	29986	tr|Q17I85|Q17I85_AEDAE	27.25	16	16	13700	1	1	2		9236	AAEL002431-PA (Fragment) OS=Aedes aegypti OX=7159 GN=AAEL002431 PE=4 SV=1
153	29987	tr|Q0IEG4|Q0IEG4_AEDAE	27.25	14	14	13700	1	1	2		10013	AAEL010754-PA OS=Aedes aegypti OX=7159 GN=AAEL010754 PE=4 SV=1
153	29988	tr|Q16Q26|Q16Q26_AEDAE	27.25	13	13	13700	1	1	2		10461	AAEL011437-PA OS=Aedes aegypti OX=7159 GN=AAEL011437 PE=4 SV=1
153	29991	tr|Q17GS1|Q17GS1_AEDAE	27.25	12	12	13700	1	1	2		12014	AAEL002897-PA OS=Aedes aegypti OX=7159 GN=AAEL002897 PE=4 SV=1
153	29990	tr|Q17NR6|Q17NR6_AEDAE	27.25	12	12	13700	1	1	2		11836	AAEL000619-PA OS=Aedes aegypti OX=7159 GN=AAEL000619 PE=4 SV=1
153	29989	tr|Q17JU6|Q17JU6_AEDAE	27.25	12	12	13700	1	1	2		11690	AAEL001880-PA OS=Aedes aegypti OX=7159 GN=AAEL001880 PE=4 SV=1
153	29998	tr|C6ZQT5|C6ZQT5_OCHTR	27.25	11	11	13700	1	1	2		12548	Mitochondrial ATP synthase F chain OS=Ochlerotatus triseriatus OX=7162 PE=2 SV=1
153	29997	tr|A0A023ECZ6|A0A023ECZ6_AEDAL	27.25	11	11	13700	1	1	2		12528	Putative lateral inhibition OS=Aedes albopictus OX=7160 GN=109623315 PE=2 SV=1
153	29996	tr|Q1HRJ7|Q1HRJ7_AEDAE	27.25	11	11	13700	1	1	2		12539	Mitochondrial ATP synthase F chain OS=Aedes aegypti OX=7159 PE=2 SV=1
153	29995	tr|A0A182IGF7|A0A182IGF7_ANOAR	27.25	11	11	13700	1	1	2		12521	Uncharacterized protein OS=Anopheles arabiensis OX=7173 PE=4 SV=1
153	29994	tr|B8RJ20|B8RJ20_CULTA	27.25	11	11	13700	1	1	2		12558	Mitochondrial ATP synthase F chain OS=Culex tarsalis OX=7177 PE=2 SV=1
153	29993	tr|B0WDF3|B0WDF3_CULQU	27.25	11	11	13700	1	1	2		12602	Mitochondrial ATP synthase F chain OS=Culex quinquefasciatus OX=7176 GN=6036738 PE=4 SV=1
153	29992	tr|Q16RB7|Q16RB7_AEDAE	27.25	11	11	13700	1	1	2		12444	AAEL011010-PA OS=Aedes aegypti OX=7159 GN=AAEL011010 PE=4 SV=1
120	29999	tr|Q5UG10|Q5UG10_AEDAE	26.78	6	6	4330	1	1	4		19874	Mitochondrial NADH dehydrogenase ubiquinone flavoprotein 2 OS=Aedes aegypti OX=7159 PE=2 SV=1
120	30000	tr|Q179U9|Q179U9_AEDAE	26.78	5	5	4330	1	1	4		22812	AAEL005508-PB OS=Aedes aegypti OX=7159 GN=AAEL005508 PE=4 SV=1
120	30001	tr|Q1HRL6|Q1HRL6_AEDAE	26.78	4	4	4330	1	1	4		26529	AAEL005508-PA OS=Aedes aegypti OX=7159 GN=5566654 PE=2 SV=1
164	1158	tr|W5JCI8|W5JCI8_ANODA	26.58	12	12	8680	1	1	1		8800	Ubiquitin OS=Anopheles darlingi OX=43151 GN=AND_006536 PE=4 SV=1
164	1159	tr|W5JBG3|W5JBG3_ANODA	26.58	6	6	8680	1	1	1		17289	Ubiquitin OS=Anopheles darlingi OX=43151 GN=AND_006535 PE=4 SV=1
165	30007	tr|A0A1S4HE14|A0A1S4HE14_ANOGA	25.86	15	15	2710	1	1	1		7375	40S ribosomal protein S18 OS=Anopheles gambiae OX=7165 PE=3 SV=1
165	30018	tr|A0A182XA77|A0A182XA77_ANOQN	25.86	7	7	2710	1	1	1		17608	40S ribosomal protein S18 OS=Anopheles quadriannulatus OX=34691 PE=3 SV=1
165	30017	tr|Q1HRL8|Q1HRL8_AEDAE	25.86	7	7	2710	1	1	1		17527	40S ribosomal protein S18 OS=Aedes aegypti OX=7159 GN=5572365 PE=2 SV=1
165	30016	tr|B0X3H2|B0X3H2_CULQU	25.86	7	7	2710	1	1	1		17513	30S ribosomal protein S13P OS=Culex quinquefasciatus OX=7176 GN=6047090 PE=3 SV=1
165	30015	tr|A0A182R8Z3|A0A182R8Z3_ANOFN	25.86	7	7	2710	1	1	1		17598	40S ribosomal protein S18 OS=Anopheles funestus OX=62324 PE=3 SV=1
165	30014	tr|A0A182F441|A0A182F441_ANOAL	25.86	7	7	2710	1	1	1		17567	40S ribosomal protein S18 OS=Anopheles albimanus OX=7167 PE=3 SV=1
165	30013	tr|Q7PRH3|Q7PRH3_ANOGA	25.86	7	7	2710	1	1	1		17604	AGAP010375-PA (Fragment) OS=Anopheles gambiae OX=7165 GN=AgaP_AGAP010375 PE=3 SV=4
165	30012	tr|A0A1S4HE58|A0A1S4HE58_ANOGA	25.86	7	7	2710	1	1	1		17608	40S ribosomal protein S18 OS=Anopheles gambiae OX=7165 PE=3 SV=1
165	30011	tr|A0A182HX31|A0A182HX31_ANOAR	25.86	7	7	2710	1	1	1		17608	40S ribosomal protein S18 OS=Anopheles arabiensis OX=7173 PE=3 SV=1
165	30010	tr|W5JDW6|W5JDW6_ANODA	25.86	7	7	2710	1	1	1		17567	30S ribosomal protein S13P OS=Anopheles darlingi OX=43151 GN=AND_006047 PE=3 SV=1
165	30009	tr|A0A182VJQ8|A0A182VJQ8_ANOME	25.86	7	7	2710	1	1	1		17608	40S ribosomal protein S18 OS=Anopheles merus OX=30066 PE=3 SV=1
165	30008	tr|A0A1Q3FBM3|A0A1Q3FBM3_CULTA	25.86	7	7	2710	1	1	1		17513	Putative 40s ribosomal protein s18 OS=Culex tarsalis OX=7177 PE=3 SV=1
165	30019	tr|A0A182G3N9|A0A182G3N9_AEDAL	25.86	1	1	2710	1	1	1		80671	MFS domain-containing protein OS=Aedes albopictus OX=7160 GN=RP20_CCG002235 PE=3 SV=1
184	30022	tr|A0A182YLA3|A0A182YLA3_ANOST	25.52	3	3	8070	1	1	1		32427	Uncharacterized protein OS=Anopheles stephensi OX=30069 PE=3 SV=1
166	30028	tr|Q16U81|Q16U81_AEDAE	24.85	0	0	1530	1	1	1		380071	AAEL009992-PA OS=Aedes aegypti OX=7159 GN=AAEL009992 PE=4 SV=1
139	30041	tr|A0A182YK73|A0A182YK73_ANOST	24.61	3	3	691	1	1	2		77119	FERM domain-containing protein OS=Anopheles stephensi OX=30069 PE=4 SV=1
139	30040	tr|A0A2M4CI86|A0A2M4CI86_ANODA	24.61	3	3	691	1	1	2		71925	Putative radixin moesin (Fragment) OS=Anopheles darlingi OX=43151 PE=4 SV=1
139	30039	tr|A0A2C9GPU5|A0A2C9GPU5_ANOAR	24.61	3	3	691	1	1	2		70823	FERM domain-containing protein OS=Anopheles arabiensis OX=7173 PE=4 SV=1
139	30038	tr|A0A182VK54|A0A182VK54_ANOME	24.61	3	3	691	1	1	2		70239	FERM domain-containing protein OS=Anopheles merus OX=30066 PE=4 SV=1
139	30037	Q170J7|MOEH_AEDAE	24.61	3	3	691	1	1	2		69067	Moesin/ezrin/radixin homolog 1 OS=Aedes aegypti OX=7159 GN=Moe PE=3 SV=1
139	30036	Q7PS12|MOEH_ANOGA	24.61	3	3	691	1	1	2		68611	Moesin/ezrin/radixin homolog 1 OS=Anopheles gambiae OX=7165 GN=Moe PE=3 SV=5
139	30035	tr|A0A2M4CT69|A0A2M4CT69_ANODA	24.61	3	3	691	1	1	2		68092	Putative radixin moesin OS=Anopheles darlingi OX=43151 PE=4 SV=1
139	30034	tr|T1DG51|T1DG51_ANOAQ	24.61	3	3	691	1	1	2		68092	Putative radixin moesin OS=Anopheles aquasalis OX=42839 PE=2 SV=1
139	30033	B0WYY2|MOEH_CULQU	24.61	3	3	691	1	1	2		67748	Moesin/ezrin/radixin homolog 1 OS=Culex quinquefasciatus OX=7176 GN=Moe PE=3 SV=1
139	30032	tr|A0A1Q3FAR0|A0A1Q3FAR0_CULTA	24.61	3	3	691	1	1	2		67876	Putative moesin/ezrin/radixin OS=Culex tarsalis OX=7177 PE=4 SV=1
139	30031	tr|W5JR69|W5JR69_ANODA	24.61	3	3	691	1	1	2		66245	Moesin/ezrin/radixin OS=Anopheles darlingi OX=43151 GN=AND_002994 PE=4 SV=1
139	30030	tr|A0A182H8C8|A0A182H8C8_AEDAL	24.61	3	3	691	1	1	2		65661	FERM domain-containing protein OS=Aedes albopictus OX=7160 GN=RP20_CCG023938 PE=4 SV=1
139	30029	tr|A0A084VFN3|A0A084VFN3_ANOSI	24.61	3	3	691	1	1	2		60567	FERM domain-containing protein OS=Anopheles sinensis OX=74873 GN=ZHAS_00003936 PE=4 SV=1
186	30052	tr|A0A182GDB5|A0A182GDB5_AEDAL	24.49	1	1	8410	1	1	1		137619	SUN domain-containing protein OS=Aedes albopictus OX=7160 GN=RP20_CCG007967 PE=4 SV=1
185	30043	tr|Q17KV3|Q17KV3_AEDAE	24.08	2	2	1650	1	1	1		53495	AAEL001588-PA OS=Aedes aegypti OX=7159 GN=5571265 PE=4 SV=1
168	30069	tr|A0A182YFY7|A0A182YFY7_ANOST	23.37	2	2	4000	1	1	1		94499	Tr-type G domain-containing protein OS=Anopheles stephensi OX=30069 PE=4 SV=1
168	30068	tr|A0A182RG99|A0A182RG99_ANOFN	23.37	2	2	4000	1	1	1		94592	Tr-type G domain-containing protein OS=Anopheles funestus OX=62324 PE=4 SV=1
168	30067	tr|Q8T4S0|Q8T4S0_AEDAE	23.37	2	2	4000	1	1	1		94341	Elongation factor 2 OS=Aedes aegypti OX=7159 GN=Ef-2 PE=2 SV=1
180	31676	tr|A0A1S4HFA4|A0A1S4HFA4_ANOGA	23.18	1	1	18300	1	1	1		133366	Uncharacterized protein OS=Anopheles gambiae OX=7165 PE=3 SV=1
132	30102	tr|K0FIK6|K0FIK6_AEDJA	22.18	2	2	13100	1	1	2		31224	Prohibitin (Fragment) OS=Aedes japonicus OX=140438 PE=2 SV=1
132	30103	tr|K0FEE3|K0FEE3_OCHTR	22.18	2	2	13100	1	1	2		32086	Prohibitin (Fragment) OS=Ochlerotatus triseriatus OX=7162 PE=2 SV=1
132	30110	tr|A0A182F5X8|A0A182F5X8_ANOAL	22.18	2	2	13100	1	1	2		33051	Prohibitin OS=Anopheles albimanus OX=7167 PE=3 SV=1
132	30109	tr|A0A023EMU2|A0A023EMU2_AEDAL	22.18	2	2	13100	1	1	2		32962	Prohibitin OS=Aedes albopictus OX=7160 PE=2 SV=1
132	30108	tr|A0A4Y0AWN0|A0A4Y0AWN0_ANOFN	22.18	2	2	13100	1	1	2		33117	Prohibitin OS=Anopheles funestus OX=62324 PE=3 SV=1
132	30107	tr|A0A1S4H1Q3|A0A1S4H1Q3_ANOGA	22.18	2	2	13100	1	1	2		33059	Prohibitin OS=Anopheles gambiae OX=7165 PE=3 SV=1
132	30106	tr|Q16HQ0|Q16HQ0_AEDAE	22.18	2	2	13100	1	1	2		32990	Prohibitin OS=Aedes aegypti OX=7159 GN=AAEL012282 PE=3 SV=1
132	30105	tr|A0A2M4CPQ6|A0A2M4CPQ6_ANODA	22.18	2	2	13100	1	1	2		33080	Prohibitin OS=Anopheles darlingi OX=43151 PE=3 SV=1
132	30104	tr|A0A2M4CNN1|A0A2M4CNN1_ANODA	22.18	2	2	13100	1	1	2		33064	Prohibitin OS=Anopheles darlingi OX=43151 PE=3 SV=1
132	30113	tr|Q16MJ0|Q16MJ0_AEDAE	22.18	2	2	13100	1	1	2		33091	Prohibitin OS=Aedes aegypti OX=7159 GN=AAEL012282 PE=3 SV=1
132	30112	tr|A0A084WFV4|A0A084WFV4_ANOSI	22.18	2	2	13100	1	1	2		33159	Prohibitin OS=Anopheles sinensis OX=74873 GN=ZHAS_00017249 PE=3 SV=1
132	30111	tr|A0A023EQ60|A0A023EQ60_AEDAL	22.18	2	2	13100	1	1	2		33105	Prohibitin OS=Aedes albopictus OX=7160 GN=RP20_CCG005270 PE=2 SV=1
132	30114	tr|A0A182WZF0|A0A182WZF0_ANOQN	22.18	2	2	13100	1	1	2		33841	Prohibitin OS=Anopheles quadriannulatus OX=34691 PE=3 SV=1
132	30115	tr|A0A182GGR9|A0A182GGR9_AEDAL	22.18	2	2	13100	1	1	2		36803	Prohibitin OS=Aedes albopictus OX=7160 GN=RP20_CCG009639 PE=3 SV=1
132	30116	tr|A0A182Y8B9|A0A182Y8B9_ANOST	22.18	2	2	13100	1	1	2		37822	Prohibitin OS=Anopheles stephensi OX=30069 PE=3 SV=1
132	30117	tr|A0A182ICR7|A0A182ICR7_ANOAR	22.18	2	2	13100	1	1	2		38323	Prohibitin OS=Anopheles arabiensis OX=7173 PE=3 SV=1
132	30118	tr|Q7PMG2|Q7PMG2_ANOGA	22.18	2	2	13100	1	1	2		38481	Prohibitin OS=Anopheles gambiae OX=7165 GN=AgaP_AGAP009642 PE=3 SV=3
132	30119	tr|A0A182RGP3|A0A182RGP3_ANOFN	22.18	2	2	13100	1	1	2		38914	PHB domain-containing protein OS=Anopheles funestus OX=62324 PE=4 SV=1
132	30120	tr|Q16MJ2|Q16MJ2_AEDAE	22.18	2	2	13100	1	1	2		38800	AAEL012282-PC OS=Aedes aegypti OX=7159 GN=AAEL012282 PE=4 SV=1
132	30121	tr|W5JB53|W5JB53_ANODA	22.18	2	2	13100	1	1	2		39625	Prohibitin OS=Anopheles darlingi OX=43151 GN=AND_007732 PE=4 SV=1
132	30122	tr|A0A182VA57|A0A182VA57_ANOME	22.18	2	2	13100	1	1	2		39896	PHB domain-containing protein OS=Anopheles merus OX=30066 PE=4 SV=1
178	31044	tr|A0A1S4FD08|A0A1S4FD08_AEDAE	21.7	0	0	8270	1	1	1		174506	GRIP domain-containing protein OS=Aedes aegypti OX=7159 PE=4 SV=1
140	30124	tr|A0A182GN48|A0A182GN48_AEDAL	21.69	2	2	0	1	1	2		32398	Succinate dehydrogenase [ubiquinone] iron-sulfur subunit mitochondrial OS=Aedes albopictus OX=7160 GN=109423293 PE=3 SV=1
140	30123	tr|Q16TA7|Q16TA7_AEDAE	21.69	2	2	0	1	1	2		32341	Succinate dehydrogenase [ubiquinone] iron-sulfur subunit mitochondrial OS=Aedes aegypti OX=7159 GN=5573238 PE=3 SV=1
140	30131	tr|A0A182XYJ6|A0A182XYJ6_ANOST	21.69	2	2	0	1	1	2		32575	Succinate dehydrogenase [ubiquinone] iron-sulfur subunit mitochondrial OS=Anopheles stephensi OX=30069 PE=3 SV=1
140	30130	tr|A0A182I2Y3|A0A182I2Y3_ANOAR	21.69	2	2	0	1	1	2		32572	Succinate dehydrogenase [ubiquinone] iron-sulfur subunit mitochondrial OS=Anopheles arabiensis OX=7173 PE=3 SV=1
140	30129	tr|A0A182RU08|A0A182RU08_ANOFN	21.69	2	2	0	1	1	2		32534	Succinate dehydrogenase [ubiquinone] iron-sulfur subunit mitochondrial OS=Anopheles funestus OX=62324 PE=3 SV=2
140	30128	tr|Q7PF83|Q7PF83_ANOGA	21.69	2	2	0	1	1	2		32542	Succinate dehydrogenase [ubiquinone] iron-sulfur subunit mitochondrial OS=Anopheles gambiae OX=7165 GN=1269860 PE=3 SV=4
140	30127	tr|W5JEB2|W5JEB2_ANODA	21.69	2	2	0	1	1	2		32585	Succinate dehydrogenase [ubiquinone] iron-sulfur subunit mitochondrial OS=Anopheles darlingi OX=43151 GN=AND_006655 PE=3 SV=1
140	30126	tr|A0A1Q3G4Y2|A0A1Q3G4Y2_CULTA	21.69	2	2	0	1	1	2		32491	Succinate dehydrogenase [ubiquinone] iron-sulfur subunit mitochondrial OS=Culex tarsalis OX=7177 PE=3 SV=1
140	30125	tr|A0A182WZ23|A0A182WZ23_ANOQN	21.69	2	2	0	1	1	2		32542	Succinate dehydrogenase [ubiquinone] iron-sulfur subunit mitochondrial OS=Anopheles quadriannulatus OX=34691 PE=3 SV=1
140	30132	tr|A0A2M4CTU9|A0A2M4CTU9_ANODA	21.69	2	2	0	1	1	2		33743	Succinate dehydrogenase [ubiquinone] iron-sulfur subunit mitochondrial (Fragment) OS=Anopheles darlingi OX=43151 PE=3 SV=1
140	30133	tr|T1DQM8|T1DQM8_ANOAQ	21.69	2	2	0	1	1	2		33885	Succinate dehydrogenase [ubiquinone] iron-sulfur subunit mitochondrial (Fragment) OS=Anopheles aquasalis OX=42839 PE=2 SV=1
140	30134	tr|B0XEE1|B0XEE1_CULQU	21.69	2	2	0	1	1	2		34111	Succinate dehydrogenase OS=Culex quinquefasciatus OX=7176 GN=6051596 PE=4 SV=1
140	30135	tr|B0XBL5|B0XBL5_CULQU	21.69	2	2	0	1	1	2		31695	Nucleoporin OS=Culex quinquefasciatus OX=7176 GN=6050425 PE=4 SV=1
140	30136	tr|A0A182V349|A0A182V349_ANOME	21.69	2	2	0	1	1	2		35414	2Fe-2S ferredoxin-type domain-containing protein OS=Anopheles merus OX=30066 PE=4 SV=1
140	30137	tr|W6AAM8|W6AAM8_9MOLU	21.69	1	1	0	1	1	1		60373	Putative permease OS=Spiroplasma sabaudiense Ar-1343 OX=1276257 GN=SSABA_v1c06690 PE=4 SV=1
140	30140	tr|A0A087KX92|A0A087KX92_9GAMM	21.69	1	1	0	1	1	1		88658	Bifunctional aspartokinase/homoserine dehydrogenase OS=Serratia sp. Ag1 OX=1524467 GN=thrA PE=3 SV=1
140	11793	tr|A0A084VJS9|A0A084VJS9_ANOSI	21.69	1	1	0	1	1	1		123886	AGAP013088-PA-like protein OS=Anopheles sinensis OX=74873 GN=ZHAS_00005538 PE=4 SV=1
140	30145	tr|A0A084VQP5|A0A084VQP5_ANOSI	21.69	1	1	0	1	1	2		153027	Succinate dehydrogenase [ubiquinone] iron-sulfur subunit mitochondrial OS=Anopheles sinensis OX=74873 GN=ZHAS_00007774 PE=3 SV=1
167	30053	tr|A0A182IAX8|A0A182IAX8_ANOAR	21.18	3	3	6280	1	1	1		50482	Uncharacterized protein OS=Anopheles arabiensis OX=7173 PE=4 SV=2
177	2327	tr|A0A4Y0BL68|A0A4Y0BL68_ANOFN	21.06	0	0	516	1	1	1	Mutation	318001	Uncharacterized protein OS=Anopheles funestus OX=62324 PE=4 SV=1
157	1356	tr|A0A0M2XZW6|A0A0M2XZW6_9SPHI	20.84	3	3	11800	1	1	2		26082	Ribosomal RNA small subunit methyltransferase I OS=Sphingobacterium sp. Ag1 OX=1643451 GN=rsmI PE=3 SV=1
157	1364	tr|A0A182GHQ1|A0A182GHQ1_AEDAL	20.84	2	2	11800	1	1	2		41815	Uncharacterized protein OS=Aedes albopictus OX=7160 GN=RP20_CCG010108 PE=4 SV=1
157	1366	tr|Q16N65|Q16N65_AEDAE	20.84	2	2	11800	1	1	2		43054	AAEL012070-PA OS=Aedes aegypti OX=7159 GN=AAEL012070 PE=4 SV=1
157	1367	tr|A0A023ETC9|A0A023ETC9_AEDAL	20.84	2	2	11800	1	1	2		43244	Putative secreted protein (Fragment) OS=Aedes albopictus OX=7160 PE=2 SV=1
157	1117	tr|A0A1S4G7E5|A0A1S4G7E5_AEDAE	20.84	1	1	11800	1	1	2		98601	Uncharacterized protein OS=Aedes aegypti OX=7159 PE=4 SV=1
157	685	tr|A0A0P6ITG1|A0A0P6ITG1_AEDAE	20.84	1	1	11800	1	1	2		99073	Putative serine/threonine-protein kinase prp4 OS=Aedes aegypti OX=7159 PE=2 SV=1
157	1401	tr|A0A290N5F8|A0A290N5F8_9FLAO	20.84	1	1	11800	1	1	2		129281	Isoleucine--tRNA ligase OS=Elizabethkingia anophelis R26 OX=1246994 GN=ileS PE=3 SV=1
156	30151	tr|A0A0N6XW66|A0A0N6XW66_AEDAE	20.61	9	9	4540	1	1	2		13167	Cytochrome b (Fragment) OS=Aedes aegypti OX=7159 GN=Cytb PE=3 SV=1
156	30153	tr|A0A1U9AKP3|A0A1U9AKP3_AEDAE	20.61	6	6	4540	1	1	2		20780	Cytochrome b (Fragment) OS=Aedes aegypti OX=7159 GN=CytB PE=3 SV=1
156	30152	tr|A0A1W2KE72|A0A1W2KE72_AEDAE	20.61	6	6	4540	1	1	2		20780	Cytochrome b (Fragment) OS=Aedes aegypti OX=7159 GN=CytB PE=3 SV=1
156	30154	tr|Q1HR59|Q1HR59_AEDAE	20.61	3	3	4540	1	1	2		41793	Cytochrome b OS=Aedes aegypti OX=7159 PE=2 SV=1
156	30157	tr|A0A1Z1M035|A0A1Z1M035_AEDAE	20.61	3	3	4540	1	1	2		43313	Cytochrome b OS=Aedes aegypti OX=7159 GN=CYTB PE=3 SV=1
156	30156	B0FWD7|CYB_AEDAE	20.61	3	3	4540	1	1	2		43313	Cytochrome b OS=Aedes aegypti OX=7159 GN=mt:Cyt-b PE=3 SV=1
156	30155	tr|A0A1S4KJU6|A0A1S4KJU6_CULQU	20.61	3	3	4540	1	1	2		43263	Uncharacterized protein OS=Culex quinquefasciatus OX=7176 GN=9829914 PE=4 SV=1
169	30070	tr|Q7PZB6|Q7PZB6_ANOGA	20.41	2	2	2920	1	1	1		41155	AGAP011827-PA (Fragment) OS=Anopheles gambiae OX=7165 GN=AgaP_AGAP011827 PE=3 SV=4
169	30071	tr|A0A023ES23|A0A023ES23_AEDAL	20.41	2	2	2920	1	1	1		46495	Putative 3-oxoacyl coa thiolase (Fragment) OS=Aedes albopictus OX=7160 PE=2 SV=1
169	30072	tr|A0A084WIU4|A0A084WIU4_ANOSI	20.41	2	2	2920	1	1	1		48201	Trifunctional enzyme beta subunit OS=Anopheles sinensis OX=74873 GN=ZHAS_00018196 PE=3 SV=1
169	30075	tr|Q17IM1|Q17IM1_AEDAE	20.41	1	1	2920	1	1	1		50752	AAEL002296-PA OS=Aedes aegypti OX=7159 GN=5574197 PE=3 SV=1
169	30074	tr|A0A023EV11|A0A023EV11_AEDAL	20.41	1	1	2920	1	1	1		50816	Putative 3-oxoacyl coa thiolase OS=Aedes albopictus OX=7160 PE=2 SV=1
169	30073	tr|A0A182H0A5|A0A182H0A5_AEDAL	20.41	1	1	2920	1	1	1		50755	Uncharacterized protein OS=Aedes albopictus OX=7160 GN=RP20_CCG019133 PE=3 SV=1
169	30080	tr|A0A1S4H7M5|A0A1S4H7M5_ANOGA	20.41	1	1	2920	1	1	1		51085	Acetyl-CoA acyltransferase OS=Anopheles gambiae OX=7165 PE=3 SV=2
169	30079	tr|A0A182HHE0|A0A182HHE0_ANOAR	20.41	1	1	2920	1	1	1		51085	Uncharacterized protein OS=Anopheles arabiensis OX=7173 PE=3 SV=1
169	30078	tr|A0A4Y0BQW0|A0A4Y0BQW0_ANOFN	20.41	1	1	2920	1	1	1		51083	Uncharacterized protein OS=Anopheles funestus OX=62324 PE=3 SV=1
169	30077	tr|A0A182VJV1|A0A182VJV1_ANOME	20.41	1	1	2920	1	1	1		51085	Uncharacterized protein OS=Anopheles merus OX=30066 PE=3 SV=1
169	30076	tr|A0A182XGS3|A0A182XGS3_ANOQN	20.41	1	1	2920	1	1	1		51085	Uncharacterized protein OS=Anopheles quadriannulatus OX=34691 PE=3 SV=1
129	29769	tr|Q0IEE4|Q0IEE4_AEDAE	20.14	4	4	14700	1	1	2		22603	AAEL010823-PA OS=Aedes aegypti OX=7159 GN=5573968 PE=3 SV=1
129	30097	tr|A0A023EHY6|A0A023EHY6_AEDAL	20.14	5	5	14700	1	1	2		18409	Putative mitochondrial f1f0-atp synthase subunit oscp/atp5 (Fragment) OS=Aedes albopictus OX=7160 PE=2 SV=1
129	30099	tr|A0A023EJM2|A0A023EJM2_AEDAL	20.14	4	4	14700	1	1	2		22549	Putative mitochondrial f1f0-atp synthase subunit oscp/atp5 OS=Aedes albopictus OX=7160 PE=2 SV=1
129	30098	tr|A0A023EJP6|A0A023EJP6_AEDAL	20.14	4	4	14700	1	1	2		22541	Putative mitochondrial f1f0-atp synthase subunit oscp/atp5 OS=Aedes albopictus OX=7160 GN=RP20_CCG025989 PE=2 SV=1
129	30159	tr|B0XIT5|B0XIT5_CULQU	20.14	2	2	14700	1	1	2		53680	Prolyl-tRNA synthetase OS=Culex quinquefasciatus OX=7176 GN=6053488 PE=3 SV=1
158	20905	tr|A0A084VYH2|A0A084VYH2_ANOSI	20.02	1	1	3910	1	1	2		178347	Guanylate cyclase OS=Anopheles sinensis OX=74873 GN=ZHAS_00010688 PE=3 SV=1

## Sheet: Female3
Protein Group	Protein ID	Accession	-10lgP	Coverage (%)	Coverage (%) DM-F-Cyto-3	Area DM-F-Cyto-3	#Peptides	#Unique	#Spec DM-F-Cyto-3	PTM	Avg. Mass	Description
16	271	tr|Q17EL3|Q17EL3_AEDAE	172.8	33	33	413000	25	25	56	Carbamidomethylation; Deamidation (NQ); Pyro-glu from Q; Ammonia-loss (N); Carboxymethyl	87334	Aconitate hydratase mitochondrial OS=Aedes aegypti OX=7159 GN=AAEL003734 PE=3 SV=1
16	270	tr|Q16KR4|Q16KR4_AEDAE	172.8	33	33	413000	25	25	56	Carbamidomethylation; Deamidation (NQ); Pyro-glu from Q; Ammonia-loss (N); Carboxymethyl	85724	Aconitate hydratase mitochondrial OS=Aedes aegypti OX=7159 GN=5580315 PE=3 SV=1
4	272	tr|Q1HR67|Q1HR67_AEDAE	184.28	52	52	974000	22	22	76	Carbamidomethylation; Dethiomethyl; Dehydration; Deamidation (NQ); Acetylation (N-term); 4 more	39874	AAEL009185-PA OS=Aedes aegypti OX=7159 GN=5571596 PE=2 SV=1
3	84	tr|Q1HRQ7|Q1HRQ7_AEDAE	175.15	41	41	1170000	25	22	85	Dehydration; Deamidation (NQ); Pyro-glu from E	59392	ATP synthase subunit alpha OS=Aedes aegypti OX=7159 GN=5575914 PE=2 SV=1
20	501	tr|Q172T4|Q172T4_AEDAE	160.59	20	20	275000	19	19	38	Carbamidomethylation; Deamidation (NQ); Mutation	103646	AAEL007306-PA OS=Aedes aegypti OX=7159 GN=AAEL007306 PE=4 SV=1
20	502	tr|A0A023EWA2|A0A023EWA2_AEDAL	160.59	20	20	275000	19	19	38	Carbamidomethylation; Deamidation (NQ); Mutation	103615	Putative ca2+-binding actin-bundling protein OS=Aedes albopictus OX=7160 PE=2 SV=1
28	677	tr|Q17KS3|Q17KS3_AEDAE	141.91	33	33	246000	13	13	35	Deamidation (NQ); Mutation	38178	Glycerol-3-phosphate dehydrogenase [NAD(+)] OS=Aedes aegypti OX=7159 GN=AAEL001593 PE=3 SV=1
28	678	tr|Q17KS5|Q17KS5_AEDAE	141.91	32	32	246000	13	13	35	Deamidation (NQ); Mutation	38903	Glycerol-3-phosphate dehydrogenase [NAD(+)] OS=Aedes aegypti OX=7159 GN=5571293 PE=3 SV=1
28	679	tr|Q17KS4|Q17KS4_AEDAE	141.91	32	32	246000	13	13	35	Deamidation (NQ); Mutation	39292	Glycerol-3-phosphate dehydrogenase [NAD(+)] OS=Aedes aegypti OX=7159 GN=5571293 PE=3 SV=1
28	680	tr|A0A1S4EZ75|A0A1S4EZ75_AEDAE	141.91	31	31	246000	13	13	35	Deamidation (NQ); Mutation	40568	Glycerol-3-phosphate dehydrogenase [NAD(+)] OS=Aedes aegypti OX=7159 GN=5571293 PE=3 SV=1
25	10684	tr|Q17NG8|Q17NG8_AEDAE	138.5	16	16	212000	13	13	36	Deamidation (NQ)	96956	Alpha-1 4 glucan phosphorylase OS=Aedes aegypti OX=7159 GN=5565921 PE=3 SV=1
5	226	tr|Q16ZI5|Q16ZI5_AEDAE	186.9	55	55	564000	26	12	71	Carbamidomethylation; Dehydration; Deamidation (NQ); Pyro-glu from Q; Mutation	44274	AAEL008166-PA OS=Aedes aegypti OX=7159 GN=AAEL008166 PE=4 SV=1
5	223	tr|A0A1S4FIY1|A0A1S4FIY1_AEDAE	186.9	69	69	564000	26	12	71	Carbamidomethylation; Dehydration; Deamidation (NQ); Pyro-glu from Q; Mutation	35296	Uncharacterized protein OS=Aedes aegypti OX=7159 GN=5570233 PE=3 SV=1
39	752	tr|J9HYM2|J9HYM2_AEDAE	143.81	45	45	268000	11	11	26	Carbamidomethylation; Deamidation (NQ); Deamidation (R); Carboxymethyl; Mutation	35441	Glyceraldehyde-3-phosphate dehydrogenase OS=Aedes aegypti OX=7159 GN=23687404 PE=3 SV=1
34	585	tr|Q16LP5|Q16LP5_AEDAE	128.13	24	24	173000	11	11	30	Deamidation (NQ); Pyro-glu from Q; Carboxymethyl	56218	Pyruvate kinase OS=Aedes aegypti OX=7159 GN=AAEL012576 PE=3 SV=1
34	586	tr|Q16F38|Q16F38_AEDAE	128.13	24	24	173000	11	11	30	Deamidation (NQ); Pyro-glu from Q; Carboxymethyl	57457	Pyruvate kinase OS=Aedes aegypti OX=7159 GN=5565629 PE=1 SV=1
47	10720	tr|A0A1S4EXR8|A0A1S4EXR8_AEDAE	111.42	21	21	103000	11	11	22	Carbamidomethylation; Deamidation (NQ); Carboxymethyl	68763	Malic enzyme OS=Aedes aegypti OX=7159 PE=3 SV=1
47	10723	tr|Q17M99|Q17M99_AEDAE	111.42	21	21	103000	11	11	22	Carbamidomethylation; Deamidation (NQ); Carboxymethyl	72027	Malic enzyme OS=Aedes aegypti OX=7159 GN=AAEL001091 PE=3 SV=1
50	20617	tr|Q17E82|Q17E82_AEDAE	144.47	15	15	112000	10	10	18	Deamidation (NQ); Mutation	81269	Glycerol-3-phosphate dehydrogenase OS=Aedes aegypti OX=7159 GN=5579187 PE=3 SV=1
50	20610	tr|Q17E81|Q17E81_AEDAE	144.47	15	15	112000	10	10	18	Deamidation (NQ); Mutation	80970	Glycerol-3-phosphate dehydrogenase OS=Aedes aegypti OX=7159 GN=5579187 PE=3 SV=1
48	924	tr|Q16XK3|Q16XK3_AEDAE	117.6	31	31	196000	10	10	23	Carbamidomethylation; Deamidation (NQ); Pyro-glu from E	32751	ATP synthase subunit gamma OS=Aedes aegypti OX=7159 GN=5571150 PE=3 SV=1
43	196	tr|A0A4Y0BLL7|A0A4Y0BLL7_ANOFN	132.94	24	24	178000	9	9	23	Deamidation (NQ); Pyro-glu from Q	49908	Tubulin alpha chain OS=Anopheles funestus OX=62324 PE=3 SV=1
43	198	tr|A0A182YSD1|A0A182YSD1_ANOST	132.94	24	24	178000	9	9	23	Deamidation (NQ); Pyro-glu from Q	49908	Tubulin alpha chain OS=Anopheles stephensi OX=30069 PE=3 SV=1
43	199	tr|A0A182X9C7|A0A182X9C7_ANOQN	132.94	24	24	178000	9	9	23	Deamidation (NQ); Pyro-glu from Q	49809	Tubulin alpha chain OS=Anopheles quadriannulatus OX=34691 PE=3 SV=1
43	200	tr|Q7PUE2|Q7PUE2_ANOGA	132.94	24	24	178000	9	9	23	Deamidation (NQ); Pyro-glu from Q	49908	Tubulin alpha chain OS=Anopheles gambiae OX=7165 GN=1281950 PE=3 SV=5
43	202	tr|A0A4Y0BIA9|A0A4Y0BIA9_ANOFN	132.94	24	24	178000	9	9	23	Deamidation (NQ); Pyro-glu from Q	49882	Tubulin alpha chain OS=Anopheles funestus OX=62324 PE=3 SV=1
43	204	tr|A0A1I8JVA8|A0A1I8JVA8_ANOME	132.94	24	24	178000	9	9	23	Deamidation (NQ); Pyro-glu from Q	49908	Tubulin alpha chain OS=Anopheles merus OX=30066 PE=3 SV=1
33	340	tr|A0A023ESS2|A0A023ESS2_AEDAL	112.99	19	19	262000	9	9	30	Deamidation (NQ)	52163	Putative mitochondrial processing peptidase beta subunit OS=Aedes albopictus OX=7160 GN=109621246 PE=2 SV=1
33	341	tr|Q17A09|Q17A09_AEDAE	112.99	19	19	262000	9	9	30	Deamidation (NQ)	52249	AAEL005435-PA OS=Aedes aegypti OX=7159 GN=AAEL005435 PE=3 SV=1
53	29293	tr|Q174D6|Q174D6_AEDAE	107.25	20	20	61900	7	7	17	Carbamidomethylation; Deamidation (NQ); Mutation	53660	Dihydrolipoyl dehydrogenase OS=Aedes aegypti OX=7159 GN=AAEL006928 PE=3 SV=1
53	29294	tr|A0A1S4FF23|A0A1S4FF23_AEDAE	107.25	20	20	61900	7	7	17	Carbamidomethylation; Deamidation (NQ); Mutation	53678	Dihydrolipoyl dehydrogenase OS=Aedes aegypti OX=7159 GN=5568521 PE=3 SV=1
61	538	tr|A0A1S4EVW3|A0A1S4EVW3_AEDAE	104.42	23	23	130000	7	7	13	Deamidation (NQ)	38774	Isocitrate dehydrogenase [NAD] subunit mitochondrial OS=Aedes aegypti OX=7159 GN=5577369 PE=3 SV=1
61	543	tr|Q17P80|Q17P80_AEDAE	104.42	23	23	130000	7	7	13	Deamidation (NQ)	38746	Isocitrate dehydrogenase [NAD] subunit mitochondrial OS=Aedes aegypti OX=7159 GN=AAEL000454 PE=3 SV=1
61	544	tr|A0A023EQF0|A0A023EQF0_AEDAL	104.42	23	23	130000	7	7	13	Deamidation (NQ)	38719	Isocitrate dehydrogenase [NAD] subunit mitochondrial OS=Aedes albopictus OX=7160 PE=2 SV=1
61	551	tr|Q17P79|Q17P79_AEDAE	104.42	21	21	130000	7	7	13	Deamidation (NQ)	43612	Isocitrate dehydrogenase [NAD] subunit mitochondrial OS=Aedes aegypti OX=7159 GN=AAEL000454 PE=3 SV=1
61	552	tr|A0A1S4EVV7|A0A1S4EVV7_AEDAE	104.42	21	21	130000	7	7	13	Deamidation (NQ)	43674	Isocitrate dehydrogenase [NAD] subunit mitochondrial OS=Aedes aegypti OX=7159 GN=5577369 PE=3 SV=1
59	29329	P18153|ALL2_AEDAE	98.87	21	21	93100	7	7	14	Deamidation (NQ); Pyro-glu from Q	36895	37 kDa salivary gland allergen Aed a 2 OS=Aedes aegypti OX=7159 GN=D7 PE=1 SV=2
70	29353	tr|A0A1S4FV15|A0A1S4FV15_AEDAE	87.5	9	9	127000	7	7	11	Carboxylation (DKW)	94369	Sodium/potassium-transporting ATPase subunit alpha OS=Aedes aegypti OX=7159 PE=3 SV=1
70	29357	tr|A0A1S4FVC6|A0A1S4FVC6_AEDAE	87.5	7	7	127000	7	7	11	Carboxylation (DKW)	114825	Sodium/potassium-transporting ATPase subunit alpha OS=Aedes aegypti OX=7159 PE=3 SV=1
6	211	tr|A0A023EQM6|A0A023EQM6_AEDAL	168.98	47	47	322000	20	6	68	Carbamidomethylation; Dehydration; Deamidation (NQ); Pyro-glu from Q; Mutation	39152	Fructose-bisphosphate aldolase OS=Aedes albopictus OX=7160 PE=2 SV=1
57	608	tr|Q16ZL0|Q16ZL0_AEDAE	98.3	13	13	85100	6	6	14	Deamidation (NQ)	54363	AAEL008167-PB OS=Aedes aegypti OX=7159 GN=5570205 PE=3 SV=1
66	20660	tr|Q95UR6|Q95UR6_AEDAE	95.17	14	14	78600	6	6	12	Deamidation (NQ)	43726	Phosphoglycerate kinase OS=Aedes aegypti OX=7159 GN=PGK PE=2 SV=1
66	20667	tr|Q8WQL0|Q8WQL0_AEDAE	95.17	14	14	78600	6	6	12	Deamidation (NQ)	43856	Phosphoglycerate kinase OS=Aedes aegypti OX=7159 GN=PGK PE=3 SV=1
66	20668	tr|Q8WQL1|Q8WQL1_AEDAE	95.17	14	14	78600	6	6	12	Deamidation (NQ)	44058	Phosphoglycerate kinase OS=Aedes aegypti OX=7159 GN=PGK PE=3 SV=1
66	20674	tr|Q95UR5|Q95UR5_AEDAE	95.17	14	14	78600	6	6	12	Deamidation (NQ)	43870	Phosphoglycerate kinase OS=Aedes aegypti OX=7159 GN=PGK PE=2 SV=1
66	20659	tr|Q8WQK8|Q8WQK8_AEDAE	95.17	14	14	78600	6	6	12	Deamidation (NQ)	43883	Phosphoglycerate kinase OS=Aedes aegypti OX=7159 GN=PGK PE=2 SV=1
66	20671	tr|Q8WQK9|Q8WQK9_AEDAE	95.17	14	14	78600	6	6	12	Deamidation (NQ)	43838	Phosphoglycerate kinase OS=Aedes aegypti OX=7159 GN=PGK PE=2 SV=1
66	20675	tr|A0A023EQP4|A0A023EQP4_AEDAL	95.17	14	14	78600	6	6	12	Deamidation (NQ)	43814	Phosphoglycerate kinase OS=Aedes albopictus OX=7160 GN=109415040 PE=2 SV=1
78	310	tr|Q16QS3|Q16QS3_AEDAE	93.46	14	14	73700	6	6	9	Deamidation (NQ); Homoserine lactone	38619	AAEL011184-PA OS=Aedes aegypti OX=7159 GN=AAEL011184 PE=3 SV=1
58	589	tr|A0A023EJ67|A0A023EJ67_AEDAL	90.14	22	22	202000	6	6	13	Deamidation (NQ)	21926	Putative ca2+ sensor ef-hand superfamily OS=Aedes albopictus OX=7160 PE=2 SV=1
58	590	tr|Q16XK7|Q16XK7_AEDAE	90.14	22	22	202000	6	6	13	Deamidation (NQ)	21910	AAEL008844-PA OS=Aedes aegypti OX=7159 GN=5571151 PE=4 SV=1
68	720	tr|A0A182GB39|A0A182GB39_AEDAL	85.18	12	12	122000	6	6	11	Deamidation (NQ); Pyro-glu from Q	52001	Lipoyl-binding domain-containing protein OS=Aedes albopictus OX=7160 GN=RP20_CCG006745 PE=4 SV=1
68	721	tr|Q17H89|Q17H89_AEDAE	85.18	12	12	122000	6	6	11	Deamidation (NQ); Pyro-glu from Q	51971	AAEL002764-PA OS=Aedes aegypti OX=7159 GN=AAEL002764 PE=4 SV=1
1	106	tr|A0A1S4F4H1|A0A1S4F4H1_AEDAE	190.95	61	61	132000	31	5	113	Dethiomethyl; Dehydration; Deamidation (NQ); Oxidation (M); Pyro-glu from Q; 2 more	53988	ATP synthase subunit beta OS=Aedes aegypti OX=7159 GN=5577999 PE=3 SV=1
1	110	tr|A0A182RSV0|A0A182RSV0_ANOFN	190.95	61	61	132000	31	5	113	Dethiomethyl; Dehydration; Deamidation (NQ); Oxidation (M); Pyro-glu from Q; 2 more	53974	ATP synthase subunit beta OS=Anopheles funestus OX=62324 PE=3 SV=1
1	113	tr|Q17FL3|Q17FL3_AEDAE	190.95	61	61	132000	31	5	113	Dethiomethyl; Dehydration; Deamidation (NQ); Oxidation (M); Pyro-glu from Q; 2 more	53974	ATP synthase subunit beta OS=Aedes aegypti OX=7159 GN=AAEL003393 PE=3 SV=1
1	114	tr|A0A023ETB9|A0A023ETB9_AEDAL	190.95	61	61	132000	31	5	113	Dethiomethyl; Dehydration; Deamidation (NQ); Oxidation (M); Pyro-glu from Q; 2 more	54017	ATP synthase subunit beta OS=Aedes albopictus OX=7160 PE=2 SV=1
1	102	tr|E3XEC7|E3XEC7_ANODA	190.78	61	61	132000	31	5	113	Dethiomethyl; Dehydration; Deamidation (NQ); Oxidation (M); Pyro-glu from Q; 2 more	53768	ATP synthase subunit beta OS=Anopheles darlingi OX=43151 GN=AND_006288 PE=3 SV=1
1	101	tr|A0A182X083|A0A182X083_ANOQN	190.95	62	62	132000	31	5	113	Dethiomethyl; Dehydration; Deamidation (NQ); Oxidation (M); Pyro-glu from Q; 2 more	53727	ATP synthase subunit beta OS=Anopheles quadriannulatus OX=34691 PE=3 SV=1
1	99	tr|A0A1S4H9B2|A0A1S4H9B2_ANOGA	190.95	62	62	132000	31	5	113	Dethiomethyl; Dehydration; Deamidation (NQ); Oxidation (M); Pyro-glu from Q; 2 more	53143	ATP synthase subunit beta OS=Anopheles gambiae OX=7165 PE=3 SV=1
1	108	tr|A0A182X065|A0A182X065_ANOQN	190.95	61	61	132000	31	5	113	Dethiomethyl; Dehydration; Deamidation (NQ); Oxidation (M); Pyro-glu from Q; 2 more	54022	ATP synthase subunit beta OS=Anopheles quadriannulatus OX=34691 PE=3 SV=1
1	111	tr|A0A4Y0BGI4|A0A4Y0BGI4_ANOFN	190.95	61	61	132000	31	5	113	Dethiomethyl; Dehydration; Deamidation (NQ); Oxidation (M); Pyro-glu from Q; 2 more	53986	ATP synthase subunit beta OS=Anopheles funestus OX=62324 PE=3 SV=1
1	116	tr|A0A182RAH9|A0A182RAH9_ANOFN	190.95	61	61	132000	31	5	113	Dethiomethyl; Dehydration; Deamidation (NQ); Oxidation (M); Pyro-glu from Q; 2 more	54018	ATP synthase subunit beta OS=Anopheles funestus OX=62324 PE=3 SV=1
1	117	tr|A0A023EUC8|A0A023EUC8_AEDAL	190.95	61	61	132000	31	5	113	Dethiomethyl; Dehydration; Deamidation (NQ); Oxidation (M); Pyro-glu from Q; 2 more	53912	ATP synthase subunit beta OS=Aedes albopictus OX=7160 PE=2 SV=1
1	98	tr|A0A3F2YYT0|A0A3F2YYT0_ANOGA	190.95	68	68	132000	31	5	113	Dethiomethyl; Dehydration; Deamidation (NQ); Oxidation (M); Pyro-glu from Q; 2 more	48804	ATP synthase subunit beta OS=Anopheles gambiae OX=7165 PE=3 SV=1
17	283	tr|Q175R3|Q175R3_AEDAE	168.07	20	20	89500	20	5	48	Dethiomethyl; Deamidation (NQ)	112119	Calcium-transporting ATPase OS=Aedes aegypti OX=7159 GN=AAEL006582 PE=3 SV=1
17	281	tr|A0A1S4FE53|A0A1S4FE53_AEDAE	168.07	21	21	89500	20	5	48	Dethiomethyl; Deamidation (NQ)	109718	Calcium-transporting ATPase OS=Aedes aegypti OX=7159 GN=5568141 PE=3 SV=1
17	282	tr|Q175R5|Q175R5_AEDAE	168.07	21	21	89500	20	5	48	Dethiomethyl; Deamidation (NQ)	109732	Calcium-transporting ATPase OS=Aedes aegypti OX=7159 GN=AAEL006582 PE=3 SV=1
17	280	tr|Q175R4|Q175R4_AEDAE	168.07	21	21	89500	20	5	48	Dethiomethyl; Deamidation (NQ)	109598	Calcium-transporting ATPase OS=Aedes aegypti OX=7159 GN=AAEL006582 PE=3 SV=1
19	1594	tr|Q175A3|Q175A3_AEDAE	166.32	20	20	58800	20	5	40	Carbamidomethylation; Deamidation (NQ); Pyro-glu from Q	118618	2-oxoglutarate dehydrogenase OS=Aedes aegypti OX=7159 GN=AAEL006721 PE=4 SV=1
19	1585	tr|Q175A4|Q175A4_AEDAE	166.32	21	21	58800	20	5	40	Carbamidomethylation; Deamidation (NQ); Pyro-glu from Q	114151	2-oxoglutarate dehydrogenase OS=Aedes aegypti OX=7159 GN=5568292 PE=4 SV=1
63	29373	tr|Q0IG02|Q0IG02_AEDAE	101.89	9	9	26200	5	5	13	Dehydration	51849	4-Hydroxybutyrate CoA-transferase putative OS=Aedes aegypti OX=7159 GN=5578926 PE=4 SV=1
63	29374	tr|A0A023ESX3|A0A023ESX3_AEDAL	101.89	9	9	26200	5	5	13	Dehydration	51808	Putative acetyl-coa hydrolase OS=Aedes albopictus OX=7160 GN=109398460 PE=2 SV=1
79	29297	tr|Q2KQ98|Q2KQ98_AEDAE	88.49	9	9	47300	5	5	9	Deamidation (NQ)	61034	AAEL010464-PA OS=Aedes aegypti OX=7159 GN=GDH PE=2 SV=1
79	29298	tr|A0A023ETW6|A0A023ETW6_AEDAL	88.49	9	9	47300	5	5	9	Deamidation (NQ)	61018	Putative glutamate/leucine/phenylalanine/valine dehydrogenase OS=Aedes albopictus OX=7160 GN=109429732 PE=2 SV=1
79	29299	tr|A0A2M4CT81|A0A2M4CT81_ANODA	88.49	9	9	47300	5	5	9	Deamidation (NQ)	61184	Putative glutamate/leucine/phenylalanine/valine dehydrogenase OS=Anopheles darlingi OX=43151 PE=3 SV=1
79	29300	tr|F5HLL7|F5HLL7_ANOGA	88.49	9	9	47300	5	5	9	Deamidation (NQ)	61302	AGAP004362-PB OS=Anopheles gambiae OX=7165 GN=1274510 PE=3 SV=1
79	29301	tr|Q16SW1|Q16SW1_AEDAE	88.49	8	8	47300	5	5	9	Deamidation (NQ)	62668	AAEL010464-PB OS=Aedes aegypti OX=7159 GN=AAEL010464 PE=3 SV=1
79	29302	tr|Q7PHE4|Q7PHE4_ANOGA	88.49	8	8	47300	5	5	9	Deamidation (NQ)	63169	AGAP004362-PA OS=Anopheles gambiae OX=7165 GN=1274510 PE=3 SV=4
79	29303	tr|A0A182V234|A0A182V234_ANOME	88.49	8	8	47300	5	5	9	Deamidation (NQ)	70886	ELFV_dehydrog domain-containing protein OS=Anopheles merus OX=30066 PE=3 SV=1
79	29304	tr|A0A182HVJ8|A0A182HVJ8_ANOAR	88.49	8	8	47300	5	5	9	Deamidation (NQ)	70886	ELFV_dehydrog domain-containing protein OS=Anopheles arabiensis OX=7173 PE=3 SV=1
79	29296	tr|A0A182YJQ2|A0A182YJQ2_ANOST	88.49	7	7	47300	5	5	9	Deamidation (NQ)	70933	ELFV_dehydrog domain-containing protein OS=Anopheles stephensi OX=30069 PE=3 SV=1
79	29305	tr|A0A182R8H6|A0A182R8H6_ANOFN	88.49	7	7	47300	5	5	9	Deamidation (NQ)	72672	ELFV_dehydrog domain-containing protein OS=Anopheles funestus OX=62324 PE=3 SV=1
79	29306	tr|A0A182XF30|A0A182XF30_ANOQN	88.49	7	7	47300	5	5	9	Deamidation (NQ)	72558	ELFV_dehydrog domain-containing protein OS=Anopheles quadriannulatus OX=34691 PE=3 SV=1
79	29307	tr|A0A4Y0APW6|A0A4Y0APW6_ANOFN	88.49	7	7	47300	5	5	9	Deamidation (NQ)	74538	ELFV_dehydrog domain-containing protein OS=Anopheles funestus OX=62324 PE=3 SV=1
79	29308	tr|A0A2M4CUS3|A0A2M4CUS3_ANODA	88.49	7	7	47300	5	5	9	Deamidation (NQ)	80338	Putative glutamate/leucine/phenylalanine/valine dehydrogenase OS=Anopheles darlingi OX=43151 PE=3 SV=1
79	29309	tr|A0A182FPJ0|A0A182FPJ0_ANOAL	88.49	6	6	47300	5	5	9	Deamidation (NQ)	90179	ELFV_dehydrog domain-containing protein OS=Anopheles albimanus OX=7167 PE=3 SV=1
74	952	tr|A0A023EVI0|A0A023EVI0_AEDAL	84.41	9	9	36100	5	5	10	Carbamidomethylation	74702	Proline dehydrogenase OS=Aedes albopictus OX=7160 PE=2 SV=1
74	953	tr|A0A1S4FZI4|A0A1S4FZI4_AEDAE	84.41	9	9	36100	5	5	10	Carbamidomethylation	75189	Proline dehydrogenase OS=Aedes aegypti OX=7159 PE=3 SV=1
74	954	tr|A0A4Y0BKW6|A0A4Y0BKW6_ANOFN	84.41	9	9	36100	5	5	10	Carbamidomethylation	75889	Proline dehydrogenase OS=Anopheles funestus OX=62324 PE=3 SV=1
74	956	tr|A0A4Y0BQX1|A0A4Y0BQX1_ANOFN	84.41	9	9	36100	5	5	10	Carbamidomethylation	76087	Proline dehydrogenase OS=Anopheles funestus OX=62324 PE=3 SV=1
74	958	tr|A0A1Y9IZV4|A0A1Y9IZV4_ANOQN	84.41	9	9	36100	5	5	10	Carbamidomethylation	76397	Proline dehydrogenase OS=Anopheles quadriannulatus OX=34691 PE=3 SV=2
74	946	tr|A0A2M4CJU1|A0A2M4CJU1_ANODA	84.41	10	10	36100	5	5	10	Carbamidomethylation	69423	Proline dehydrogenase (Fragment) OS=Anopheles darlingi OX=43151 PE=3 SV=1
74	955	tr|A0A2M4CSL8|A0A2M4CSL8_ANODA	84.41	9	9	36100	5	5	10	Carbamidomethylation	75385	Proline dehydrogenase OS=Anopheles darlingi OX=43151 PE=3 SV=1
74	957	tr|A0A182VIP8|A0A182VIP8_ANOME	84.41	9	9	36100	5	5	10	Carbamidomethylation	76549	Proline dehydrogenase OS=Anopheles merus OX=30066 PE=3 SV=1
74	959	tr|A0A453Z3A0|A0A453Z3A0_ANOQN	84.41	9	9	36100	5	5	10	Carbamidomethylation	76509	Proline dehydrogenase OS=Anopheles quadriannulatus OX=34691 PE=3 SV=1
74	960	tr|F5HJD1|F5HJD1_ANOGA	84.41	9	9	36100	5	5	10	Carbamidomethylation	77450	Proline dehydrogenase OS=Anopheles gambiae OX=7165 GN=1271596 PE=3 SV=1
74	988	tr|Q7QFT0|Q7QFT0_ANOGA	84.41	8	8	36100	5	5	10	Carbamidomethylation	80866	Proline dehydrogenase OS=Anopheles gambiae OX=7165 GN=1271596 PE=3 SV=5
62	29330	tr|A0A023ELE6|A0A023ELE6_AEDAL	77.85	20	20	92300	5	5	13	Carbamidomethylation; Deamidation (NQ); Deamidation (R)	27500	Putative voltage-dependent anion channel (Fragment) OS=Aedes albopictus OX=7160 PE=2 SV=1
62	853	tr|A0A1W7R5C1|A0A1W7R5C1_AEDAL	77.85	18	18	92300	5	5	13	Carbamidomethylation; Deamidation (NQ); Deamidation (R)	29535	Putative voltage-dependent anion-selective channel (Fragment) OS=Aedes albopictus OX=7160 PE=4 SV=1
62	29331	tr|B0W1Q3|B0W1Q3_CULQU	77.85	18	18	92300	5	5	13	Carbamidomethylation; Deamidation (NQ); Deamidation (R)	30672	Voltage-dependent anion-selective channel OS=Culex quinquefasciatus OX=7176 GN=6031961 PE=4 SV=1
62	29332	tr|A0A1Q3FA20|A0A1Q3FA20_CULTA	77.85	18	18	92300	5	5	13	Carbamidomethylation; Deamidation (NQ); Deamidation (R)	30688	Putative voltage-dependent anion-selective channel OS=Culex tarsalis OX=7177 PE=4 SV=1
62	854	tr|Q1HR57|Q1HR57_AEDAE	77.85	18	18	92300	5	5	13	Carbamidomethylation; Deamidation (NQ); Deamidation (R)	30696	AAEL001872-PA (Fragment) OS=Aedes aegypti OX=7159 GN=VDAC PE=2 SV=1
62	855	tr|T1E288|T1E288_9DIPT	77.85	18	18	92300	5	5	13	Carbamidomethylation; Deamidation (NQ); Deamidation (R)	30760	Putative voltage-dependent anion-selective channel OS=Psorophora albipes OX=869069 PE=2 SV=1
18	435	tr|A0A023ESP1|A0A023ESP1_AEDAL	161.77	23	23	147000	17	4	40	Carbamidomethylation; Deamidation (NQ); Pyro-glu from Q; Carboxymethyl (KW X@N-term); Mutation	51576	Citrate synthase OS=Aedes albopictus OX=7160 PE=2 SV=1
18	436	tr|T1E2L3|T1E2L3_9DIPT	161.77	23	23	147000	17	4	40	Carbamidomethylation; Deamidation (NQ); Pyro-glu from Q; Carboxymethyl (KW X@N-term); Mutation	51646	Citrate synthase OS=Psorophora albipes OX=869069 PE=2 SV=1
18	433	tr|A0A182GKM3|A0A182GKM3_AEDAL	161.77	23	23	147000	17	4	40	Carbamidomethylation; Deamidation (NQ); Pyro-glu from Q; Carboxymethyl (KW X@N-term); Mutation	51502	Citrate synthase OS=Aedes albopictus OX=7160 GN=RP20_CCG011547 PE=3 SV=1
51	564	tr|Q17AK0|Q17AK0_AEDAE	123.3	23	23	26100	11	4	18	Deamidation (NQ); Deoxy; Mutation	45570	AAEL005269-PA OS=Aedes aegypti OX=7159 GN=AAEL005269 PE=4 SV=1
84	29319	tr|Q1HR08|Q1HR08_AEDAE	108.76	26	26	49900	4	4	8	Carbamidomethylation	27655	Mitochondrial cytochrome c1 OS=Aedes aegypti OX=7159 PE=2 SV=1
84	29320	tr|Q16NS5|Q16NS5_AEDAE	108.76	21	21	49900	4	4	8	Carbamidomethylation	33191	AAEL011871-PA OS=Aedes aegypti OX=7159 GN=5575492 PE=4 SV=1
80	10590	tr|Q17HW3|Q17HW3_AEDAE	94.38	19	19	89800	4	4	9	Carbamidomethylation; Deamidation (NQ)	26322	Triosephosphate isomerase OS=Aedes aegypti OX=7159 GN=5580166 PE=3 SV=1
90	29561	tr|A0A023EPT6|A0A023EPT6_AEDAL	93.07	16	16	29200	4	4	6	Deamidation (NQ); Pyro-glu from Q	34487	Succinate--CoA ligase [ADP/GDP-forming] subunit alpha mitochondrial OS=Aedes albopictus OX=7160 GN=109414164 PE=2 SV=1
90	29562	tr|Q1HR33|Q1HR33_AEDAE	93.07	16	16	29200	4	4	6	Deamidation (NQ); Pyro-glu from Q	34473	Succinate--CoA ligase [ADP/GDP-forming] subunit alpha mitochondrial OS=Aedes aegypti OX=7159 GN=AAEL006833 PE=2 SV=1
86	10650	tr|A0A2Z6ZMA6|A0A2Z6ZMA6_AEDAL	87.33	10	10	14000	4	4	7		68229	Uncharacterized protein OS=Aedes albopictus OX=7160 GN=RP20_CCG006486 PE=3 SV=1
86	10653	Q2TJ56|VATA_AEDAL	87.33	10	10	14000	4	4	7		68229	V-type proton ATPase catalytic subunit A OS=Aedes albopictus OX=7160 GN=VhaA PE=2 SV=1
86	10655	O16109|VATA_AEDAE	87.33	10	10	14000	4	4	7		68229	V-type proton ATPase catalytic subunit A OS=Aedes aegypti OX=7159 GN=VhaA PE=2 SV=2
110	466	tr|Q1HQV6|Q1HQV6_AEDAE	83.55	8	8	30600	4	4	4	Mutation	47113	NADH dehydrogenase [ubiquinone] 1 alpha subcomplex subunit 10 mitochondrial OS=Aedes aegypti OX=7159 GN=5577026 PE=2 SV=1
73	1435	tr|Q0IED0|Q0IED0_AEDAE	81.01	17	17	35700	4	4	10		42218	AAEL010814-PC OS=Aedes aegypti OX=7159 GN=5573976 PE=4 SV=1
73	1439	tr|Q0IED1|Q0IED1_AEDAE	81.01	17	17	35700	4	4	10		42743	AAEL010814-PB OS=Aedes aegypti OX=7159 GN=5573976 PE=4 SV=1
73	1440	tr|Q0IEC9|Q0IEC9_AEDAE	81.01	17	17	35700	4	4	10		42887	AAEL010814-PD OS=Aedes aegypti OX=7159 GN=5573976 PE=4 SV=1
73	1442	tr|Q0IEC8|Q0IEC8_AEDAE	81.01	17	17	35700	4	4	10		43321	AAEL010814-PA OS=Aedes aegypti OX=7159 GN=5573976 PE=4 SV=1
77	467	tr|A0A023EV92|A0A023EV92_AEDAL	80.9	6	6	15500	4	4	10	Dethiomethyl; Deamidation (NQ); Mutation	67167	Succinate dehydrogenase (quinone) (Fragment) OS=Aedes albopictus OX=7160 PE=2 SV=1
77	468	tr|T1E1E5|T1E1E5_9DIPT	80.9	6	6	15500	4	4	10	Dethiomethyl; Deamidation (NQ); Mutation	67957	Succinate dehydrogenase (quinone) (Fragment) OS=Psorophora albipes OX=869069 PE=2 SV=1
77	471	tr|A0A182GZD1|A0A182GZD1_AEDAL	80.9	5	5	15500	4	4	10	Dethiomethyl; Deamidation (NQ); Mutation	71925	Succinate dehydrogenase [ubiquinone] flavoprotein subunit mitochondrial OS=Aedes albopictus OX=7160 GN=RP20_CCG018614 PE=3 SV=1
77	472	tr|A0A182WR96|A0A182WR96_ANOQN	80.9	5	5	15500	4	4	10	Dethiomethyl; Deamidation (NQ); Mutation	72206	Succinate dehydrogenase [ubiquinone] flavoprotein subunit mitochondrial OS=Anopheles quadriannulatus OX=34691 PE=3 SV=1
77	473	tr|A0A182ULS7|A0A182ULS7_ANOME	80.9	5	5	15500	4	4	10	Dethiomethyl; Deamidation (NQ); Mutation	72206	Succinate dehydrogenase [ubiquinone] flavoprotein subunit mitochondrial OS=Anopheles merus OX=30066 PE=3 SV=1
77	474	tr|A0A084VTQ4|A0A084VTQ4_ANOSI	80.9	5	5	15500	4	4	10	Dethiomethyl; Deamidation (NQ); Mutation	72064	Succinate dehydrogenase [ubiquinone] flavoprotein subunit mitochondrial OS=Anopheles sinensis OX=74873 GN=ZHAS_00008945 PE=3 SV=1
77	475	tr|Q16SE4|Q16SE4_AEDAE	80.9	5	5	15500	4	4	10	Dethiomethyl; Deamidation (NQ); Mutation	72054	Succinate dehydrogenase (quinone) (Fragment) OS=Aedes aegypti OX=7159 GN=AAEL010608 PE=3 SV=1
77	476	tr|A0A182RBD4|A0A182RBD4_ANOFN	80.9	5	5	15500	4	4	10	Dethiomethyl; Deamidation (NQ); Mutation	72323	Succinate dehydrogenase [ubiquinone] flavoprotein subunit mitochondrial OS=Anopheles funestus OX=62324 PE=3 SV=1
77	477	tr|A0A182HX90|A0A182HX90_ANOAR	80.9	5	5	15500	4	4	10	Dethiomethyl; Deamidation (NQ); Mutation	72206	Succinate dehydrogenase [ubiquinone] flavoprotein subunit mitochondrial OS=Anopheles arabiensis OX=7173 PE=3 SV=1
77	478	tr|A0A182YLX1|A0A182YLX1_ANOST	80.9	5	5	15500	4	4	10	Dethiomethyl; Deamidation (NQ); Mutation	72172	Succinate dehydrogenase [ubiquinone] flavoprotein subunit mitochondrial OS=Anopheles stephensi OX=30069 PE=3 SV=1
77	479	tr|W5JUV9|W5JUV9_ANODA	80.9	5	5	15500	4	4	10	Dethiomethyl; Deamidation (NQ); Mutation	72229	Succinate dehydrogenase [ubiquinone] flavoprotein subunit mitochondrial OS=Anopheles darlingi OX=43151 GN=AND_000022 PE=3 SV=1
77	480	tr|Q7QDV0|Q7QDV0_ANOGA	80.9	5	5	15500	4	4	10	Dethiomethyl; Deamidation (NQ); Mutation	72205	Succinate dehydrogenase [ubiquinone] flavoprotein subunit mitochondrial OS=Anopheles gambiae OX=7165 GN=1272618 PE=3 SV=4
77	484	tr|B0WFX7|B0WFX7_CULQU	80.9	5	5	15500	4	4	10	Dethiomethyl; Deamidation (NQ); Mutation	72127	Succinate dehydrogenase [ubiquinone] flavoprotein subunit mitochondrial OS=Culex quinquefasciatus OX=7176 GN=6037731 PE=3 SV=1
77	481	tr|A0A182FM31|A0A182FM31_ANOAL	80.9	5	5	15500	4	4	10	Dethiomethyl; Deamidation (NQ); Mutation	72241	Succinate dehydrogenase [ubiquinone] flavoprotein subunit mitochondrial OS=Anopheles albimanus OX=7167 PE=3 SV=1
91	29322	tr|A0A1Q3F3Z0|A0A1Q3F3Z0_CULTA	76.91	8	8	19700	4	4	6	Deamidation (NQ)	60328	Putative 60 kDa heat shock protein mitochondrial OS=Culex tarsalis OX=7177 PE=3 SV=1
91	29323	tr|B0WP67|B0WP67_CULQU	76.91	8	8	19700	4	4	6	Deamidation (NQ)	60432	60 kDa heat shock protein mitochondrial OS=Culex quinquefasciatus OX=7176 GN=6041207 PE=3 SV=1
91	1423	tr|Q16PM9|Q16PM9_AEDAE	76.91	8	8	19700	4	4	6	Deamidation (NQ)	60794	AAEL011584-PA OS=Aedes aegypti OX=7159 GN=5575032 PE=3 SV=1
91	1424	tr|A0A023EV59|A0A023EV59_AEDAL	76.91	8	8	19700	4	4	6	Deamidation (NQ)	60763	Putative chaperonin-60kd ch60 OS=Aedes albopictus OX=7160 PE=2 SV=1
91	29324	tr|A0A182H5B2|A0A182H5B2_AEDAL	76.91	8	8	19700	4	4	6	Deamidation (NQ)	60777	Uncharacterized protein OS=Aedes albopictus OX=7160 PE=3 SV=1
91	1425	tr|A0A1Q3F3W2|A0A1Q3F3W2_CULTA	76.91	8	8	19700	4	4	6	Deamidation (NQ)	60574	Putative 60 kDa heat shock protein mitochondrial OS=Culex tarsalis OX=7177 PE=3 SV=1
94	29396	tr|J9HSC0|J9HSC0_AEDAE	62.79	23	23	66200	4	4	6		25694	Cytochrome b-c1 complex subunit Rieske mitochondrial OS=Aedes aegypti OX=7159 GN=5578796 PE=4 SV=1
94	29397	tr|Q17EQ1|Q17EQ1_AEDAE	62.79	21	21	66200	4	4	6		28255	Cytochrome b-c1 complex subunit Rieske mitochondrial OS=Aedes aegypti OX=7159 GN=5578796 PE=4 SV=1
94	29398	tr|A0A023ELV4|A0A023ELV4_AEDAL	62.79	21	21	66200	4	4	6		28199	Cytochrome b-c1 complex subunit Rieske mitochondrial OS=Aedes albopictus OX=7160 GN=109398639 PE=2 SV=1
98	29575	tr|A0A182G738|A0A182G738_AEDAL	53.74	5	5	53000	4	4	6		129366	Pyruvate carboxylase OS=Aedes albopictus OX=7160 GN=RP20_CCG004388 PE=4 SV=1
98	29576	tr|A0A182G288|A0A182G288_AEDAL	53.74	5	5	53000	4	4	6		130619	Pyruvate carboxylase OS=Aedes albopictus OX=7160 GN=RP20_CCG001232 PE=4 SV=1
98	29577	tr|Q16V52|Q16V52_AEDAE	53.74	5	5	53000	4	4	6		130634	Pyruvate carboxylase OS=Aedes aegypti OX=7159 GN=5572254 PE=4 SV=1
98	29578	tr|Q16921|Q16921_AEDAE	53.74	5	5	53000	4	4	6		132201	Pyruvate carboxylase OS=Aedes aegypti OX=7159 PE=2 SV=1
49	126	tr|Q178Y3|Q178Y3_AEDAE	131.91	6	6	23400	11	3	18	Deamidation (NQ); Pyro-glu from Q; Acetylation (K)	222221	AAEL005733-PA OS=Aedes aegypti OX=7159 GN=AAEL005733 PE=3 SV=1
49	127	tr|Q178Y4|Q178Y4_AEDAE	131.91	6	6	23400	11	3	18	Deamidation (NQ); Pyro-glu from Q; Acetylation (K)	224208	AAEL005733-PB OS=Aedes aegypti OX=7159 GN=AAEL005733 PE=3 SV=1
65	20627	tr|Q17A27|Q17A27_AEDAE	130.27	16	16	24700	6	3	12		63275	Multifunctional fusion protein OS=Aedes aegypti OX=7159 GN=5566485 PE=3 SV=1
46	367	tr|A0A023EP24|A0A023EP24_AEDAL	109.7	35	35	28800	13	3	22	Carbamidomethylation; Deamidation (NQ); Mutation	32904	Putative mitochondrial solute carrier protein OS=Aedes albopictus OX=7160 PE=2 SV=1
75	29325	tr|Q16LR5|Q16LR5_AEDAE	94.1	7	7	35000	3	3	10		79200	AAEL012552-PA OS=Aedes aegypti OX=7159 GN=AAEL012552 PE=3 SV=1
75	29326	tr|A0A1S4FWT8|A0A1S4FWT8_AEDAE	94.1	7	7	35000	3	3	10		79228	Uncharacterized protein OS=Aedes aegypti OX=7159 GN=5576501 PE=3 SV=1
75	20911	tr|A0A182GJZ1|A0A182GJZ1_AEDAL	94.1	7	7	35000	3	3	10		79012	Uncharacterized protein OS=Aedes albopictus OX=7160 GN=RP20_CCG011237 PE=3 SV=1
96	10566	tr|Q9XYC8|Q9XYC8_AEDAE	90.71	8	8	15400	3	3	6		55216	Vacuolar proton pump subunit B OS=Aedes aegypti OX=7159 GN=VATB PE=2 SV=1
96	10567	tr|A0A023EUA8|A0A023EUA8_AEDAL	90.71	8	8	15400	3	3	6		55230	Vacuolar proton pump subunit B OS=Aedes albopictus OX=7160 PE=2 SV=1
96	10568	tr|W5JVX5|W5JVX5_ANODA	90.71	8	8	15400	3	3	6		55527	Vacuolar proton pump subunit B OS=Anopheles darlingi OX=43151 GN=AND_001145 PE=3 SV=1
96	10569	tr|A0A182RQ39|A0A182RQ39_ANOFN	90.71	8	8	15400	3	3	6		55541	Vacuolar proton pump subunit B OS=Anopheles funestus OX=62324 PE=3 SV=1
96	10570	tr|A0A182URU3|A0A182URU3_ANOME	90.71	8	8	15400	3	3	6		55541	Vacuolar proton pump subunit B OS=Anopheles merus OX=30066 PE=3 SV=1
96	10571	tr|A0A182XW84|A0A182XW84_ANOST	90.71	8	8	15400	3	3	6		55527	Vacuolar proton pump subunit B OS=Anopheles stephensi OX=30069 PE=3 SV=1
96	10572	tr|A0A182HTU0|A0A182HTU0_ANOAR	90.71	8	8	15400	3	3	6		55541	Vacuolar proton pump subunit B OS=Anopheles arabiensis OX=7173 PE=3 SV=1
96	10573	tr|A0A084VXP8|A0A084VXP8_ANOSI	90.71	8	8	15400	3	3	6		55511	Vacuolar proton pump subunit B OS=Anopheles sinensis OX=74873 GN=ZHAS_00010486 PE=3 SV=1
96	10574	tr|A0A182XHK3|A0A182XHK3_ANOQN	90.71	8	8	15400	3	3	6		55541	Vacuolar proton pump subunit B OS=Anopheles quadriannulatus OX=34691 PE=3 SV=1
96	1691	tr|F7IVD7|F7IVD7_ANOGA	90.71	8	8	15400	3	3	6		55527	Vacuolar proton pump subunit B OS=Anopheles gambiae OX=7165 GN=1273084 PE=3 SV=1
96	10575	tr|A0A182HAC0|A0A182HAC0_AEDAL	90.71	7	7	15400	3	3	6		66399	Uncharacterized protein OS=Aedes albopictus OX=7160 PE=3 SV=1
96	10576	tr|A0A182FAX7|A0A182FAX7_ANOAL	90.71	2	2	15400	3	3	6		196334	Uncharacterized protein OS=Anopheles albimanus OX=7167 PE=3 SV=1
82	30057	tr|Q16KF6|Q16KF6_AEDAE	84.68	16	16	27800	3	3	9	Deamidation (NQ)	20263	AAEL013009-PA OS=Aedes aegypti OX=7159 GN=AAEL013009 PE=4 SV=1
82	30058	tr|Q17AX5|Q17AX5_AEDAE	84.68	7	7	27800	3	3	9	Deamidation (NQ)	46498	AAEL005170-PA OS=Aedes aegypti OX=7159 GN=AAEL005170 PE=4 SV=1
95	657	tr|Q17D51|Q17D51_AEDAE	81.71	8	8	10900	3	3	6		38508	Pyruvate dehydrogenase E1 component subunit beta OS=Aedes aegypti OX=7159 GN=AAEL004338 PE=4 SV=1
95	658	tr|A0A1S4F7M2|A0A1S4F7M2_AEDAE	81.71	8	8	10900	3	3	6		38499	Pyruvate dehydrogenase E1 component subunit beta OS=Aedes aegypti OX=7159 GN=5564584 PE=4 SV=1
107	1411	tr|Q95V90|Q95V90_AEDAE	80.45	10	10	19400	3	3	4		38604	Long form D7Bclu1 salivary protein OS=Aedes aegypti OX=7159 PE=2 SV=1
107	1412	tr|Q0IF93|Q0IF93_AEDAE	80.45	10	10	19400	3	3	4		38628	AAEL006417-PA OS=Aedes aegypti OX=7159 GN=5567956 PE=4 SV=1
81	20602	tr|Q16UB8|Q16UB8_AEDAE	78.95	2	2	12700	5	3	9		367473	AAEL009955-PA OS=Aedes aegypti OX=7159 GN=AAEL009955 PE=4 SV=1
104	29382	tr|Q17CT0|Q17CT0_AEDAE	78.12	6	6	20500	3	3	5	Pyro-glu from Q	67934	AAEL004434-PA OS=Aedes aegypti OX=7159 GN=5564768 PE=4 SV=1
83	29437	tr|A0A182RFP9|A0A182RFP9_ANOFN	77.95	20	20	27400	4	3	8	Carbamidomethylation; Deamidation (NQ); Pyro-glu from Q	28345	14-3-3 zeta OS=Anopheles funestus OX=62324 PE=3 SV=1
83	29438	tr|A0A1Q3FTI7|A0A1Q3FTI7_CULTA	77.95	20	20	27400	4	3	8	Carbamidomethylation; Deamidation (NQ); Pyro-glu from Q	28265	Putative multifunctional chaperone 14-3-3 family OS=Culex tarsalis OX=7177 PE=3 SV=1
83	29439	tr|A0A182HAJ1|A0A182HAJ1_AEDAL	77.95	20	20	27400	4	3	8	Carbamidomethylation; Deamidation (NQ); Pyro-glu from Q	28322	14_3_3 domain-containing protein OS=Aedes albopictus OX=7160 GN=109423328 PE=3 SV=1
83	29440	tr|E3T3S3|E3T3S3_CULPI	77.95	20	20	27400	4	3	8	Carbamidomethylation; Deamidation (NQ); Pyro-glu from Q	28322	14-3-3 zeta OS=Culex pipiens OX=7175 PE=2 SV=1
83	29441	tr|A0A182I3R0|A0A182I3R0_ANOAR	77.95	20	20	27400	4	3	8	Carbamidomethylation; Deamidation (NQ); Pyro-glu from Q	28345	14_3_3 domain-containing protein OS=Anopheles arabiensis OX=7173 PE=3 SV=1
83	29442	tr|A0A182X6F7|A0A182X6F7_ANOQN	77.95	20	20	27400	4	3	8	Carbamidomethylation; Deamidation (NQ); Pyro-glu from Q	28345	14_3_3 domain-containing protein OS=Anopheles quadriannulatus OX=34691 PE=3 SV=1
83	29443	tr|A7UR78|A7UR78_ANOGA	77.95	20	20	27400	4	3	8	Carbamidomethylation; Deamidation (NQ); Pyro-glu from Q	28345	AGAP007643-PC OS=Anopheles gambiae OX=7165 GN=1269582 PE=3 SV=1
83	29444	tr|A0A182XZI1|A0A182XZI1_ANOST	77.95	16	16	27400	4	3	8	Carbamidomethylation; Deamidation (NQ); Pyro-glu from Q	35946	14_3_3 domain-containing protein OS=Anopheles stephensi OX=30069 PE=3 SV=1
83	29458	tr|W6FFT2|W6FFT2_ANOME	77.95	20	20	27400	4	3	8	Carbamidomethylation; Deamidation (NQ); Pyro-glu from Q	28251	14-3-3 zeta OS=Anopheles merus OX=30066 PE=3 SV=1
83	29459	tr|C1JLF2|C1JLF2_ANOSI	77.95	20	20	27400	4	3	8	Carbamidomethylation; Deamidation (NQ); Pyro-glu from Q	28251	14-3-3 zeta OS=Anopheles sinensis OX=74873 PE=2 SV=1
83	29460	tr|A0A023EL39|A0A023EL39_AEDAL	77.95	20	20	27400	4	3	8	Carbamidomethylation; Deamidation (NQ); Pyro-glu from Q	28228	Putative multifunctional 14-3-3 family chaperone OS=Aedes albopictus OX=7160 PE=2 SV=1
83	29461	tr|T1DEU3|T1DEU3_9DIPT	77.95	20	20	27400	4	3	8	Carbamidomethylation; Deamidation (NQ); Pyro-glu from Q	28228	Putative 14-3-3 domain protein OS=Psorophora albipes OX=869069 PE=2 SV=1
83	29462	tr|W5JWE7|W5JWE7_ANODA	77.95	20	20	27400	4	3	8	Carbamidomethylation; Deamidation (NQ); Pyro-glu from Q	28251	14-3-3 protein OS=Anopheles darlingi OX=43151 GN=AND_000650 PE=3 SV=1
83	29463	Q1HR36|1433Z_AEDAE	77.95	20	20	27400	4	3	8	Carbamidomethylation; Deamidation (NQ); Pyro-glu from Q	28228	14-3-3 protein zeta OS=Aedes aegypti OX=7159 GN=14-3-3zeta PE=2 SV=1
83	29464	tr|A0A084VFA9|A0A084VFA9_ANOSI	77.95	20	20	27400	4	3	8	Carbamidomethylation; Deamidation (NQ); Pyro-glu from Q	28361	AGAP007643-PC-like protein OS=Anopheles sinensis OX=74873 GN=ZHAS_00003711 PE=3 SV=1
83	29465	tr|W6FIV7|W6FIV7_ANOAL	77.95	20	20	27400	4	3	8	Carbamidomethylation; Deamidation (NQ); Pyro-glu from Q	28251	14-3-3 zeta OS=Anopheles albimanus OX=7167 PE=3 SV=1
83	29466	tr|A0NBC2|A0NBC2_ANOGA	77.95	20	20	27400	4	3	8	Carbamidomethylation; Deamidation (NQ); Pyro-glu from Q	28251	AGAP007643-PA OS=Anopheles gambiae OX=7165 GN=1269582 PE=3 SV=1
83	29467	tr|W6FHI3|W6FHI3_ANOAR	77.95	20	20	27400	4	3	8	Carbamidomethylation; Deamidation (NQ); Pyro-glu from Q	28251	14-3-3 zeta OS=Anopheles arabiensis OX=7173 PE=3 SV=1
83	29468	tr|W6FG77|W6FG77_ANOST	77.95	20	20	27400	4	3	8	Carbamidomethylation; Deamidation (NQ); Pyro-glu from Q	28251	14-3-3 zeta OS=Anopheles stephensi OX=30069 PE=3 SV=1
83	29469	tr|A0A1Q3FJ42|A0A1Q3FJ42_CULTA	77.95	20	20	27400	4	3	8	Carbamidomethylation; Deamidation (NQ); Pyro-glu from Q	28171	Putative multifunctional chaperone OS=Culex tarsalis OX=7177 PE=3 SV=1
83	29470	tr|B0WNP7|B0WNP7_CULQU	77.95	20	20	27400	4	3	8	Carbamidomethylation; Deamidation (NQ); Pyro-glu from Q	28228	14-3-3 protein OS=Culex quinquefasciatus OX=7176 GN=6041018 PE=3 SV=1
83	29471	tr|W6FTC9|W6FTC9_ANOFN	77.95	20	20	27400	4	3	8	Carbamidomethylation; Deamidation (NQ); Pyro-glu from Q	28251	14-3-3 zeta OS=Anopheles funestus OX=62324 PE=3 SV=1
83	29472	tr|C6ZQT6|C6ZQT6_OCHTR	77.95	20	20	27400	4	3	8	Carbamidomethylation; Deamidation (NQ); Pyro-glu from Q	28218	Multifunctional chaperone OS=Ochlerotatus triseriatus OX=7162 PE=2 SV=1
83	29473	tr|W6FIW7|W6FIW7_ANOQN	77.95	20	20	27400	4	3	8	Carbamidomethylation; Deamidation (NQ); Pyro-glu from Q	28251	14-3-3 zeta OS=Anopheles quadriannulatus OX=34691 PE=3 SV=1
83	29474	tr|T1DP61|T1DP61_ANOAQ	77.95	19	19	27400	4	3	8	Carbamidomethylation; Deamidation (NQ); Pyro-glu from Q	29778	Putative 14-3-3 protein zeta multifunctional 14-3-3 family chaperone OS=Anopheles aquasalis OX=42839 PE=2 SV=1
85	29318	tr|Q17DA3|Q17DA3_AEDAE	77.26	9	9	31000	3	3	7	Deamidation (NQ)	53833	AAEL004294-PA OS=Aedes aegypti OX=7159 GN=5564492 PE=4 SV=1
89	569	tr|A0A023ERZ7|A0A023ERZ7_AEDAL	75.9	12	12	16500	3	3	6		40459	Isocitrate dehydrogenase [NAD] subunit mitochondrial OS=Aedes albopictus OX=7160 PE=2 SV=1
89	570	tr|A0A1S4FPD7|A0A1S4FPD7_AEDAE	75.9	12	12	16500	3	3	6		40564	Isocitrate dehydrogenase [NAD] subunit mitochondrial OS=Aedes aegypti OX=7159 GN=5572925 PE=3 SV=1
89	573	tr|Q16TS5|Q16TS5_AEDAE	75.9	12	12	16500	3	3	6		40564	Isocitrate dehydrogenase [NAD] subunit mitochondrial OS=Aedes aegypti OX=7159 GN=AAEL010143 PE=3 SV=1
89	582	tr|A0A1Q3FYP7|A0A1Q3FYP7_CULTA	75.9	12	12	16500	3	3	6		40779	Isocitrate dehydrogenase [NAD] subunit mitochondrial OS=Culex tarsalis OX=7177 PE=3 SV=1
99	29796	tr|A0A023EKM8|A0A023EKM8_AEDAL	74.92	13	13	16200	3	3	6	Carbamidomethylation; Mutation	27101	Putative mitochondrial f1f0-atp synthase subunit b/atp4 OS=Aedes albopictus OX=7160 PE=2 SV=1
99	29797	tr|Q179J9|Q179J9_AEDAE	74.92	13	13	16200	3	3	6	Carbamidomethylation; Mutation	27040	AAEL005610-PA OS=Aedes aegypti OX=7159 GN=5566726 PE=4 SV=1
99	29799	tr|A0A182GHQ5|A0A182GHQ5_AEDAL	74.92	7	7	16200	3	3	6	Carbamidomethylation; Mutation	55363	Uncharacterized protein OS=Aedes albopictus OX=7160 GN=RP20_CCG010112 PE=4 SV=1
111	29602	tr|Q177P3|Q177P3_AEDAE	67.88	12	12	41800	3	3	4		28556	Phosphoglycerate mutase OS=Aedes aegypti OX=7159 GN=5567423 PE=3 SV=1
111	29603	tr|T1D4K1|T1D4K1_9DIPT	67.88	12	12	41800	3	3	4		28568	Phosphoglycerate mutase OS=Psorophora albipes OX=869069 PE=2 SV=1
111	29604	tr|A0A1Q3FZ67|A0A1Q3FZ67_CULTA	67.88	12	12	41800	3	3	4		28575	Phosphoglycerate mutase OS=Culex tarsalis OX=7177 PE=3 SV=1
111	29605	tr|B0X5F6|B0X5F6_CULQU	67.88	12	12	41800	3	3	4		28543	Phosphoglycerate mutase OS=Culex quinquefasciatus OX=7176 GN=6047884 PE=3 SV=1
111	29606	tr|A0A023ELD6|A0A023ELD6_AEDAL	67.88	12	12	41800	3	3	4		28599	Phosphoglycerate mutase OS=Aedes albopictus OX=7160 GN=109430263 PE=2 SV=1
101	732	tr|A0A182H8F4|A0A182H8F4_AEDAL	66.2	8	8	18000	3	3	5		49985	Tubulin beta chain OS=Aedes albopictus OX=7160 GN=RP20_CCG024018 PE=3 SV=1
101	733	tr|B0W7E7|B0W7E7_CULQU	66.2	8	8	18000	3	3	5		50287	Tubulin beta chain OS=Culex quinquefasciatus OX=7176 GN=6034293 PE=3 SV=1
101	734	tr|A0A084WAZ7|A0A084WAZ7_ANOSI	66.2	8	8	18000	3	3	5		50105	Tubulin beta chain OS=Anopheles sinensis OX=74873 GN=ZHAS_00015638 PE=3 SV=1
101	735	tr|A0A2M4CTF9|A0A2M4CTF9_ANODA	66.2	8	8	18000	3	3	5		50164	Tubulin beta chain OS=Anopheles darlingi OX=43151 PE=3 SV=1
101	736	tr|A0A182RQT8|A0A182RQT8_ANOFN	66.2	8	8	18000	3	3	5		50105	Tubulin beta chain OS=Anopheles funestus OX=62324 PE=3 SV=1
101	737	tr|T1DF12|T1DF12_ANOAQ	66.2	8	8	18000	3	3	5		50105	Tubulin beta chain OS=Anopheles aquasalis OX=42839 PE=2 SV=1
101	738	tr|A0A182HVT0|A0A182HVT0_ANOAR	66.2	8	8	18000	3	3	5		50105	Tubulin beta chain OS=Anopheles arabiensis OX=7173 PE=3 SV=1
101	739	tr|T1DI49|T1DI49_9DIPT	66.2	8	8	18000	3	3	5		50119	Tubulin beta chain OS=Psorophora albipes OX=869069 PE=2 SV=1
101	740	tr|A0A182WUP7|A0A182WUP7_ANOQN	66.2	8	8	18000	3	3	5		50105	Tubulin beta chain OS=Anopheles quadriannulatus OX=34691 PE=3 SV=1
101	741	tr|Q17GX9|Q17GX9_AEDAE	66.2	8	8	18000	3	3	5		50119	Tubulin beta chain OS=Aedes aegypti OX=7159 GN=5576244 PE=3 SV=1
101	742	tr|A0A087Z068|A0A087Z068_ANODA	66.2	8	8	18000	3	3	5		50105	Tubulin beta chain OS=Anopheles darlingi OX=43151 PE=3 SV=1
101	743	tr|A0A1Q3EUF9|A0A1Q3EUF9_CULTA	66.2	8	8	18000	3	3	5		50119	Tubulin beta chain OS=Culex tarsalis OX=7177 PE=3 SV=1
101	744	tr|Q7PSI4|Q7PSI4_ANOGA	66.2	8	8	18000	3	3	5		50105	Tubulin beta chain OS=Anopheles gambiae OX=7165 GN=1271023 PE=3 SV=4
101	745	tr|A0A2M4CSY1|A0A2M4CSY1_ANODA	66.2	8	8	18000	3	3	5		50050	Tubulin beta chain OS=Anopheles darlingi OX=43151 PE=3 SV=1
101	746	tr|A0A182UM44|A0A182UM44_ANOME	66.2	8	8	18000	3	3	5		50105	Tubulin beta chain OS=Anopheles merus OX=30066 PE=3 SV=1
101	747	tr|Q0PHP1|Q0PHP1_AEDAE	66.2	8	8	18000	3	3	5		50167	Tubulin beta chain OS=Aedes aegypti OX=7159 GN=B4t PE=3 SV=1
101	748	tr|A0A1Q3EUK5|A0A1Q3EUK5_CULTA	66.2	8	8	18000	3	3	5		50206	Tubulin beta chain OS=Culex tarsalis OX=7177 PE=3 SV=1
101	749	tr|A0A1Q3FWE9|A0A1Q3FWE9_CULTA	66.2	8	8	18000	3	3	5		50149	Tubulin beta chain OS=Culex tarsalis OX=7177 PE=3 SV=1
101	750	tr|W5JQL0|W5JQL0_ANODA	66.2	7	7	18000	3	3	5		58752	Tubulin beta chain OS=Anopheles darlingi OX=43151 GN=AND_002635 PE=3 SV=1
87	1646	tr|A0A182GX83|A0A182GX83_AEDAL	60.72	14	14	13600	3	3	7	Dehydration	22853	Uncharacterized protein OS=Aedes albopictus OX=7160 GN=109412313 PE=4 SV=1
87	1647	tr|Q16TN9|Q16TN9_AEDAE	60.72	13	13	13600	3	3	7	Dehydration	23481	AAEL010180-PA OS=Aedes aegypti OX=7159 GN=5572962 PE=4 SV=1
93	29434	tr|Q16TS7|Q16TS7_AEDAE	59.54	5	5	8200	3	3	6		82524	3-hydroxyacyl-coa dehyrogenase OS=Aedes aegypti OX=7159 GN=AAEL010146 PE=3 SV=1
105	615	tr|B0WGB3|B0WGB3_CULQU	56.65	5	5	36400	3	3	5	Carbamidomethylation	52084	NADH dehydrogenase [ubiquinone] flavoprotein 1 mitochondrial OS=Culex quinquefasciatus OX=7176 GN=6037881 PE=3 SV=1
105	617	tr|Q1HR11|Q1HR11_AEDAE	56.65	5	5	36400	3	3	5	Carbamidomethylation	53319	NADH dehydrogenase [ubiquinone] flavoprotein 1 mitochondrial OS=Aedes aegypti OX=7159 GN=5569497 PE=2 SV=1
105	618	tr|A0A182GU30|A0A182GU30_AEDAL	56.65	5	5	36400	3	3	5	Carbamidomethylation	53365	NADH dehydrogenase [ubiquinone] flavoprotein 1 mitochondrial OS=Aedes albopictus OX=7160 GN=RP20_CCG010522 PE=3 SV=1
105	619	tr|Q171D1|Q171D1_AEDAE	56.65	5	5	36400	3	3	5	Carbamidomethylation	53390	NADH dehydrogenase [ubiquinone] flavoprotein 1 mitochondrial OS=Aedes aegypti OX=7159 GN=AAEL007681 PE=3 SV=1
102	1725	tr|T1DN37|T1DN37_ANOAQ	48	6	6	33800	3	3	5		49639	Elongation factor 1-alpha (Fragment) OS=Anopheles aquasalis OX=42839 PE=2 SV=1
102	1726	tr|W5JJ91|W5JJ91_ANODA	48	6	6	33800	3	3	5		50455	Elongation factor 1-alpha OS=Anopheles darlingi OX=43151 GN=AND_005439 PE=3 SV=1
102	1141	tr|A0A182GHS1|A0A182GHS1_AEDAL	48	6	6	33800	3	3	5		50490	Elongation factor 1-alpha OS=Aedes albopictus OX=7160 GN=109428099 PE=3 SV=1
102	1142	tr|J9HYQ9|J9HYQ9_AEDAE	48	6	6	33800	3	3	5		50490	Elongation factor 1-alpha OS=Aedes aegypti OX=7159 GN=23687721 PE=3 SV=1
102	1728	tr|A0A182HZ72|A0A182HZ72_ANOAR	48	6	6	33800	3	3	5		50443	Elongation factor 1-alpha OS=Anopheles arabiensis OX=7173 PE=3 SV=1
102	1729	tr|T1DMZ2|T1DMZ2_ANOAQ	48	6	6	33800	3	3	5		50455	Elongation factor 1-alpha OS=Anopheles aquasalis OX=42839 PE=2 SV=1
102	1143	tr|A0A1Q3G3C8|A0A1Q3G3C8_CULTA	48	6	6	33800	3	3	5		50423	Elongation factor 1-alpha OS=Culex tarsalis OX=7177 PE=3 SV=1
102	1730	tr|F5HL97|F5HL97_ANOGA	48	6	6	33800	3	3	5		50443	Elongation factor 1-alpha OS=Anopheles gambiae OX=7165 GN=1274198 PE=3 SV=1
102	1731	tr|A0A182R8C4|A0A182R8C4_ANOFN	48	6	6	33800	3	3	5		50469	Elongation factor 1-alpha OS=Anopheles funestus OX=62324 PE=3 SV=1
102	1144	tr|B0WRL9|B0WRL9_CULQU	48	6	6	33800	3	3	5		50423	Elongation factor 1-alpha OS=Culex quinquefasciatus OX=7176 GN=6042212 PE=3 SV=1
102	1732	tr|A0A182WVW6|A0A182WVW6_ANOQN	48	6	6	33800	3	3	5		50443	Elongation factor 1-alpha OS=Anopheles quadriannulatus OX=34691 PE=3 SV=1
102	1733	tr|A0A182F7Q8|A0A182F7Q8_ANOAL	48	6	6	33800	3	3	5		50455	Elongation factor 1-alpha OS=Anopheles albimanus OX=7167 PE=3 SV=1
102	1734	tr|A0A182XYS3|A0A182XYS3_ANOST	48	6	6	33800	3	3	5		50425	Elongation factor 1-alpha OS=Anopheles stephensi OX=30069 PE=3 SV=1
102	1735	tr|A0A182GCR7|A0A182GCR7_AEDAL	48	6	6	33800	3	3	5		50459	Elongation factor 1-alpha OS=Aedes albopictus OX=7160 GN=RP20_CCG007667 PE=3 SV=1
102	1736	tr|Q7PT29|Q7PT29_ANOGA	48	6	6	33800	3	3	5		50383	Elongation factor 1-alpha OS=Anopheles gambiae OX=7165 GN=1269779 PE=3 SV=3
102	1737	tr|W5JEK7|W5JEK7_ANODA	48	6	6	33800	3	3	5		50426	Elongation factor 1-alpha OS=Anopheles darlingi OX=43151 GN=AND_007083 PE=3 SV=1
102	1738	tr|A0A182I369|A0A182I369_ANOAR	48	6	6	33800	3	3	5		50383	Elongation factor 1-alpha OS=Anopheles arabiensis OX=7173 PE=3 SV=1
102	1739	tr|A0A182X3V3|A0A182X3V3_ANOQN	48	6	6	33800	3	3	5		50383	Elongation factor 1-alpha OS=Anopheles quadriannulatus OX=34691 PE=3 SV=1
102	1740	tr|A0A1Q3F4X7|A0A1Q3F4X7_CULTA	48	6	6	33800	3	3	5		50405	Elongation factor 1-alpha OS=Culex tarsalis OX=7177 PE=3 SV=1
102	1741	tr|A0A084WN46|A0A084WN46_ANOSI	48	6	6	33800	3	3	5		50383	Elongation factor 1-alpha OS=Anopheles sinensis OX=74873 GN=ZHAS_00019716 PE=3 SV=1
102	1742	tr|Q1HR88|Q1HR88_AEDAE	48	6	6	33800	3	3	5		50473	Elongation factor 1-alpha OS=Aedes aegypti OX=7159 GN=23687516 PE=2 SV=1
102	1743	tr|A0A1Q3F505|A0A1Q3F505_CULTA	48	6	6	33800	3	3	5		50393	Elongation factor 1-alpha OS=Culex tarsalis OX=7177 PE=3 SV=1
102	1744	tr|B0WQ61|B0WQ61_CULQU	48	6	6	33800	3	3	5		52215	Elongation factor 1-alpha OS=Culex quinquefasciatus OX=7176 GN=6041607 PE=3 SV=1
102	1138	tr|A0A1Q3FU04|A0A1Q3FU04_CULTA	48	6	6	33800	3	3	5		49014	Elongation factor 1-alpha (Fragment) OS=Culex tarsalis OX=7177 PE=3 SV=1
102	1139	tr|A0A1R0GVD2|A0A1R0GVD2_9FUNG	48	6	6	33800	3	3	5		50102	Elongation factor 1-alpha OS=Smittium mucronatum OX=133383 GN=AYI68_g5058 PE=3 SV=1
102	1140	tr|A0A1R0H093|A0A1R0H093_9FUNG	48	6	6	33800	3	3	5		50087	Elongation factor 1-alpha OS=Smittium mucronatum OX=133383 GN=AYI68_g3307 PE=3 SV=1
116	963	tr|T1DJL8|T1DJL8_9DIPT	46.38	11	11	30000	3	3	4	Mutation	20674	Putative tropomyosin invertebrate (Fragment) OS=Psorophora albipes OX=869069 PE=2 SV=1
116	964	tr|A0A182GDW0|A0A182GDW0_AEDAL	46.38	8	8	30000	3	3	4	Mutation	29466	Uncharacterized protein OS=Aedes albopictus OX=7160 GN=109431900 PE=3 SV=1
116	966	tr|A0A1Q3FYJ7|A0A1Q3FYJ7_CULTA	46.38	8	8	30000	3	3	4	Mutation	29113	Putative tropomyosin-1 isoform 9a/a/b OS=Culex tarsalis OX=7177 PE=4 SV=1
116	968	tr|Q17H72|Q17H72_AEDAE	46.38	8	8	30000	3	3	4	Mutation	29450	AAEL002761-PB OS=Aedes aegypti OX=7159 GN=5575995 PE=3 SV=1
116	971	tr|F5HMF3|F5HMF3_ANOGA	46.38	7	7	30000	3	3	4	Mutation	29510	AGAP001797-PI OS=Anopheles gambiae OX=7165 GN=1281318 PE=3 SV=1
116	972	tr|A0A4Y0BQK0|A0A4Y0BQK0_ANOFN	46.38	7	7	30000	3	3	4	Mutation	29496	Uncharacterized protein OS=Anopheles funestus OX=62324 PE=3 SV=1
116	973	tr|F5HMF1|F5HMF1_ANOGA	46.38	7	7	30000	3	3	4	Mutation	29433	AGAP001797-PB OS=Anopheles gambiae OX=7165 GN=1281318 PE=4 SV=1
116	976	tr|A0A1Q3EU32|A0A1Q3EU32_CULTA	46.38	7	7	30000	3	3	4	Mutation	32729	Putative tropomyosin-2 OS=Culex tarsalis OX=7177 PE=4 SV=1
116	977	tr|A0A1Q3EU24|A0A1Q3EU24_CULTA	46.38	7	7	30000	3	3	4	Mutation	32816	Putative tropomyosin OS=Culex tarsalis OX=7177 PE=4 SV=1
116	979	tr|A0A1Q3FM15|A0A1Q3FM15_CULTA	46.38	7	7	30000	3	3	4	Mutation	32678	Putative tropomyosin-2 OS=Culex tarsalis OX=7177 PE=3 SV=1
116	980	tr|T1DGR6|T1DGR6_ANOAQ	46.38	7	7	30000	3	3	4	Mutation	32809	Putative tropomyosin-2 OS=Anopheles aquasalis OX=42839 PE=2 SV=1
116	981	tr|A0A084VWP1|A0A084VWP1_ANOSI	46.38	7	7	30000	3	3	4	Mutation	32809	AGAP001797-PE-like protein OS=Anopheles sinensis OX=74873 GN=ZHAS_00010078 PE=3 SV=1
116	982	tr|F5HME9|F5HME9_ANOGA	46.38	7	7	30000	3	3	4	Mutation	32824	AGAP001797-PE OS=Anopheles gambiae OX=7165 GN=1281318 PE=3 SV=1
116	983	tr|B0X3L6|B0X3L6_CULQU	46.38	7	7	30000	3	3	4	Mutation	32716	Tropomyosin invertebrate OS=Culex quinquefasciatus OX=7176 GN=6047138 PE=3 SV=1
116	987	tr|F5HMF0|F5HMF0_ANOGA	46.38	4	4	30000	3	3	4	Mutation	48804	AGAP001797-PD OS=Anopheles gambiae OX=7165 GN=1281318 PE=3 SV=1
116	713	tr|A0A1Q3FUT9|A0A1Q3FUT9_CULTA	46.38	3	3	30000	3	3	4	Mutation	67208	Putative tropomyosin (Fragment) OS=Culex tarsalis OX=7177 PE=4 SV=1
116	989	tr|A0A1Q3FV54|A0A1Q3FV54_CULTA	46.38	3	3	30000	3	3	4	Mutation	79030	Putative tropomyosin OS=Culex tarsalis OX=7177 PE=3 SV=1
116	990	tr|A0A4Y0BKP6|A0A4Y0BKP6_ANOFN	46.38	2	2	30000	3	3	4	Mutation	82452	Uncharacterized protein OS=Anopheles funestus OX=62324 PE=3 SV=1
103	29522	tr|Q16P83|Q16P83_AEDAE	43.96	6	6	30400	3	3	5		48501	Succinate--CoA ligase [ADP-forming] subunit beta mitochondrial OS=Aedes aegypti OX=7159 GN=5575274 PE=3 SV=1
103	29523	tr|Q16P82|Q16P82_AEDAE	43.96	6	6	30400	3	3	5		48803	Succinate--CoA ligase [ADP-forming] subunit beta mitochondrial OS=Aedes aegypti OX=7159 GN=AAEL011746 PE=3 SV=1
45	690	tr|Q16P79|Q16P79_AEDAE	121	34	34	28200	8	2	23	Dehydration; Deamidation (NQ)	23264	AAEL011741-PA OS=Aedes aegypti OX=7159 GN=GSTS1 PE=4 SV=2
45	708	tr|A0A023EME7|A0A023EME7_AEDAL	121	31	31	28200	8	2	23	Dehydration; Deamidation (NQ)	25359	Putative glutathione s-transferase (Fragment) OS=Aedes albopictus OX=7160 PE=2 SV=1
45	709	tr|A0A182H3T8|A0A182H3T8_AEDAL	121	30	30	28200	8	2	23	Dehydration; Deamidation (NQ)	26294	Uncharacterized protein OS=Aedes albopictus OX=7160 GN=RP20_CCG021145 PE=4 SV=1
40	688	tr|Q16P80|Q16P80_AEDAE	97.89	31	31	55000	6	2	25	Dehydration; Deamidation (NQ)	23231	AAEL011741-PB OS=Aedes aegypti OX=7159 GN=GSTS1 PE=4 SV=2
125	29550	tr|B8RJG2|B8RJG2_CULTA	68.35	10	10	3640	2	2	3		26501	40S ribosomal protein S2 (Fragment) OS=Culex tarsalis OX=7177 PE=2 SV=1
125	29555	tr|Q1HRV1|Q1HRV1_AEDAE	68.35	9	9	3640	2	2	3		29874	40S ribosomal protein S2 OS=Aedes aegypti OX=7159 GN=5572968 PE=2 SV=1
125	29553	tr|A0A1Q3G298|A0A1Q3G298_CULTA	68.35	9	9	3640	2	2	3		29774	Putative ribosomal protein s2 OS=Culex tarsalis OX=7177 PE=3 SV=1
125	29554	tr|A0A1Q3G2F3|A0A1Q3G2F3_CULTA	68.35	9	9	3640	2	2	3		29748	Putative ribosomal protein s2 OS=Culex tarsalis OX=7177 PE=3 SV=1
125	29551	tr|Q5MIQ9|Q5MIQ9_AEDAL	68.35	9	9	3640	2	2	3		29817	Ribosomal protein S2 OS=Aedes albopictus OX=7160 PE=2 SV=1
125	29552	tr|A0A023EM32|A0A023EM32_AEDAL	68.35	9	9	3640	2	2	3		29760	40S ribosomal protein S2 OS=Aedes albopictus OX=7160 GN=109412318 PE=2 SV=1
125	29556	tr|B0WUM7|B0WUM7_CULQU	68.35	9	9	3640	2	2	3		30084	40S ribosomal protein S2 OS=Culex quinquefasciatus OX=7176 GN=6043429 PE=3 SV=1
125	29587	tr|Q5QC97|Q5QC97_AEDAE	68.35	8	8	3640	2	2	3		31429	40S ribosomal protein S2 (Fragment) OS=Aedes aegypti OX=7159 GN=40sRpS2 PE=2 SV=1
109	41664	tr|Q16SH1|Q16SH1_AEDAE	61.73	2	2	2830	2	2	4		88806	AAEL010585-PA OS=Aedes aegypti OX=7159 GN=5573545 PE=3 SV=1
109	41663	tr|Q16MA3|Q16MA3_AEDAE	61.73	2	2	2830	2	2	4		79655	AAEL012364-PA (Fragment) OS=Aedes aegypti OX=7159 GN=AAEL012364 PE=4 SV=1
113	485	tr|Q16W53|Q16W53_AEDAE	61.45	10	10	19800	2	2	4		22414	AAEL009337-PB OS=Aedes aegypti OX=7159 GN=AAEL009337 PE=3 SV=1
113	486	tr|Q16W51|Q16W51_AEDAE	61.45	9	9	19800	2	2	4		25098	AAEL009337-PA OS=Aedes aegypti OX=7159 GN=AAEL009337 PE=3 SV=2
118	1227	tr|E9P4K4|E9P4K4_9DIPT	60.08	7	7	10600	2	2	4	Mutation	17940	Myosin light chain 2 (Fragment) OS=Culex pipiens complex sp. YL-2011 OX=946124 GN=CPIJ017123 PE=4 SV=1
118	1228	tr|A0A182YAJ5|A0A182YAJ5_ANOST	60.08	6	6	10600	2	2	4	Mutation	22608	Uncharacterized protein OS=Anopheles stephensi OX=30069 PE=4 SV=1
118	1229	tr|A0A182R616|A0A182R616_ANOFN	60.08	6	6	10600	2	2	4	Mutation	22569	Uncharacterized protein OS=Anopheles funestus OX=62324 PE=4 SV=1
118	1236	tr|A0A182WSI3|A0A182WSI3_ANOQN	60.08	6	6	10600	2	2	4	Mutation	22893	Uncharacterized protein OS=Anopheles quadriannulatus OX=34691 PE=4 SV=1
118	1237	tr|W5JUN5|W5JUN5_ANODA	60.08	6	6	10600	2	2	4	Mutation	22920	Myosin light chain 2 OS=Anopheles darlingi OX=43151 GN=AND_000311 PE=4 SV=1
118	1238	tr|A0A182USU7|A0A182USU7_ANOME	60.08	6	6	10600	2	2	4	Mutation	22893	Uncharacterized protein OS=Anopheles merus OX=30066 PE=4 SV=1
118	1239	tr|T1E798|T1E798_ANOAQ	60.08	6	6	10600	2	2	4	Mutation	22979	Putative myosin light chain 2 myosin light chain 2 OS=Anopheles aquasalis OX=42839 PE=2 SV=1
118	1240	tr|Q7PUV3|Q7PUV3_ANOGA	60.08	6	6	10600	2	2	4	Mutation	22893	AGAP001622-PA OS=Anopheles gambiae OX=7165 GN=1281552 PE=4 SV=2
118	1241	tr|A0A182F6F8|A0A182F6F8_ANOAL	60.08	6	6	10600	2	2	4	Mutation	22979	Uncharacterized protein OS=Anopheles albimanus OX=7167 PE=4 SV=1
118	1242	tr|A0A182HLD5|A0A182HLD5_ANOAR	60.08	6	6	10600	2	2	4	Mutation	22893	Uncharacterized protein OS=Anopheles arabiensis OX=7173 PE=4 SV=1
118	1231	tr|Q45FA2|Q45FA2_CULPA	60.08	6	6	10600	2	2	4	Mutation	22866	Putative myosin light chain 2 OS=Culex pipiens pallens OX=42434 PE=2 SV=1
118	1232	tr|T1DIR1|T1DIR1_9DIPT	60.08	6	6	10600	2	2	4	Mutation	22920	Putative myosin regulatory light chain 2 mlc-2 OS=Psorophora albipes OX=869069 PE=2 SV=1
118	1233	tr|B0XDR8|B0XDR8_CULQU	60.08	6	6	10600	2	2	4	Mutation	22852	Myosin light chain 2 OS=Culex quinquefasciatus OX=7176 GN=6051327 PE=4 SV=1
118	1234	tr|A0A1Q3FMJ6|A0A1Q3FMJ6_CULTA	60.08	6	6	10600	2	2	4	Mutation	22866	Putative myosin regulatory light chain 2 OS=Culex tarsalis OX=7177 PE=4 SV=1
118	1235	tr|Q17HX1|Q17HX1_AEDAE	60.08	6	6	10600	2	2	4	Mutation	22833	AAEL002572-PA OS=Aedes aegypti OX=7159 GN=5580173 PE=4 SV=1
118	1230	tr|A0A023EJK6|A0A023EJK6_AEDAL	60.08	6	6	10600	2	2	4	Mutation	22736	Putative myosin regulatory light chain 2 mlc-2 OS=Aedes albopictus OX=7160 GN=109415417 PE=2 SV=1
118	1243	tr|A0A1Q3FMP6|A0A1Q3FMP6_CULTA	60.08	5	5	10600	2	2	4	Mutation	24498	Putative myosin regulatory light chain 2 (Fragment) OS=Culex tarsalis OX=7177 PE=4 SV=1
118	1244	tr|A0A1Q3FMR1|A0A1Q3FMR1_CULTA	60.08	5	5	10600	2	2	4	Mutation	28030	Putative myosin regulatory light chain 2 (Fragment) OS=Culex tarsalis OX=7177 PE=4 SV=1
127	29581	tr|A0A023EMX6|A0A023EMX6_AEDAL	58.81	11	11	6610	2	2	3		31155	Putative electron transfer flavoprotein alpha subunit (Fragment) OS=Aedes albopictus OX=7160 PE=2 SV=1
127	29582	tr|Q16IA8|Q16IA8_AEDAE	58.81	10	10	6610	2	2	3		34404	AAEL013739-PA OS=Aedes aegypti OX=7159 GN=5578532 PE=4 SV=1
127	29583	tr|A0A182G804|A0A182G804_AEDAL	58.81	10	10	6610	2	2	3		34324	ETF domain-containing protein OS=Aedes albopictus OX=7160 GN=RP20_CCG004929 PE=4 SV=1
127	29584	tr|A0A023EPW1|A0A023EPW1_AEDAL	58.81	10	10	6610	2	2	3		34396	Putative electron transfer flavoprotein alpha subunit OS=Aedes albopictus OX=7160 PE=2 SV=1
126	29503	tr|Q17GT5|Q17GT5_AEDAE	53.76	8	8	10000	2	2	3		54019	AAEL002886-PB OS=Aedes aegypti OX=7159 GN=5576472 PE=3 SV=1
126	29504	tr|A0A182GGU8|A0A182GGU8_AEDAL	53.76	8	8	10000	2	2	3		54662	Uncharacterized protein OS=Aedes albopictus OX=7160 GN=RP20_CCG009674 PE=3 SV=1
126	29505	tr|A0A023EUL5|A0A023EUL5_AEDAL	53.76	7	7	10000	2	2	3		56638	Putative dihydrolipoamide dehydrogenase OS=Aedes albopictus OX=7160 PE=2 SV=1
126	29506	tr|Q17GT4|Q17GT4_AEDAE	53.76	7	7	10000	2	2	3		56707	AAEL002886-PA OS=Aedes aegypti OX=7159 GN=5576472 PE=3 SV=1
108	41652	tr|Q16U43|Q16U43_AEDAE	52.53	5	5	4800	2	2	4		60867	AAEL010037-PA OS=Aedes aegypti OX=7159 GN=AAEL010037 PE=3 SV=1
108	41653	tr|A0A1S4FP29|A0A1S4FP29_AEDAE	52.53	4	4	4800	2	2	4		68319	Phosphoglucomutase OS=Aedes aegypti OX=7159 PE=4 SV=1
129	29987	tr|Q0IEG4|Q0IEG4_AEDAE	45.95	29	29	20200	2	2	3		10013	AAEL010754-PA OS=Aedes aegypti OX=7159 GN=AAEL010754 PE=4 SV=1
129	29996	tr|Q1HRJ7|Q1HRJ7_AEDAE	45.95	23	23	20200	2	2	3		12539	Mitochondrial ATP synthase F chain OS=Aedes aegypti OX=7159 PE=2 SV=1
122	778	tr|Q1HRS6|Q1HRS6_AEDAE	44.07	6	6	11400	2	2	3		29606	40S ribosomal protein S4 OS=Aedes aegypti OX=7159 PE=2 SV=1
122	782	tr|A0A182GK69|A0A182GK69_AEDAL	44.07	6	6	11400	2	2	3		29606	40S ribosomal protein S4 OS=Aedes albopictus OX=7160 GN=109404346 PE=3 SV=1
122	787	tr|A0A1Q3FTM9|A0A1Q3FTM9_CULTA	44.07	6	6	11400	2	2	3		29622	40S ribosomal protein S4 OS=Culex tarsalis OX=7177 PE=3 SV=1
122	788	tr|Q152V2|Q152V2_CULPA	44.07	6	6	11400	2	2	3		29638	40S ribosomal protein S4 OS=Culex pipiens pallens OX=42434 PE=2 SV=1
122	790	tr|B0W871|B0W871_CULQU	44.07	6	6	11400	2	2	3		29695	40S ribosomal protein S4 OS=Culex quinquefasciatus OX=7176 GN=6034613 PE=3 SV=1
122	777	tr|W5J7K3|W5J7K3_ANODA	44.07	6	6	11400	2	2	3		29625	40S ribosomal protein S4 OS=Anopheles darlingi OX=43151 GN=AND_007928 PE=3 SV=1
122	781	tr|T1DFF4|T1DFF4_ANOAQ	44.07	6	6	11400	2	2	3		29670	40S ribosomal protein S4 OS=Anopheles aquasalis OX=42839 PE=2 SV=1
122	785	tr|B6DDS8|B6DDS8_ANODA	44.07	6	6	11400	2	2	3		29606	40S ribosomal protein S4 OS=Anopheles darlingi OX=43151 PE=2 SV=1
122	789	tr|A0A182FFP0|A0A182FFP0_ANOAL	44.07	6	6	11400	2	2	3		29597	40S ribosomal protein S4 OS=Anopheles albimanus OX=7167 PE=3 SV=1
114	1336	tr|A0A023EEY5|A0A023EEY5_AEDAL	43.82	18	18	31200	2	2	4		11746	Putative cytochrome c OS=Aedes albopictus OX=7160 GN=109622912 PE=2 SV=1
114	1339	tr|Q1HRI9|Q1HRI9_AEDAE	43.82	18	18	31200	2	2	4		11761	AAEL004457-PA OS=Aedes aegypti OX=7159 GN=AAEL004457 PE=2 SV=1
128	10595	tr|T1E259|T1E259_9DIPT	43.24	10	10	8170	2	2	3		28423	Putative ribosomal protein s3a (Fragment) OS=Psorophora albipes OX=869069 PE=2 SV=1
128	10596	tr|C6ZQL0|C6ZQL0_OCHTR	43.24	9	9	8170	2	2	3		29865	40S ribosomal protein S3a (Fragment) OS=Ochlerotatus triseriatus OX=7162 PE=2 SV=1
128	10597	Q1HRR3|RS3A_AEDAE	43.24	9	9	8170	2	2	3		30125	40S ribosomal protein S3a OS=Aedes aegypti OX=7159 GN=AAEL005901 PE=2 SV=1
128	10598	tr|A0A023ELY8|A0A023ELY8_AEDAL	43.24	9	9	8170	2	2	3		30125	40S ribosomal protein S3a OS=Aedes albopictus OX=7160 GN=109429186 PE=2 SV=1
128	10599	B0WN96|RS3A_CULQU	43.24	9	9	8170	2	2	3		30050	40S ribosomal protein S3a OS=Culex quinquefasciatus OX=7176 GN=CPIJ008584 PE=3 SV=2
115	29586	P50635|APY_AEDAE	39.45	4	4	15200	2	2	4		62754	Apyrase OS=Aedes aegypti OX=7159 GN=APY PE=1 SV=2
123	29488	tr|A0A023EU66|A0A023EU66_AEDAL	37.74	5	5	24400	2	2	3		47645	Putative nadh:ubiquinone oxidoreductase ndufs2/49 kDa subunit (Fragment) OS=Aedes albopictus OX=7160 PE=2 SV=1
123	29507	tr|A0A182RJF6|A0A182RJF6_ANOFN	37.74	4	4	24400	2	2	3		53045	Complex1_49kDa domain-containing protein OS=Anopheles funestus OX=62324 PE=3 SV=2
123	29489	tr|A0A182HFH3|A0A182HFH3_AEDAL	37.74	4	4	24400	2	2	3		52882	Complex1_49kDa domain-containing protein OS=Aedes albopictus OX=7160 GN=109405382 PE=3 SV=1
123	29490	tr|F5HJY7|F5HJY7_ANOGA	37.74	4	4	24400	2	2	3		52632	AGAP000794-PA OS=Anopheles gambiae OX=7165 GN=1272388 PE=3 SV=1
123	29491	tr|Q16Q68|Q16Q68_AEDAE	37.74	4	4	24400	2	2	3		52835	AAEL011381-PA OS=Aedes aegypti OX=7159 GN=5574746 PE=3 SV=1
123	29508	tr|A0A1Q3FM55|A0A1Q3FM55_CULTA	37.74	4	4	24400	2	2	3		53088	Putative ubiquinone oxidoreductase ndufs2/49 kDa subunit OS=Culex tarsalis OX=7177 PE=3 SV=1
123	29492	tr|A0A182RJ19|A0A182RJ19_ANOFN	37.74	4	4	24400	2	2	3		53007	Complex1_49kDa domain-containing protein OS=Anopheles funestus OX=62324 PE=3 SV=2
123	29493	tr|A0A182XY39|A0A182XY39_ANOST	37.74	4	4	24400	2	2	3		53020	Complex1_49kDa domain-containing protein OS=Anopheles stephensi OX=30069 PE=3 SV=1
123	29494	tr|A0A182UZE7|A0A182UZE7_ANOME	37.74	4	4	24400	2	2	3		52874	Complex1_49kDa domain-containing protein OS=Anopheles merus OX=30066 PE=3 SV=1
123	29495	tr|W5JI89|W5JI89_ANODA	37.74	4	4	24400	2	2	3		53355	NADH-ubiquinone oxidoreductase fe-s protein 2 (Ndufs2) OS=Anopheles darlingi OX=43151 GN=AND_004433 PE=3 SV=1
123	29496	tr|A0A182FIL8|A0A182FIL8_ANOAL	37.74	4	4	24400	2	2	3		53886	Complex1_49kDa domain-containing protein OS=Anopheles albimanus OX=7167 PE=3 SV=1
123	29497	tr|T1E9X3|T1E9X3_ANOAQ	37.74	4	4	24400	2	2	3		54103	Putative nadh:ubiquinone oxidoreductase ndufs2/49 kDa subunit (Fragment) OS=Anopheles aquasalis OX=42839 PE=2 SV=1
123	29498	tr|A0A182I9M2|A0A182I9M2_ANOAR	37.74	4	4	24400	2	2	3		56490	Complex1_49kDa domain-containing protein OS=Anopheles arabiensis OX=7173 PE=3 SV=1
123	29499	tr|A0A182X5B3|A0A182X5B3_ANOQN	37.74	4	4	24400	2	2	3		59063	Complex1_49kDa domain-containing protein OS=Anopheles quadriannulatus OX=34691 PE=3 SV=1
121	29769	tr|Q0IEE4|Q0IEE4_AEDAE	32.76	10	10	30700	2	2	3	Carbamidomethylation	22603	AAEL010823-PA OS=Aedes aegypti OX=7159 GN=5573968 PE=3 SV=1
121	30098	tr|A0A023EJP6|A0A023EJP6_AEDAL	32.76	10	10	30700	2	2	3	Carbamidomethylation	22541	Putative mitochondrial f1f0-atp synthase subunit oscp/atp5 OS=Aedes albopictus OX=7160 GN=RP20_CCG025989 PE=2 SV=1
121	30099	tr|A0A023EJM2|A0A023EJM2_AEDAL	32.76	10	10	30700	2	2	3	Carbamidomethylation	22549	Putative mitochondrial f1f0-atp synthase subunit oscp/atp5 OS=Aedes albopictus OX=7160 PE=2 SV=1
124	1108	tr|A0A023ECD0|A0A023ECD0_AEDAL	32.51	20	20	15600	2	2	3		10314	Putative ubiquitin/40s ribosomal protein s27a fusion (Fragment) OS=Aedes albopictus OX=7160 PE=2 SV=1
124	1109	tr|Q17EA0|Q17EA0_AEDAE	32.51	12	12	15600	2	2	3		17260	AAEL003888-PA OS=Aedes aegypti OX=7159 GN=5579172 PE=4 SV=1
124	1110	tr|A0A182GTU1|A0A182GTU1_AEDAL	32.51	12	12	15600	2	2	3		17262	Uncharacterized protein OS=Aedes albopictus OX=7160 GN=RP20_CCG015657 PE=4 SV=1
130	29404	tr|Q16QE9|Q16QE9_AEDAE	32.27	5	5	17100	2	2	3		35641	Annexin OS=Aedes aegypti OX=7159 GN=5574667 PE=3 SV=1
130	29405	tr|A0A2Y9D0P0|A0A2Y9D0P0_ANOAR	32.27	5	5	17100	2	2	3		35944	Annexin OS=Anopheles arabiensis OX=7173 PE=3 SV=1
130	29406	tr|F5HJB2|F5HJB2_ANOGA	32.27	5	5	17100	2	2	3		35778	Annexin OS=Anopheles gambiae OX=7165 GN=ANXB9 PE=3 SV=1
130	29407	tr|A0A182I8U2|A0A182I8U2_ANOAR	32.27	5	5	17100	2	2	3		35792	Annexin OS=Anopheles arabiensis OX=7173 PE=3 SV=2
130	29409	tr|Q1HR06|Q1HR06_AEDAE	32.27	5	5	17100	2	2	3		35622	Annexin OS=Aedes aegypti OX=7159 GN=5574667 PE=2 SV=1
130	29412	tr|A0A2Y9D0P5|A0A2Y9D0P5_ANOAR	32.27	5	5	17100	2	2	3		35705	Annexin OS=Anopheles arabiensis OX=7173 PE=3 SV=1
130	29645	tr|A0A1Q3FIP8|A0A1Q3FIP8_CULTA	32.27	5	5	17100	2	2	3		35681	Annexin OS=Culex tarsalis OX=7177 PE=3 SV=1
130	29646	tr|B0W334|B0W334_CULQU	32.27	5	5	17100	2	2	3		35828	Annexin OS=Culex quinquefasciatus OX=7176 GN=6032537 PE=3 SV=1
130	29647	tr|A0A1Q3FIT6|A0A1Q3FIT6_CULTA	32.27	5	5	17100	2	2	3		35660	Annexin OS=Culex tarsalis OX=7177 PE=3 SV=1
130	29413	tr|A0A2Y9D2U2|A0A2Y9D2U2_ANOME	32.27	5	5	17100	2	2	3		35944	Annexin OS=Anopheles merus OX=30066 PE=3 SV=1
130	29414	tr|F5HJB1|F5HJB1_ANOGA	32.27	5	5	17100	2	2	3		35930	Annexin OS=Anopheles gambiae OX=7165 GN=ANXB9 PE=3 SV=1
130	29648	tr|T1DG31|T1DG31_ANOAQ	32.27	5	5	17100	2	2	3		35845	Annexin OS=Anopheles aquasalis OX=42839 PE=2 SV=1
130	29415	tr|A0A2Y9D2P6|A0A2Y9D2P6_ANOME	32.27	5	5	17100	2	2	3		35861	Annexin OS=Anopheles merus OX=30066 PE=3 SV=1
130	29416	tr|Q16QF1|Q16QF1_AEDAE	32.27	5	5	17100	2	2	3		35756	Annexin OS=Aedes aegypti OX=7159 GN=5574667 PE=3 SV=1
130	29417	tr|Q5TVB3|Q5TVB3_ANOGA	32.27	5	5	17100	2	2	3		35691	Annexin OS=Anopheles gambiae OX=7165 GN=ANXB9 PE=3 SV=2
130	29418	tr|A0A2Y9D2T8|A0A2Y9D2T8_ANOME	32.27	5	5	17100	2	2	3		35705	Annexin OS=Anopheles merus OX=30066 PE=3 SV=1
130	29419	tr|A0A2M4CT56|A0A2M4CT56_ANODA	32.27	5	5	17100	2	2	3		36011	Annexin OS=Anopheles darlingi OX=43151 PE=3 SV=1
130	29420	tr|A0A1S4GJ86|A0A1S4GJ86_ANOGA	32.27	5	5	17100	2	2	3		35847	Annexin OS=Anopheles gambiae OX=7165 GN=1271530 PE=3 SV=1
130	29421	tr|A0A182VCB5|A0A182VCB5_ANOME	32.27	5	5	17100	2	2	3		35792	Annexin OS=Anopheles merus OX=30066 PE=3 SV=2
130	29424	tr|Q16QE7|Q16QE7_AEDAE	32.27	5	5	17100	2	2	3		35726	Annexin OS=Aedes aegypti OX=7159 GN=5574667 PE=3 SV=1
130	29425	tr|A0A2Y9D2P2|A0A2Y9D2P2_ANOME	32.27	5	5	17100	2	2	3		35956	Annexin OS=Anopheles merus OX=30066 PE=3 SV=1
130	29426	tr|F5HJB3|F5HJB3_ANOGA	32.27	5	5	17100	2	2	3		35942	Annexin OS=Anopheles gambiae OX=7165 GN=ANXB9 PE=3 SV=1
130	29427	tr|A0A2M4CSZ2|A0A2M4CSZ2_ANODA	32.27	5	5	17100	2	2	3		36038	Annexin OS=Anopheles darlingi OX=43151 PE=3 SV=1
130	29428	tr|W5JBA1|W5JBA1_ANODA	32.27	5	5	17100	2	2	3		37831	Annexin OS=Anopheles darlingi OX=43151 GN=AND_008346 PE=3 SV=1
130	29429	tr|A0A182YSH0|A0A182YSH0_ANOST	32.27	5	5	17100	2	2	3		41039	Annexin OS=Anopheles stephensi OX=30069 PE=3 SV=1
130	29649	tr|A0A1Q3FIW9|A0A1Q3FIW9_CULTA	32.27	4	4	17100	2	2	3		42461	Annexin (Fragment) OS=Culex tarsalis OX=7177 PE=3 SV=1
130	29650	tr|B0XGX7|B0XGX7_CULQU	32.27	4	4	17100	2	2	3		42868	Annexin OS=Culex quinquefasciatus OX=7176 GN=6052667 PE=3 SV=1
130	29431	tr|A0A2M4CI13|A0A2M4CI13_ANODA	32.27	4	4	17100	2	2	3		44259	Annexin OS=Anopheles darlingi OX=43151 PE=3 SV=1
130	29432	tr|A0A182HBI0|A0A182HBI0_AEDAL	32.27	4	4	17100	2	2	3		48171	Annexin OS=Aedes albopictus OX=7160 GN=RP20_CCG025938 PE=3 SV=1
8	40	tr|A0A182H2T8|A0A182H2T8_AEDAL	195.05	44	44	40600	25	1	60	Dehydration; Deamidation (NQ); Pyro-glu from E; Oxidation (M); Pyro-glu from Q; Homoserine lactone	41566	Uncharacterized protein OS=Aedes albopictus OX=7160 GN=109412625 PE=3 SV=1
8	47	tr|Q6QNY2|Q6QNY2_AEDAE	195.05	44	44	40600	25	1	60	Dehydration; Deamidation (NQ); Pyro-glu from E; Oxidation (M); Pyro-glu from Q; Homoserine lactone	41582	AAEL001951-PA OS=Aedes aegypti OX=7159 GN=5572985 PE=2 SV=1
7	7	tr|T1DFC0|T1DFC0_ANOAQ	189.85	40	40	43000	24	1	61	Dehydration; Deamidation (NQ); Pyro-glu from E; Oxidation (M)	41777	Putative actin muscle OS=Anopheles aquasalis OX=42839 PE=2 SV=1
7	29280	tr|A0A2M4CV38|A0A2M4CV38_ANODA	189.85	40	40	43000	24	1	61	Dehydration; Deamidation (NQ); Pyro-glu from E; Oxidation (M)	41686	Putative actin OS=Anopheles darlingi OX=43151 PE=3 SV=1
7	8	tr|A0A023ES50|A0A023ES50_AEDAL	189.85	40	40	43000	24	1	61	Dehydration; Deamidation (NQ); Pyro-glu from E; Oxidation (M)	41777	Putative actin-related protein OS=Aedes albopictus OX=7160 GN=109426671 PE=2 SV=1
7	29281	tr|A0A182HPA0|A0A182HPA0_ANOAR	189.85	40	40	43000	24	1	61	Dehydration; Deamidation (NQ); Pyro-glu from E; Oxidation (M)	41777	Uncharacterized protein OS=Anopheles arabiensis OX=7173 PE=3 SV=1
7	29282	tr|B0XB41|B0XB41_CULQU	189.85	40	40	43000	24	1	61	Dehydration; Deamidation (NQ); Pyro-glu from E; Oxidation (M)	41777	Actin 1 OS=Culex quinquefasciatus OX=7176 GN=6050225 PE=3 SV=1
7	15	tr|A0A084W2J0|A0A084W2J0_ANOSI	189.85	40	40	43000	24	1	61	Dehydration; Deamidation (NQ); Pyro-glu from E; Oxidation (M)	41777	Actin OS=Anopheles sinensis OX=74873 GN=ZHAS_00012218 PE=3 SV=1
7	17	tr|A0A182FZK9|A0A182FZK9_ANOAL	189.85	40	40	43000	24	1	61	Dehydration; Deamidation (NQ); Pyro-glu from E; Oxidation (M)	41777	Uncharacterized protein OS=Anopheles albimanus OX=7167 PE=3 SV=1
7	29283	tr|A0A182V6G0|A0A182V6G0_ANOME	189.85	40	40	43000	24	1	61	Dehydration; Deamidation (NQ); Pyro-glu from E; Oxidation (M)	41777	Uncharacterized protein OS=Anopheles merus OX=30066 PE=3 SV=1
7	18	tr|A0A182RTL3|A0A182RTL3_ANOFN	189.85	40	40	43000	24	1	61	Dehydration; Deamidation (NQ); Pyro-glu from E; Oxidation (M)	41777	Uncharacterized protein OS=Anopheles funestus OX=62324 PE=3 SV=1
7	29284	tr|Q45L89|Q45L89_AEDAE	189.85	40	40	43000	24	1	61	Dehydration; Deamidation (NQ); Pyro-glu from E; Oxidation (M)	41805	Actin 6 OS=Aedes aegypti OX=7159 GN=act-6 PE=2 SV=1
7	29285	tr|A0A182YFN1|A0A182YFN1_ANOST	189.85	40	40	43000	24	1	61	Dehydration; Deamidation (NQ); Pyro-glu from E; Oxidation (M)	41777	Uncharacterized protein OS=Anopheles stephensi OX=30069 PE=3 SV=1
7	21	tr|A0A1Q3FTW9|A0A1Q3FTW9_CULTA	189.85	40	40	43000	24	1	61	Dehydration; Deamidation (NQ); Pyro-glu from E; Oxidation (M)	41699	Putative actin muscle OS=Culex tarsalis OX=7177 PE=3 SV=1
7	23	tr|A0A182X497|A0A182X497_ANOQN	189.85	40	40	43000	24	1	61	Dehydration; Deamidation (NQ); Pyro-glu from E; Oxidation (M)	41777	Uncharacterized protein OS=Anopheles quadriannulatus OX=34691 PE=3 SV=1
7	25	tr|A8B1J8|A8B1J8_ANOGA	189.85	40	40	43000	24	1	61	Dehydration; Deamidation (NQ); Pyro-glu from E; Oxidation (M)	41777	AGAP005095-PA OS=Anopheles gambiae OX=7165 GN=1274770 PE=3 SV=1
7	26	tr|Q17KG3|Q17KG3_AEDAE	189.85	40	40	43000	24	1	61	Dehydration; Deamidation (NQ); Pyro-glu from E; Oxidation (M)	41777	AAEL001673-PA OS=Aedes aegypti OX=7159 GN=5571832 PE=3 SV=1
2	109	tr|A0A1Q3FH39|A0A1Q3FH39_CULTA	186.96	53	53	11500	27	1	107	Dethiomethyl; Dehydration; Deamidation (NQ); Oxidation (M); Pyro-glu from Q; 4 more	53891	ATP synthase subunit beta OS=Culex tarsalis OX=7177 PE=3 SV=1
29	1581	tr|A0A182G6V7|A0A182G6V7_AEDAL	146.25	19	19	11700	16	1	33	Deamidation (NQ); Acetylation (N-term); Pyro-glu from Q; Dihydroxy	107297	Transket_pyr domain-containing protein OS=Aedes albopictus OX=7160 GN=RP20_CCG004244 PE=4 SV=1
38	664	tr|A0A2M4CUN3|A0A2M4CUN3_ANODA	139.6	21	21	21200	14	1	27	Carbamidomethylation; Deamidation (NQ); Pyro-glu from Q; Carboxymethyl (KW X@N-term); Mutation	51670	Citrate synthase OS=Anopheles darlingi OX=43151 PE=3 SV=1
38	659	tr|W5J9I7|W5J9I7_ANODA	139.6	21	21	21200	14	1	27	Carbamidomethylation; Deamidation (NQ); Pyro-glu from Q; Carboxymethyl (KW X@N-term); Mutation	50263	Citrate synthase OS=Anopheles darlingi OX=43151 GN=AND_008318 PE=3 SV=1
37	676	tr|T1DD14|T1DD14_9DIPT	138.49	33	33	34300	15	1	29	Carbamidomethylation; Deamidation (NQ); Pyro-glu from Q; Mutation	36636	Putative nad-dependent malate dehydrogenase (Fragment) OS=Psorophora albipes OX=869069 PE=2 SV=1
41	235	tr|B8RIT7|B8RIT7_CULTA	132.61	35	35	8040	11	1	24	Deamidation (NQ); Oxidation (M); Pyro-glu from Q	24686	Actin (Fragment) OS=Culex tarsalis OX=7177 PE=2 SV=1
30	227	tr|Q16RN6|Q16RN6_AEDAE	129.24	44	44	79700	14	1	32	Carbamidomethylation; Deamidation (NQ); Pyro-glu from Q; Acetylation (Protein N-term)	28584	AAEL010884-PA OS=Aedes aegypti OX=7159 GN=AAEL010884 PE=3 SV=1
31	299	tr|A0A1R0H7U9|A0A1R0H7U9_9FUNG	125.59	17	17	16100	7	1	31	Dethiomethyl; Deamidation (NQ); Oxidation (M)	55668	ATP synthase subunit beta OS=Smittium mucronatum OX=133383 GN=AYI68_g671 PE=3 SV=1
55	1	tr|Q179E8|Q179E8_AEDAE	119.87	5	5	10200	9	1	15	Deamidation (NQ); Pyro-glu from Q	221462	AAEL005656-PA OS=Aedes aegypti OX=7159 GN=AAEL005656 PE=3 SV=1
55	124	tr|W0FUL2|W0FUL2_AEDAE	119.87	5	5	10200	9	1	15	Deamidation (NQ); Pyro-glu from Q	221323	Myosin heavy chain OS=Aedes aegypti OX=7159 GN=myo-sex PE=2 SV=1
42	755	tr|Q17KK5|Q17KK5_AEDAE	115.74	25	25	17500	7	1	24	Carbamidomethylation; Deamidation (NQ); Pyro-glu from E	46621	AAEL001668-PA OS=Aedes aegypti OX=7159 GN=AAEL001668 PE=3 SV=1
42	760	tr|A0A023ETA6|A0A023ETA6_AEDAL	115.74	25	25	17500	7	1	24	Carbamidomethylation; Deamidation (NQ); Pyro-glu from E	46553	Putative enolase OS=Aedes albopictus OX=7160 PE=2 SV=1
44	756	tr|Q7Q3D8|Q7Q3D8_ANOGA	113.48	23	23	7610	7	1	23	Carbamidomethylation; Deamidation (NQ); Pyro-glu from E; Methylation(KR)	46627	AGAP007827-PA OS=Anopheles gambiae OX=7165 GN=1278131 PE=3 SV=2
44	757	tr|A0A1I8JVF3|A0A1I8JVF3_ANOQN	113.48	23	23	7610	7	1	23	Carbamidomethylation; Deamidation (NQ); Pyro-glu from E; Methylation(KR)	46627	Uncharacterized protein OS=Anopheles quadriannulatus OX=34691 PE=3 SV=1
44	758	tr|A0A182XZJ5|A0A182XZJ5_ANOST	113.48	23	23	7610	7	1	23	Carbamidomethylation; Deamidation (NQ); Pyro-glu from E; Methylation(KR)	46572	Uncharacterized protein OS=Anopheles stephensi OX=30069 PE=3 SV=1
44	759	tr|T1E772|T1E772_ANOAQ	113.48	23	23	7610	7	1	23	Carbamidomethylation; Deamidation (NQ); Pyro-glu from E; Methylation(KR)	46622	Putative enolase OS=Anopheles aquasalis OX=42839 PE=2 SV=1
44	762	tr|A0A2K6V9K4|A0A2K6V9K4_ANODA	113.48	23	23	7610	7	1	23	Carbamidomethylation; Deamidation (NQ); Pyro-glu from E; Methylation(KR)	46565	Enolase OS=Anopheles darlingi OX=43151 PE=3 SV=1
44	763	tr|A0A1I8JT09|A0A1I8JT09_ANOAR	113.48	23	23	7610	7	1	23	Carbamidomethylation; Deamidation (NQ); Pyro-glu from E; Methylation(KR)	46627	Uncharacterized protein OS=Anopheles arabiensis OX=7173 PE=3 SV=1
44	764	tr|A0A084VBB8|A0A084VBB8_ANOSI	113.48	23	23	7610	7	1	23	Carbamidomethylation; Deamidation (NQ); Pyro-glu from E; Methylation(KR)	46548	Uncharacterized protein OS=Anopheles sinensis OX=74873 GN=ZHAS_00001456 PE=3 SV=1
44	765	tr|A0A182F2Z4|A0A182F2Z4_ANOAL	113.48	23	23	7610	7	1	23	Carbamidomethylation; Deamidation (NQ); Pyro-glu from E; Methylation(KR)	46565	Uncharacterized protein OS=Anopheles albimanus OX=7167 PE=3 SV=2
44	766	tr|A0A182RVL0|A0A182RVL0_ANOFN	113.48	23	23	7610	7	1	23	Carbamidomethylation; Deamidation (NQ); Pyro-glu from E; Methylation(KR)	46539	Enolase OS=Anopheles funestus OX=62324 PE=3 SV=2
44	767	tr|A0A1I8JV65|A0A1I8JV65_ANOME	113.48	23	23	7610	7	1	23	Carbamidomethylation; Deamidation (NQ); Pyro-glu from E; Methylation(KR)	46627	Uncharacterized protein OS=Anopheles merus OX=30066 PE=3 SV=1
44	768	tr|A0A1S4GWC2|A0A1S4GWC2_ANOGA	113.48	22	22	7610	7	1	23	Carbamidomethylation; Deamidation (NQ); Pyro-glu from E; Methylation(KR)	47527	Enolase OS=Anopheles gambiae OX=7165 GN=1278131 PE=3 SV=1
44	769	tr|A0A1Y9HCG0|A0A1Y9HCG0_ANOFN	113.48	22	22	7610	7	1	23	Carbamidomethylation; Deamidation (NQ); Pyro-glu from E; Methylation(KR)	47438	Enolase OS=Anopheles funestus OX=62324 PE=3 SV=2
44	770	tr|A0A182IEJ8|A0A182IEJ8_ANOAR	113.48	22	22	7610	7	1	23	Carbamidomethylation; Deamidation (NQ); Pyro-glu from E; Methylation(KR)	47527	Uncharacterized protein OS=Anopheles arabiensis OX=7173 PE=3 SV=2
44	771	tr|W5JR97|W5JR97_ANODA	113.48	22	22	7610	7	1	23	Carbamidomethylation; Deamidation (NQ); Pyro-glu from E; Methylation(KR)	47464	Enolase OS=Anopheles darlingi OX=43151 GN=AND_002385 PE=3 SV=1
44	772	tr|A0A182X1L6|A0A182X1L6_ANOQN	113.48	22	22	7610	7	1	23	Carbamidomethylation; Deamidation (NQ); Pyro-glu from E; Methylation(KR)	47527	Uncharacterized protein OS=Anopheles quadriannulatus OX=34691 PE=3 SV=2
44	773	tr|A0A182UQ73|A0A182UQ73_ANOME	113.48	22	22	7610	7	1	23	Carbamidomethylation; Deamidation (NQ); Pyro-glu from E; Methylation(KR)	47527	Uncharacterized protein OS=Anopheles merus OX=30066 PE=3 SV=1
44	774	tr|A0A1I8JSH0|A0A1I8JSH0_ANOAL	113.48	22	22	7610	7	1	23	Carbamidomethylation; Deamidation (NQ); Pyro-glu from E; Methylation(KR)	47464	Uncharacterized protein OS=Anopheles albimanus OX=7167 PE=3 SV=1
54	944	tr|D3KST8|D3KST8_CULQU	98.63	22	22	36400	6	1	16	Dehydration; Deamidation (NQ); Formylation (Protein N-term)	22640	Glutathione transferase class-sigma-like protein (Fragment) OS=Culex quinquefasciatus OX=7176 PE=2 SV=1
76	731	tr|A0A023EW37|A0A023EW37_AEDAL	98.55	9	9	5930	5	1	10	Ethylation	88381	Protein disulfide isomerase prolyl 4-hydroxylase beta subunit (Fragment) OS=Aedes albopictus OX=7160 PE=2 SV=1
60	563	tr|A0A023ESA7|A0A023ESA7_AEDAL	98.2	17	17	9970	8	1	13	Deamidation (NQ); Mutation	45326	Putative ubiquinol cytochrome c reductase subunit qcr2 OS=Aedes albopictus OX=7160 PE=2 SV=1
60	565	tr|A0A023EUI8|A0A023EUI8_AEDAL	98.2	17	17	9970	8	1	13	Deamidation (NQ); Mutation	45323	Putative ubiquinol cytochrome c reductase subunit qcr2 OS=Aedes albopictus OX=7160 PE=2 SV=1
60	566	tr|A0A182G6G1|A0A182G6G1_AEDAL	98.2	17	17	9970	8	1	13	Deamidation (NQ); Mutation	45304	Uncharacterized protein OS=Aedes albopictus OX=7160 GN=RP20_CCG003985 PE=4 SV=1
72	29360	tr|Q16MS4|Q16MS4_AEDAE	84.55	24	24	7480	4	1	11	Deamidation (NQ)	18137	AAEL012207-PA OS=Aedes aegypti OX=7159 GN=AAEL012207 PE=4 SV=1
72	29359	tr|Q16MS5|Q16MS5_AEDAE	84.55	24	24	7480	4	1	11	Deamidation (NQ)	17930	AAEL012207-PE OS=Aedes aegypti OX=7159 GN=5580231 PE=4 SV=1
71	29363	tr|A0A182GR60|A0A182GR60_AEDAL	83.18	26	26	16200	4	1	11	Deamidation (NQ); Acetylation (N-term)	20561	Uncharacterized protein OS=Aedes albopictus OX=7160 GN=RP20_CCG014273 PE=4 SV=1
56	692	tr|A0A1Q3FUT1|A0A1Q3FUT1_CULTA	81.57	20	20	5170	5	1	14	Dehydration; Deamidation (NQ); Mutation	23252	Putative glutathione s-transferase OS=Culex tarsalis OX=7177 PE=3 SV=1
100	29445	tr|C3V8W1|C3V8W1_CULPI	81.14	17	17	2400	3	1	5	Carbamidomethylation	26520	14-3-3 epsilon (Fragment) OS=Culex pipiens OX=7175 PE=2 SV=1
100	29446	tr|B0X1P5|B0X1P5_CULQU	81.14	16	16	2400	3	1	5	Carbamidomethylation	27553	14_3_3 domain-containing protein OS=Culex quinquefasciatus OX=7176 GN=6046350 PE=3 SV=1
100	29447	tr|A0A182HK46|A0A182HK46_ANOAR	81.14	15	15	2400	3	1	5	Carbamidomethylation	29219	14_3_3 domain-containing protein OS=Anopheles arabiensis OX=7173 PE=3 SV=1
100	29448	tr|A0A084W0J2|A0A084W0J2_ANOSI	81.14	15	15	2400	3	1	5	Carbamidomethylation	29205	AGAP001151-PA-like protein OS=Anopheles sinensis OX=74873 GN=ZHAS_00011471 PE=3 SV=1
100	29449	tr|A0A182YND2|A0A182YND2_ANOST	81.14	15	15	2400	3	1	5	Carbamidomethylation	29219	14_3_3 domain-containing protein OS=Anopheles stephensi OX=30069 PE=3 SV=1
100	29450	tr|Q7PX08|Q7PX08_ANOGA	81.14	15	15	2400	3	1	5	Carbamidomethylation	29219	14-3-3 protein epsilon OS=Anopheles gambiae OX=7165 GN=1282015 PE=3 SV=2
100	29451	tr|A0A182RFZ4|A0A182RFZ4_ANOFN	81.14	15	15	2400	3	1	5	Carbamidomethylation	29233	14_3_3 domain-containing protein OS=Anopheles funestus OX=62324 PE=3 SV=2
100	29452	tr|A0A1Q3EU84|A0A1Q3EU84_CULTA	81.14	15	15	2400	3	1	5	Carbamidomethylation	29191	Putative multifunctional chaperone 14-3-3 family OS=Culex tarsalis OX=7177 PE=3 SV=1
100	29453	tr|T1DIH4|T1DIH4_9DIPT	81.14	15	15	2400	3	1	5	Carbamidomethylation	29191	Putative multifunctional chaperone 14-3-3 family OS=Psorophora albipes OX=869069 PE=2 SV=1
100	29454	tr|A0A182XP04|A0A182XP04_ANOQN	81.14	15	15	2400	3	1	5	Carbamidomethylation	29219	14_3_3 domain-containing protein OS=Anopheles quadriannulatus OX=34691 PE=3 SV=2
100	29455	tr|A0A182VMX6|A0A182VMX6_ANOME	81.14	15	15	2400	3	1	5	Carbamidomethylation	29219	14_3_3 domain-containing protein OS=Anopheles merus OX=30066 PE=3 SV=1
100	29456	tr|A0A023ENU3|A0A023ENU3_AEDAL	81.14	15	15	2400	3	1	5	Carbamidomethylation	29418	Putative multifunctional chaperone OS=Aedes albopictus OX=7160 PE=2 SV=1
64	446	tr|A0A0M2LVT6|A0A0M2LVT6_9MICO	79.74	6	6	5610	4	1	12	Deamidation (NQ); Acetylation (N-term); Pyro-glu from E; Methylation(KR)	58418	ATP synthase subunit alpha OS=Leucobacter sp. Ag1 OX=1642040 GN=atpA PE=3 SV=1
64	447	tr|A0A1J6XDV7|A0A1J6XDV7_9MICO	79.74	6	6	5610	4	1	12	Deamidation (NQ); Acetylation (N-term); Pyro-glu from E; Methylation(KR)	58319	ATP synthase subunit alpha OS=Microbacterium sp. AR7-10 OX=1891970 GN=atpA PE=3 SV=1
97	29475	tr|Q16QZ7|Q16QZ7_AEDAE	74.1	15	15	2730	3	1	6	Carbamidomethylation; Deamidation (NQ)	29455	14-3-3 protein sigma gamma zeta beta/alpha OS=Aedes aegypti OX=7159 GN=5574404 PE=3 SV=1
92	20691	tr|B0WKF4|B0WKF4_CULQU	53.57	11	11	4100	4	1	6		63442	Multifunctional fusion protein OS=Culex quinquefasciatus OX=7176 GN=6039614 PE=3 SV=1
117	320	tr|Q172S1|Q172S1_AEDAE	53.29	2	2	18500	1	1	4		79507	AAEL007281-PA OS=Aedes aegypti OX=7159 GN=AAEL007281 PE=4 SV=1
117	321	tr|A0A1S4FFZ7|A0A1S4FFZ7_AEDAE	53.29	2	2	18500	1	1	4		81762	Stretchin-mlck OS=Aedes aegypti OX=7159 PE=4 SV=1
139	29786	tr|A0A023EE70|A0A023EE70_AEDAL	48.97	12	12	1580	1	1	2		15080	40S ribosomal protein S24 OS=Aedes albopictus OX=7160 GN=109413835 PE=2 SV=1
139	29787	tr|Q8WQK7|Q8WQK7_AEDAE	48.97	12	12	1580	1	1	2		15064	40S ribosomal protein S24 OS=Aedes aegypti OX=7159 GN=AAEL014292 PE=2 SV=1
120	29633	tr|A0A1Q3FIJ4|A0A1Q3FIJ4_CULTA	47.57	3	3	2520	3	1	3		59918	Putative alanine aminotransferase OS=Culex tarsalis OX=7177 PE=4 SV=1
120	29634	tr|B0X4U1|B0X4U1_CULQU	47.57	3	3	2520	3	1	3		59898	Alanine aminotransferase OS=Culex quinquefasciatus OX=7176 GN=6051448 PE=4 SV=1
106	29478	tr|A0A2M4CNS8|A0A2M4CNS8_ANODA	46.95	11	11	7640	3	1	4		50311	Multifunctional fusion protein (Fragment) OS=Anopheles darlingi OX=43151 PE=3 SV=1
106	29479	tr|A0A182YJQ4|A0A182YJQ4_ANOST	46.95	9	9	7640	3	1	4		62999	Multifunctional fusion protein OS=Anopheles stephensi OX=30069 PE=3 SV=1
106	20683	tr|T1EAL1|T1EAL1_ANOAQ	46.95	9	9	7640	3	1	4		63903	Multifunctional fusion protein (Fragment) OS=Anopheles aquasalis OX=42839 PE=2 SV=1
106	29480	tr|A0A182UUM8|A0A182UUM8_ANOME	46.95	9	9	7640	3	1	4		63505	Multifunctional fusion protein OS=Anopheles merus OX=30066 PE=3 SV=1
106	29481	tr|A0A182XF32|A0A182XF32_ANOQN	46.95	9	9	7640	3	1	4		63506	Multifunctional fusion protein OS=Anopheles quadriannulatus OX=34691 PE=3 SV=1
106	20681	tr|A0A182FP42|A0A182FP42_ANOAL	46.95	9	9	7640	3	1	4		63502	Multifunctional fusion protein OS=Anopheles albimanus OX=7167 PE=3 SV=1
106	20682	tr|W5J9M2|W5J9M2_ANODA	46.95	9	9	7640	3	1	4		63553	Multifunctional fusion protein OS=Anopheles darlingi OX=43151 GN=AND_008959 PE=3 SV=1
106	29482	tr|Q7QA89|Q7QA89_ANOGA	46.95	9	9	7640	3	1	4		63506	Multifunctional fusion protein OS=Anopheles gambiae OX=7165 GN=1274512 PE=3 SV=4
106	29483	tr|A0A182HVK0|A0A182HVK0_ANOAR	46.95	9	9	7640	3	1	4		63506	Multifunctional fusion protein OS=Anopheles arabiensis OX=7173 PE=3 SV=1
106	29484	tr|A0A4Y0BIY1|A0A4Y0BIY1_ANOFN	46.95	9	9	7640	3	1	4		63467	Multifunctional fusion protein OS=Anopheles funestus OX=62324 PE=3 SV=1
106	29638	tr|A0A084WQ65|A0A084WQ65_ANOSI	46.95	9	9	7640	3	1	4		63018	Multifunctional fusion protein OS=Anopheles sinensis OX=74873 GN=ZHAS_00020601 PE=3 SV=1
131	41656	tr|A0A023EPV1|A0A023EPV1_AEDAL	46.71	5	5	518	1	1	3		32118	Protein disulfide isomerase prolyl 4-hydroxylase beta subunit OS=Aedes albopictus OX=7160 PE=2 SV=1
131	41657	tr|W5JD33|W5JD33_ANODA	46.71	3	3	518	1	1	3		54542	Protein disulfide-isomerase OS=Anopheles darlingi OX=43151 GN=AND_007080 PE=3 SV=1
131	41658	tr|T1E811|T1E811_ANOAQ	46.71	3	3	518	1	1	3		54628	Protein disulfide-isomerase OS=Anopheles aquasalis OX=42839 PE=2 SV=1
131	41662	tr|Q17L92|Q17L92_AEDAE	46.71	3	3	518	1	1	3		55246	Protein disulfide-isomerase OS=Aedes aegypti OX=7159 GN=AAEL001432 PE=3 SV=1
131	30339	tr|A0A1S4EYS5|A0A1S4EYS5_AEDAE	46.71	3	3	518	1	1	3		55188	Protein disulfide-isomerase OS=Aedes aegypti OX=7159 GN=5570509 PE=3 SV=1
131	41659	tr|A0A023EU67|A0A023EU67_AEDAL	46.71	3	3	518	1	1	3		55084	Protein disulfide-isomerase OS=Aedes albopictus OX=7160 PE=2 SV=1
131	41660	tr|A0A023ET60|A0A023ET60_AEDAL	46.71	3	3	518	1	1	3		55171	Protein disulfide-isomerase OS=Aedes albopictus OX=7160 PE=2 SV=1
131	41661	tr|A0A023EVX9|A0A023EVX9_AEDAL	46.71	3	3	518	1	1	3		55094	Protein disulfide-isomerase OS=Aedes albopictus OX=7160 PE=2 SV=1
131	30338	tr|A0A182H2M9|A0A182H2M9_AEDAL	46.71	3	3	518	1	1	3		55095	Protein disulfide-isomerase OS=Aedes albopictus OX=7160 GN=RP20_CCG020472 PE=3 SV=1
119	29486	tr|A0A1S4FNL0|A0A1S4FNL0_AEDAE	46.69	5	5	0	3	1	3		59551	Aminotran_1_2 domain-containing protein OS=Aedes aegypti OX=7159 GN=5572547 PE=4 SV=1
119	29487	tr|Q16UK8|Q16UK8_AEDAE	46.69	5	5	0	3	1	3		59521	AAEL009872-PA OS=Aedes aegypti OX=7159 GN=AAEL009872 PE=4 SV=1
136	29722	tr|J9HT37|J9HT37_AEDAE	45.63	3	3	3490	1	1	2		51552	Phosphotransferase OS=Aedes aegypti OX=7159 GN=5571932 PE=3 SV=1
136	29723	tr|Q5IKD9|Q5IKD9_AEDAE	45.63	3	3	3490	1	1	2		51609	Phosphotransferase OS=Aedes aegypti OX=7159 GN=HK PE=2 SV=1
136	29724	tr|A0A023EUV6|A0A023EUV6_AEDAL	45.63	3	3	3490	1	1	2		51493	Phosphotransferase OS=Aedes albopictus OX=7160 PE=2 SV=1
136	29710	tr|Q16VW4|Q16VW4_AEDAE	45.63	3	3	3490	1	1	2		50499	Phosphotransferase OS=Aedes aegypti OX=7159 GN=5571932 PE=3 SV=1
136	29705	tr|Q5IKE0|Q5IKE0_AEDAL	45.63	3	3	3490	1	1	2		49829	Phosphotransferase (Fragment) OS=Aedes albopictus OX=7160 GN=HK PE=2 SV=1
136	29824	tr|B8RJE9|B8RJE9_CULTA	45.63	9	9	3490	1	1	2		19306	Phosphotransferase (Fragment) OS=Culex tarsalis OX=7177 PE=2 SV=1
136	29730	tr|A0A1Q3FI38|A0A1Q3FI38_CULTA	45.63	3	3	3490	1	1	2		59040	Phosphotransferase (Fragment) OS=Culex tarsalis OX=7177 PE=3 SV=1
136	29726	tr|A0A2M4CU02|A0A2M4CU02_ANODA	45.63	3	3	3490	1	1	2		51567	Phosphotransferase OS=Anopheles darlingi OX=43151 PE=3 SV=1
136	29727	tr|A0A182HFY6|A0A182HFY6_ANOAR	45.63	3	3	3490	1	1	2		51709	Phosphotransferase OS=Anopheles arabiensis OX=7173 PE=3 SV=2
136	29728	tr|A0A084W3J5|A0A084W3J5_ANOSI	45.63	3	3	3490	1	1	2		51606	Phosphotransferase OS=Anopheles sinensis OX=74873 GN=ZHAS_00012696 PE=3 SV=1
136	29729	tr|A0A182RCY8|A0A182RCY8_ANOFN	45.63	3	3	3490	1	1	2		51635	Phosphotransferase OS=Anopheles funestus OX=62324 PE=3 SV=3
136	29725	tr|A0A1Q3G440|A0A1Q3G440_CULTA	45.63	3	3	3490	1	1	2		51660	Phosphotransferase OS=Culex tarsalis OX=7177 PE=3 SV=1
136	29721	tr|A0A1Y9GGN4|A0A1Y9GGN4_ANOAR	45.63	3	3	3490	1	1	2		51035	Phosphotransferase OS=Anopheles arabiensis OX=7173 PE=3 SV=1
136	29714	tr|A0A4Y0AW19|A0A4Y0AW19_ANOFN	45.63	3	3	3490	1	1	2		50840	Phosphotransferase OS=Anopheles funestus OX=62324 PE=3 SV=1
136	29715	tr|W5JL71|W5JL71_ANODA	45.63	3	3	3490	1	1	2		50574	Phosphotransferase OS=Anopheles darlingi OX=43151 GN=AND_004619 PE=3 SV=1
136	29716	tr|A0A182FVI8|A0A182FVI8_ANOAL	45.63	3	3	3490	1	1	2		50531	Phosphotransferase OS=Anopheles albimanus OX=7167 PE=3 SV=1
136	29717	tr|A0A1Y9GG53|A0A1Y9GG53_ANOAR	45.63	3	3	3490	1	1	2		50733	Phosphotransferase OS=Anopheles arabiensis OX=7173 PE=3 SV=1
136	29718	tr|A0A453Z0K0|A0A453Z0K0_ANOGA	45.63	3	3	3490	1	1	2		50733	Phosphotransferase OS=Anopheles gambiae OX=7165 PE=3 SV=1
136	29719	tr|A0A182X5H4|A0A182X5H4_ANOQN	45.63	3	3	3490	1	1	2		50577	Phosphotransferase OS=Anopheles quadriannulatus OX=34691 PE=3 SV=1
136	29720	tr|A0A182V4L7|A0A182V4L7_ANOME	45.63	3	3	3490	1	1	2		50733	Phosphotransferase OS=Anopheles merus OX=30066 PE=3 SV=1
136	29713	tr|A0A1I8JU43|A0A1I8JU43_ANOFN	45.63	3	3	3490	1	1	2		50595	Phosphotransferase OS=Anopheles funestus OX=62324 PE=3 SV=2
136	29711	tr|A0A514K1U6|A0A514K1U6_CULPA	45.63	3	3	3490	1	1	2		50471	Phosphotransferase OS=Culex pipiens pallens OX=42434 PE=2 SV=1
136	29712	tr|A0A1Q3FI11|A0A1Q3FI11_CULTA	45.63	3	3	3490	1	1	2		50653	Phosphotransferase OS=Culex tarsalis OX=7177 PE=3 SV=1
136	29709	tr|A0A4Y0ATV2|A0A4Y0ATV2_ANOFN	45.63	3	3	3490	1	1	2		50231	Phosphotransferase OS=Anopheles funestus OX=62324 PE=3 SV=1
136	29708	tr|A0A1Q3FI20|A0A1Q3FI20_CULTA	45.63	3	3	3490	1	1	2		50313	Phosphotransferase OS=Culex tarsalis OX=7177 PE=3 SV=1
136	29707	tr|B0WN38|B0WN38_CULQU	45.63	3	3	3490	1	1	2		50173	Phosphotransferase OS=Culex quinquefasciatus OX=7176 GN=6040777 PE=3 SV=1
136	29706	tr|T1EA14|T1EA14_ANOAQ	45.63	3	3	3490	1	1	2		49455	Phosphotransferase (Fragment) OS=Anopheles aquasalis OX=42839 PE=2 SV=1
136	29827	tr|B0XEH3|B0XEH3_CULQU	45.63	4	4	3490	1	1	2		39179	Phosphotransferase OS=Culex quinquefasciatus OX=7176 GN=6051634 PE=3 SV=1
136	29825	tr|Q5TW28|Q5TW28_ANOGA	45.63	6	6	3490	1	1	2		27269	Phosphotransferase (Fragment) OS=Anopheles gambiae OX=7165 GN=AgaP_AGAP011208 PE=3 SV=3
136	29826	tr|Q3I126|Q3I126_ANOAR	45.63	6	6	3490	1	1	2		27345	Phosphotransferase (Fragment) OS=Anopheles arabiensis OX=7173 GN=HK PE=2 SV=1
140	29791	tr|Q17N03|Q17N03_AEDAE	42.07	6	6	4360	1	1	2		36710	AAEL000854-PA OS=Aedes aegypti OX=7159 GN=AAEL000854 PE=4 SV=1
112	2188	tr|A0A182G2W3|A0A182G2W3_AEDAL	41.84	1	1	3320	3	1	4		267944	Uncharacterized protein OS=Aedes albopictus OX=7160 GN=RP20_CCG001667 PE=4 SV=1
141	865	tr|Q17I03|Q17I03_AEDAE	40.82	9	9	4590	1	1	2		18450	AAEL002504-PA OS=Aedes aegypti OX=7159 GN=AAEL002504 PE=3 SV=1
141	859	tr|A0A182HAJ9|A0A182HAJ9_AEDAL	40.82	9	9	4590	1	1	2		16987	ATP-synt_DE_N domain-containing protein OS=Aedes albopictus OX=7160 GN=RP20_CCG025348 PE=3 SV=1
141	860	tr|A0A1Q3FJD4|A0A1Q3FJD4_CULTA	40.82	9	9	4590	1	1	2		16901	Putative mitochondrial f1f0-atp synthase subunit delta/atp16 OS=Culex tarsalis OX=7177 PE=3 SV=1
141	861	tr|B0WYE7|B0WYE7_CULQU	40.82	9	9	4590	1	1	2		16926	ATP synthase delta chain mitochondrial OS=Culex quinquefasciatus OX=7176 GN=6044995 PE=3 SV=1
141	862	tr|J9HS62|J9HS62_AEDAE	40.82	9	9	4590	1	1	2		16973	AAEL002504-PB OS=Aedes aegypti OX=7159 GN=AaeL_AAEL002504 PE=3 SV=1
141	863	tr|A0A023EHH6|A0A023EHH6_AEDAL	40.82	9	9	4590	1	1	2		16978	Putative lethal 1 OS=Aedes albopictus OX=7160 PE=2 SV=1
141	864	tr|A0A1S4F1X8|A0A1S4F1X8_AEDAE	40.82	9	9	4590	1	1	2		17029	ATP-synt_DE_N domain-containing protein OS=Aedes aegypti OX=7159 GN=5574977 PE=3 SV=1
135	29654	tr|Q16VZ4|Q16VZ4_AEDAE	38.85	4	4	9270	1	1	2		46068	AAEL009414-PA OS=Aedes aegypti OX=7159 GN=5571907 PE=4 SV=1
134	858	tr|A0A023EVN9|A0A023EVN9_AEDAL	37.44	1	1	5860	1	1	2		77470	Putative filamin a alpha actin binding protein (Fragment) OS=Aedes albopictus OX=7160 PE=2 SV=1
134	877	tr|A0A4Y0BHN6|A0A4Y0BHN6_ANOFN	37.44	1	1	5860	1	1	2		88954	Uncharacterized protein OS=Anopheles funestus OX=62324 PE=4 SV=1
134	878	tr|A0A182HVH6|A0A182HVH6_ANOAR	37.44	1	1	5860	1	1	2		90313	Uncharacterized protein OS=Anopheles arabiensis OX=7173 PE=4 SV=1
134	879	tr|A0A182XF08|A0A182XF08_ANOQN	37.44	1	1	5860	1	1	2		90313	Uncharacterized protein OS=Anopheles quadriannulatus OX=34691 PE=4 SV=1
134	880	tr|F5HLL4|F5HLL4_ANOGA	37.44	1	1	5860	1	1	2		90313	AGAP004335-PC OS=Anopheles gambiae OX=7165 GN=AgaP_AGAP004335 PE=4 SV=1
134	881	tr|W5JFM5|W5JFM5_ANODA	37.44	1	1	5860	1	1	2		90269	Filamin OS=Anopheles darlingi OX=43151 GN=AND_006165 PE=4 SV=1
134	882	tr|A0A4Y0BK52|A0A4Y0BK52_ANOFN	37.44	1	1	5860	1	1	2		98439	Uncharacterized protein OS=Anopheles funestus OX=62324 PE=4 SV=1
134	883	tr|A0A1S4GKP1|A0A1S4GKP1_ANOGA	37.44	1	1	5860	1	1	2		99841	Filamin OS=Anopheles gambiae OX=7165 PE=4 SV=1
134	884	tr|A0A182UX85|A0A182UX85_ANOME	37.44	1	1	5860	1	1	2		99855	Uncharacterized protein OS=Anopheles merus OX=30066 PE=4 SV=1
134	885	tr|A0A182HE06|A0A182HE06_AEDAL	37.44	1	1	5860	1	1	2		100479	Uncharacterized protein OS=Aedes albopictus OX=7160 GN=109400439 PE=4 SV=1
134	886	tr|F5HLL3|F5HLL3_ANOGA	37.44	1	1	5860	1	1	2		105594	AGAP004335-PB OS=Anopheles gambiae OX=7165 GN=AgaP_AGAP004335 PE=4 SV=1
134	890	tr|A0A2M4DSA1|A0A2M4DSA1_ANODA	37.44	0	0	5860	1	1	2		195630	Putative actin-binding cytoskeleton protein filamin (Fragment) OS=Anopheles darlingi OX=43151 PE=4 SV=1
134	891	tr|A0A2M4CKC4|A0A2M4CKC4_ANODA	37.44	0	0	5860	1	1	2		226475	Putative actin-binding cytoskeleton protein filamin (Fragment) OS=Anopheles darlingi OX=43151 PE=4 SV=1
134	892	tr|A0A4Y0BJI8|A0A4Y0BJI8_ANOFN	37.44	0	0	5860	1	1	2		245924	Uncharacterized protein OS=Anopheles funestus OX=62324 PE=4 SV=1
134	753	tr|Q16VF7|Q16VF7_AEDAE	37.44	0	0	5860	1	1	2		246592	AAEL009583-PA OS=Aedes aegypti OX=7159 GN=AAEL009583 PE=4 SV=1
134	893	tr|A0A1S4GKT2|A0A1S4GKT2_ANOGA	37.44	0	0	5860	1	1	2		247613	Filamin OS=Anopheles gambiae OX=7165 PE=4 SV=1
134	894	tr|A0A4Y0BPW1|A0A4Y0BPW1_ANOFN	37.44	0	0	5860	1	1	2		249963	Uncharacterized protein OS=Anopheles funestus OX=62324 PE=4 SV=1
134	754	tr|A0A0P6J6K6|A0A0P6J6K6_AEDAE	37.44	0	0	5860	1	1	2		250875	Putative actin-binding cytoskeleton protein filamin (Fragment) OS=Aedes aegypti OX=7159 PE=2 SV=1
134	895	tr|A0A1S4GKQ4|A0A1S4GKQ4_ANOGA	37.44	0	0	5860	1	1	2		265369	Filamin OS=Anopheles gambiae OX=7165 PE=4 SV=1
134	896	tr|Q7PQ75|Q7PQ75_ANOGA	37.44	0	0	5860	1	1	2		268325	AGAP004335-PA (Fragment) OS=Anopheles gambiae OX=7165 GN=AgaP_AGAP004335 PE=4 SV=5
134	897	tr|A0A4Y0BKV9|A0A4Y0BKV9_ANOFN	37.44	0	0	5860	1	1	2		270322	Uncharacterized protein OS=Anopheles funestus OX=62324 PE=4 SV=1
132	672	tr|Q16IL3|Q16IL3_AEDAE	37.09	3	3	6150	1	1	2		42093	Pyruvate dehydrogenase E1 component subunit alpha OS=Aedes aegypti OX=7159 GN=AAEL013613 PE=4 SV=1
132	673	tr|A0A023ER96|A0A023ER96_AEDAL	37.09	3	3	6150	1	1	2		42474	Pyruvate dehydrogenase E1 component subunit alpha OS=Aedes albopictus OX=7160 PE=2 SV=1
132	888	tr|B0W2T1|B0W2T1_CULQU	37.09	3	3	6150	1	1	2		41615	Pyruvate dehydrogenase E1 component subunit alpha OS=Culex quinquefasciatus OX=7176 GN=6032413 PE=4 SV=1
132	889	tr|A0A1Q3FPE2|A0A1Q3FPE2_CULTA	37.09	3	3	6150	1	1	2		46169	Pyruvate dehydrogenase E1 component subunit alpha (Fragment) OS=Culex tarsalis OX=7177 PE=4 SV=1
173	41686	tr|B0WCA1|B0WCA1_CULQU	35.59	7	7	5310	1	1	1		21718	Nucleoside diphosphate kinase OS=Culex quinquefasciatus OX=7176 GN=6036269 PE=3 SV=1
173	41685	tr|W5JV72|W5JV72_ANODA	35.59	7	7	5310	1	1	1		20834	Nucleoside diphosphate kinase OS=Anopheles darlingi OX=43151 GN=AND_000997 PE=3 SV=1
173	41684	tr|A0A2M4CI12|A0A2M4CI12_ANODA	35.59	8	8	5310	1	1	1		19684	Nucleoside diphosphate kinase (Fragment) OS=Anopheles darlingi OX=43151 PE=3 SV=1
173	41683	tr|A0A182YEK8|A0A182YEK8_ANOST	35.59	8	8	5310	1	1	1		18858	Nucleoside diphosphate kinase OS=Anopheles stephensi OX=30069 PE=3 SV=1
173	41670	tr|A0A1Q3FWR1|A0A1Q3FWR1_CULTA	35.59	8	8	5310	1	1	1		18668	Nucleoside diphosphate kinase OS=Culex tarsalis OX=7177 PE=3 SV=1
173	41671	tr|A0A182RP58|A0A182RP58_ANOFN	35.59	8	8	5310	1	1	1		18522	Nucleoside diphosphate kinase OS=Anopheles funestus OX=62324 PE=3 SV=1
173	41672	tr|A0A182F9R5|A0A182F9R5_ANOAL	35.59	8	8	5310	1	1	1		18465	Nucleoside diphosphate kinase OS=Anopheles albimanus OX=7167 PE=3 SV=1
173	41673	tr|A0A023EHV4|A0A023EHV4_AEDAL	35.59	8	8	5310	1	1	1		18484	Nucleoside diphosphate kinase OS=Aedes albopictus OX=7160 GN=109408005 PE=2 SV=1
173	41674	tr|A0A182WWY7|A0A182WWY7_ANOQN	35.59	8	8	5310	1	1	1		18636	Nucleoside diphosphate kinase OS=Anopheles quadriannulatus OX=34691 PE=3 SV=1
173	41675	tr|T1DIW5|T1DIW5_9DIPT	35.59	8	8	5310	1	1	1		18582	Nucleoside diphosphate kinase OS=Psorophora albipes OX=869069 PE=2 SV=1
173	41676	tr|A0A023EHG0|A0A023EHG0_AEDAL	35.59	8	8	5310	1	1	1		18541	Nucleoside diphosphate kinase OS=Aedes albopictus OX=7160 PE=2 SV=1
173	41677	tr|Q7QIX6|Q7QIX6_ANOGA	35.59	8	8	5310	1	1	1		18636	Nucleoside diphosphate kinase OS=Anopheles gambiae OX=7165 GN=1269986 PE=3 SV=4
173	41678	tr|A0A182V070|A0A182V070_ANOME	35.59	8	8	5310	1	1	1		18636	Nucleoside diphosphate kinase OS=Anopheles merus OX=30066 PE=3 SV=1
173	41679	tr|A0A182I2I6|A0A182I2I6_ANOAR	35.59	8	8	5310	1	1	1		18636	Nucleoside diphosphate kinase OS=Anopheles arabiensis OX=7173 PE=3 SV=1
173	41680	tr|Q1HRN9|Q1HRN9_AEDAE	35.59	8	8	5310	1	1	1		18421	Nucleoside diphosphate kinase OS=Aedes aegypti OX=7159 PE=2 SV=1
173	41681	tr|Q16MB4|Q16MB4_AEDAE	35.59	8	8	5310	1	1	1		18456	Nucleoside diphosphate kinase OS=Aedes aegypti OX=7159 GN=5576170 PE=3 SV=1
173	41682	tr|B6DDT8|B6DDT8_ANODA	35.59	8	8	5310	1	1	1		18485	Nucleoside diphosphate kinase OS=Anopheles darlingi OX=43151 PE=2 SV=1
173	41669	tr|T1EA13|T1EA13_ANOAQ	35.59	9	9	5310	1	1	1		18035	Nucleoside diphosphate kinase (Fragment) OS=Anopheles aquasalis OX=42839 PE=2 SV=1
173	41667	tr|A0A084VDH9|A0A084VDH9_ANOSI	35.59	9	9	5310	1	1	1		16973	Nucleoside diphosphate kinase OS=Anopheles sinensis OX=74873 GN=ZHAS_00003006 PE=3 SV=1
173	41668	tr|A0A182GKP0|A0A182GKP0_AEDAL	35.59	9	9	5310	1	1	1		16897	Nucleoside diphosphate kinase OS=Aedes albopictus OX=7160 GN=RP20_CCG011565 PE=3 SV=1
157	29877	tr|B0WX43|B0WX43_CULQU	35.54	3	3	6310	1	1	1		33410	Sodium/potassium-dependent ATPase beta-2 subunit OS=Culex quinquefasciatus OX=7176 GN=CpipJ_CPIJ011993 PE=4 SV=1
157	29878	tr|A0A1S4JYY7|A0A1S4JYY7_CULQU	35.54	3	3	6310	1	1	1		35565	Sodium/potassium-dependent atpase beta-2 subunit OS=Culex quinquefasciatus OX=7176 PE=4 SV=1
157	29879	tr|A0A1Q3FYT7|A0A1Q3FYT7_CULTA	35.54	3	3	6310	1	1	1		35733	Putative sodium/potassium-transporting atpase subunit beta-2-like protein OS=Culex tarsalis OX=7177 PE=4 SV=1
157	29880	tr|T1E275|T1E275_9DIPT	35.54	3	3	6310	1	1	1		35697	Putative sodium/potassium-transporting atpase subunit beta-2 OS=Psorophora albipes OX=869069 PE=2 SV=1
157	29881	tr|A0A1Q3FYQ3|A0A1Q3FYQ3_CULTA	35.54	3	3	6310	1	1	1		35719	Putative sodium/potassium-transporting atpase subunit beta-2-like protein OS=Culex tarsalis OX=7177 PE=4 SV=1
157	29882	tr|A0A023EPB7|A0A023EPB7_AEDAL	35.54	3	3	6310	1	1	1		35929	Putative sodium/potassium-transporting atpase subunit beta-2-like protein OS=Aedes albopictus OX=7160 PE=2 SV=1
157	29883	tr|Q16RY8|Q16RY8_AEDAE	35.54	3	3	6310	1	1	1		35938	AAEL010783-PA OS=Aedes aegypti OX=7159 GN=5573862 PE=4 SV=1
157	29884	tr|A0A182GXN1|A0A182GXN1_AEDAL	35.54	3	3	6310	1	1	1		38257	Uncharacterized protein OS=Aedes albopictus OX=7160 GN=RP20_CCG017693 PE=4 SV=1
142	29613	tr|C6ZQL4|C6ZQL4_OCHTR	32.5	6	6	3220	1	1	2		18439	40S ribosomal protein S7 (Fragment) OS=Ochlerotatus triseriatus OX=7162 PE=2 SV=1
142	29614	tr|G8GID7|G8GID7_AEDAL	32.5	6	6	3220	1	1	2		19270	40S ribosomal protein S7 (Fragment) OS=Aedes albopictus OX=7160 PE=2 SV=1
142	29615	tr|T1E1Q7|T1E1Q7_9DIPT	32.5	5	5	3220	1	1	2		21227	40S ribosomal protein S7 (Fragment) OS=Psorophora albipes OX=869069 PE=2 SV=1
142	29616	tr|C6ZQL3|C6ZQL3_OCHTR	32.5	5	5	3220	1	1	2		21733	40S ribosomal protein S7 (Fragment) OS=Ochlerotatus triseriatus OX=7162 PE=2 SV=1
142	29617	tr|A0A023EIU5|A0A023EIU5_AEDAL	32.5	5	5	3220	1	1	2		22106	40S ribosomal protein S7 OS=Aedes albopictus OX=7160 GN=109409277 PE=2 SV=1
142	41691	tr|Q6U1Z5|Q6U1Z5_AEDAE	32.5	5	5	3220	1	1	2		22107	40S ribosomal protein S7 OS=Aedes aegypti OX=7159 GN=S7 PE=2 SV=1
142	29618	tr|A0A1Q3F7X2|A0A1Q3F7X2_CULTA	32.5	5	5	3220	1	1	2		22089	40S ribosomal protein S7 OS=Culex tarsalis OX=7177 PE=3 SV=1
142	29619	tr|A0A182FV14|A0A182FV14_ANOAL	32.5	5	5	3220	1	1	2		22136	40S ribosomal protein S7 OS=Anopheles albimanus OX=7167 PE=3 SV=1
142	29620	tr|W5J749|W5J749_ANODA	32.5	5	5	3220	1	1	2		22136	40S ribosomal protein S7 OS=Anopheles darlingi OX=43151 GN=AND_008596 PE=3 SV=1
142	29965	tr|A0A084WI45|A0A084WI45_ANOSI	32.5	5	5	3220	1	1	2		22111	40S ribosomal protein S7 OS=Anopheles sinensis OX=74873 GN=ZHAS_00017918 PE=3 SV=1
142	29621	Q9NB21|RS7_CULQU	32.5	5	5	3220	1	1	2		22105	40S ribosomal protein S7 OS=Culex quinquefasciatus OX=7176 GN=RpS7 PE=2 SV=1
142	29622	tr|Q0IEM1|Q0IEM1_AEDAE	32.5	5	5	3220	1	1	2		22106	40S ribosomal protein S7 OS=Aedes aegypti OX=7159 GN=5572090 PE=3 SV=1
142	29623	tr|T1DPX4|T1DPX4_ANOAQ	32.5	5	5	3220	1	1	2		22652	40S ribosomal protein S7 OS=Anopheles aquasalis OX=42839 PE=2 SV=1
156	29746	tr|A0A4Y0BQB2|A0A4Y0BQB2_ANOFN	32.25	11	11	11700	1	1	1		14790	Uncharacterized protein OS=Anopheles funestus OX=62324 PE=3 SV=1
156	29747	tr|A0A182VCH6|A0A182VCH6_ANOME	32.25	11	11	11700	1	1	1		14709	Uncharacterized protein OS=Anopheles merus OX=30066 PE=3 SV=1
156	29748	tr|A0A182YMZ1|A0A182YMZ1_ANOST	32.25	11	11	11700	1	1	1		14795	Uncharacterized protein OS=Anopheles stephensi OX=30069 PE=3 SV=1
156	29749	tr|A0A182VKS8|A0A182VKS8_ANOME	32.25	11	11	11700	1	1	1		14769	Uncharacterized protein OS=Anopheles merus OX=30066 PE=3 SV=1
156	29750	tr|T1DPT8|T1DPT8_ANOAQ	32.25	11	11	11700	1	1	1		14790	Putative 40s ribosomal protein OS=Anopheles aquasalis OX=42839 PE=2 SV=1
156	29751	tr|A0A084VX24|A0A084VX24_ANOSI	32.25	11	11	11700	1	1	1		14738	30S ribosomal protein S8 OS=Anopheles sinensis OX=74873 GN=ZHAS_00010226 PE=3 SV=1
156	29752	tr|Q1HRQ6|Q1HRQ6_AEDAE	32.25	11	11	11700	1	1	1		14772	40S ribosomal protein S15/S22 OS=Aedes aegypti OX=7159 GN=5571564 PE=2 SV=1
156	29753	tr|B6DDR8|B6DDR8_ANODA	32.25	11	11	11700	1	1	1		14790	30S ribosomal protein S8 OS=Anopheles darlingi OX=43151 GN=AND_007484 PE=2 SV=1
156	29754	tr|Q5TV73|Q5TV73_ANOGA	32.25	11	11	11700	1	1	1		14709	40S ribosomal protein S15a OS=Anopheles gambiae OX=7165 GN=3289708 PE=3 SV=1
156	29755	tr|A0A182RRF5|A0A182RRF5_ANOFN	32.25	11	11	11700	1	1	1		14754	40S ribosomal protein S15A OS=Anopheles funestus OX=62324 PE=3 SV=1
156	29756	tr|A0A182FFH7|A0A182FFH7_ANOAL	32.25	11	11	11700	1	1	1		14790	Uncharacterized protein OS=Anopheles albimanus OX=7167 PE=3 SV=1
156	29757	tr|Q7PMI3|Q7PMI3_ANOGA	32.25	11	11	11700	1	1	1		14769	40S ribosomal protein S15a OS=Anopheles gambiae OX=7165 GN=1278933 PE=3 SV=1
156	29758	tr|A0A182IDY5|A0A182IDY5_ANOAR	32.25	11	11	11700	1	1	1		14769	Uncharacterized protein OS=Anopheles arabiensis OX=7173 PE=3 SV=1
156	29759	tr|A0A182IA95|A0A182IA95_ANOAR	32.25	11	11	11700	1	1	1		14709	40S ribosomal protein S15A OS=Anopheles arabiensis OX=7173 PE=3 SV=1
156	29760	tr|A0A182Y5N9|A0A182Y5N9_ANOST	32.25	11	11	11700	1	1	1		14782	Uncharacterized protein OS=Anopheles stephensi OX=30069 PE=3 SV=1
156	29761	tr|A0A023EE66|A0A023EE66_AEDAL	32.25	11	11	11700	1	1	1		14754	Putative 40s ribosomal protein OS=Aedes albopictus OX=7160 GN=109422977 PE=2 SV=1
156	29762	tr|A0A182XED1|A0A182XED1_ANOQN	32.25	11	11	11700	1	1	1		14709	Uncharacterized protein OS=Anopheles quadriannulatus OX=34691 PE=3 SV=1
156	29763	tr|A0A182XCK7|A0A182XCK7_ANOQN	32.25	11	11	11700	1	1	1		14769	Uncharacterized protein OS=Anopheles quadriannulatus OX=34691 PE=3 SV=1
156	30160	tr|B0WHP5|B0WHP5_CULQU	32.25	7	7	11700	1	1	1		22920	30S ribosomal protein S8 OS=Culex quinquefasciatus OX=7176 GN=6038431 PE=3 SV=1
143	12244	tr|Q179D4|Q179D4_AEDAE	32.18	2	2	3910	1	1	2		59871	AAEL005672-PA OS=Aedes aegypti OX=7159 GN=AAEL005672 PE=4 SV=1
143	12245	tr|Q8T9T6|Q8T9T6_AEDAE	32.18	2	2	3910	1	1	2		60563	Putative adenosine deaminase OS=Aedes aegypti OX=7159 PE=2 SV=1
144	1158	tr|W5JCI8|W5JCI8_ANODA	29.14	12	12	8930	1	1	2		8800	Ubiquitin OS=Anopheles darlingi OX=43151 GN=AND_006536 PE=4 SV=1
144	1159	tr|W5JBG3|W5JBG3_ANODA	29.14	6	6	8930	1	1	2		17289	Ubiquitin OS=Anopheles darlingi OX=43151 GN=AND_006535 PE=4 SV=1
145	29607	tr|A0A1S4FHF8|A0A1S4FHF8_AEDAE	29.07	3	3	5670	1	1	2		35684	Malate dehydrogenase OS=Aedes aegypti OX=7159 GN=5569520 PE=3 SV=1
145	29608	tr|Q171B2|Q171B2_AEDAE	29.07	3	3	5670	1	1	2		36264	Malate dehydrogenase OS=Aedes aegypti OX=7159 GN=AAEL007707 PE=3 SV=1
174	29939	tr|B0WNP9|B0WNP9_CULQU	28.83	2	2	3180	1	1	1		87140	ATP-dependent 6-phosphofructokinase OS=Culex quinquefasciatus OX=7176 GN=6041022 PE=3 SV=1
174	29936	tr|Q174J0|Q174J0_AEDAE	28.83	2	2	3180	1	1	1		86550	ATP-dependent 6-phosphofructokinase OS=Aedes aegypti OX=7159 GN=AAEL006895 PE=3 SV=1
174	29937	tr|A0A084VFB0|A0A084VFB0_ANOSI	28.83	2	2	3180	1	1	1		86972	ATP-dependent 6-phosphofructokinase OS=Anopheles sinensis OX=74873 GN=ZHAS_00003712 PE=3 SV=1
174	29938	tr|A0A023EV74|A0A023EV74_AEDAL	28.83	2	2	3180	1	1	1		86516	ATP-dependent 6-phosphofructokinase OS=Aedes albopictus OX=7160 GN=RP20_CCG003215 PE=2 SV=1
174	29913	tr|A0A1Y9HAX6|A0A1Y9HAX6_ANOFN	28.83	2	2	3180	1	1	1		86854	ATP-dependent 6-phosphofructokinase OS=Anopheles funestus OX=62324 PE=3 SV=2
174	29914	tr|A0A2K6V9F7|A0A2K6V9F7_ANODA	28.83	2	2	3180	1	1	1		86769	ATP-dependent 6-phosphofructokinase OS=Anopheles darlingi OX=43151 PE=3 SV=1
174	29915	tr|A0A182I3Q9|A0A182I3Q9_ANOAR	28.83	2	2	3180	1	1	1		86681	ATP-dependent 6-phosphofructokinase OS=Anopheles arabiensis OX=7173 PE=3 SV=2
174	29916	tr|A0A182X6F6|A0A182X6F6_ANOQN	28.83	2	2	3180	1	1	1		86644	ATP-dependent 6-phosphofructokinase OS=Anopheles quadriannulatus OX=34691 PE=3 SV=2
174	29917	tr|A0A1Y9GIZ8|A0A1Y9GIZ8_ANOAR	28.83	2	2	3180	1	1	1		86683	ATP-dependent 6-phosphofructokinase OS=Anopheles arabiensis OX=7173 PE=3 SV=1
174	29918	tr|A0A1S4GVQ5|A0A1S4GVQ5_ANOGA	28.83	2	2	3180	1	1	1		86683	ATP-dependent 6-phosphofructokinase OS=Anopheles gambiae OX=7165 GN=1269584 PE=3 SV=1
174	29919	tr|A0A1Q3FMX3|A0A1Q3FMX3_CULTA	28.83	2	2	3180	1	1	1		86607	ATP-dependent 6-phosphofructokinase OS=Culex tarsalis OX=7177 PE=3 SV=1
174	29920	tr|A0A1Y9IS69|A0A1Y9IS69_ANOME	28.83	2	2	3180	1	1	1		86644	ATP-dependent 6-phosphofructokinase OS=Anopheles merus OX=30066 PE=3 SV=1
174	29921	tr|A0A1Y9IRZ8|A0A1Y9IRZ8_ANOME	28.83	2	2	3180	1	1	1		86683	ATP-dependent 6-phosphofructokinase OS=Anopheles merus OX=30066 PE=3 SV=1
174	29922	tr|A0A1Y9HAX5|A0A1Y9HAX5_ANOFN	28.83	2	2	3180	1	1	1		86837	ATP-dependent 6-phosphofructokinase OS=Anopheles funestus OX=62324 PE=3 SV=2
174	29923	tr|A0A1Q3FMW2|A0A1Q3FMW2_CULTA	28.83	2	2	3180	1	1	1		86637	ATP-dependent 6-phosphofructokinase OS=Culex tarsalis OX=7177 PE=3 SV=1
174	29924	tr|Q5TX32|Q5TX32_ANOGA	28.83	2	2	3180	1	1	1		86644	ATP-dependent 6-phosphofructokinase OS=Anopheles gambiae OX=7165 GN=1269584 PE=3 SV=3
174	29925	tr|A0A1Y9GJI9|A0A1Y9GJI9_ANOAR	28.83	2	2	3180	1	1	1		86644	ATP-dependent 6-phosphofructokinase OS=Anopheles arabiensis OX=7173 PE=3 SV=1
174	29926	tr|A0A182RFP8|A0A182RFP8_ANOFN	28.83	2	2	3180	1	1	1		86815	ATP-dependent 6-phosphofructokinase OS=Anopheles funestus OX=62324 PE=3 SV=3
174	29927	tr|A0A1Y9IXF3|A0A1Y9IXF3_ANOQN	28.83	2	2	3180	1	1	1		86681	ATP-dependent 6-phosphofructokinase OS=Anopheles quadriannulatus OX=34691 PE=3 SV=1
174	29928	tr|A0A1Y9IRG4|A0A1Y9IRG4_ANOME	28.83	2	2	3180	1	1	1		86681	ATP-dependent 6-phosphofructokinase OS=Anopheles merus OX=30066 PE=3 SV=1
174	29929	tr|A0A2K6V9F9|A0A2K6V9F9_ANODA	28.83	2	2	3180	1	1	1		86730	ATP-dependent 6-phosphofructokinase OS=Anopheles darlingi OX=43151 PE=3 SV=1
174	29930	tr|A0A1Y9IXX5|A0A1Y9IXX5_ANOQN	28.83	2	2	3180	1	1	1		86683	ATP-dependent 6-phosphofructokinase OS=Anopheles quadriannulatus OX=34691 PE=3 SV=1
174	29931	tr|A0A182XZI2|A0A182XZI2_ANOST	28.83	2	2	3180	1	1	1		86789	ATP-dependent 6-phosphofructokinase OS=Anopheles stephensi OX=30069 PE=3 SV=1
174	29932	tr|A0A182FIA4|A0A182FIA4_ANOAL	28.83	2	2	3180	1	1	1		86737	ATP-dependent 6-phosphofructokinase OS=Anopheles albimanus OX=7167 PE=3 SV=1
174	29933	tr|A0A1Q3FML9|A0A1Q3FML9_CULTA	28.83	2	2	3180	1	1	1		86707	ATP-dependent 6-phosphofructokinase OS=Culex tarsalis OX=7177 PE=3 SV=1
174	29934	tr|W5JTT0|W5JTT0_ANODA	28.83	2	2	3180	1	1	1		86767	ATP-dependent 6-phosphofructokinase OS=Anopheles darlingi OX=43151 GN=AND_000647 PE=3 SV=1
174	29935	tr|A0A1Y9I2A6|A0A1Y9I2A6_ANOGA	28.83	2	2	3180	1	1	1		86681	ATP-dependent 6-phosphofructokinase OS=Anopheles gambiae OX=7165 GN=1269584 PE=3 SV=1
174	29912	tr|T1DRW5|T1DRW5_ANOAQ	28.83	6	6	3180	1	1	1		33029	Putative pyrophosphate-dependent phosphofructo-1-kinase (Fragment) OS=Anopheles aquasalis OX=42839 PE=2 SV=1
147	20630	tr|A0A182V3Z3|A0A182V3Z3_ANOME	28.47	2	2	3660	1	1	2		49449	HATPase_c domain-containing protein OS=Anopheles merus OX=30066 PE=4 SV=1
147	20631	tr|A0A182FDV8|A0A182FDV8_ANOAL	28.47	2	2	3660	1	1	2		52638	Uncharacterized protein OS=Anopheles albimanus OX=7167 PE=4 SV=1
147	20632	tr|A0A182Y2D6|A0A182Y2D6_ANOST	28.47	1	1	3660	1	1	2		62295	HATPase_c domain-containing protein OS=Anopheles stephensi OX=30069 PE=3 SV=1
147	20633	tr|Q16FA6|Q16FA6_AEDAE	28.47	1	1	3660	1	1	2		63779	AAEL014845-PA OS=Aedes aegypti OX=7159 GN=AAEL014845 PE=4 SV=1
147	20629	tr|A0A084WF03|A0A084WF03_ANOSI	28.47	1	1	3660	1	1	2		64764	HATPase_c domain-containing protein OS=Anopheles sinensis OX=74873 GN=ZHAS_00016808 PE=4 SV=1
147	20634	tr|A0A023EVD7|A0A023EVD7_AEDAL	28.47	1	1	3660	1	1	2		68064	Putative heat shock protein (Fragment) OS=Aedes albopictus OX=7160 PE=2 SV=1
147	20635	tr|A0A023EUA3|A0A023EUA3_AEDAL	28.47	1	1	3660	1	1	2		69093	Putative heat shock protein OS=Aedes albopictus OX=7160 PE=2 SV=1
147	20636	tr|W5JHX1|W5JHX1_ANODA	28.47	1	1	3660	1	1	2		79808	Heat shock protein OS=Anopheles darlingi OX=43151 GN=AND_004305 PE=3 SV=1
147	20638	tr|A0A182RJM8|A0A182RJM8_ANOFN	28.47	1	1	3660	1	1	2		81365	HATPase_c domain-containing protein OS=Anopheles funestus OX=62324 PE=3 SV=2
147	20639	tr|A0A4Y0BLZ9|A0A4Y0BLZ9_ANOFN	28.47	1	1	3660	1	1	2		81365	HATPase_c domain-containing protein OS=Anopheles funestus OX=62324 PE=3 SV=1
147	20637	tr|A0A4Y0BF93|A0A4Y0BF93_ANOFN	28.47	1	1	3660	1	1	2		81351	HATPase_c domain-containing protein OS=Anopheles funestus OX=62324 PE=3 SV=1
147	20640	tr|A0A182YSJ6|A0A182YSJ6_ANOST	28.47	1	1	3660	1	1	2		81348	HATPase_c domain-containing protein OS=Anopheles stephensi OX=30069 PE=3 SV=1
147	20641	tr|Q16FA5|Q16FA5_AEDAE	28.47	1	1	3660	1	1	2		81534	AAEL011704-PA OS=Aedes aegypti OX=7159 GN=AAEL011704 PE=3 SV=1
147	20642	tr|Q16PB5|Q16PB5_AEDAE	28.47	1	1	3660	1	1	2		81470	AAEL011708-PA OS=Aedes aegypti OX=7159 GN=AAEL011708 PE=3 SV=1
147	20643	tr|A0A1S4FUH2|A0A1S4FUH2_AEDAE	28.47	1	1	3660	1	1	2		81498	HATPase_c domain-containing protein OS=Aedes aegypti OX=7159 GN=5575238 PE=3 SV=1
147	20644	tr|A0A1Q3EYH3|A0A1Q3EYH3_CULTA	28.47	1	1	3660	1	1	2		81691	Putative heat shock protein 83 OS=Culex tarsalis OX=7177 PE=3 SV=1
147	20648	tr|B0WX06|B0WX06_CULQU	28.47	1	1	3660	1	1	2		81648	Heat shock protein 83 OS=Culex quinquefasciatus OX=7176 GN=6044408 PE=3 SV=1
147	20649	tr|A0A182HB57|A0A182HB57_AEDAL	28.47	1	1	3660	1	1	2		81618	HATPase_c domain-containing protein OS=Aedes albopictus OX=7160 GN=109407918 PE=3 SV=1
147	20645	tr|A0A023EVX5|A0A023EVX5_AEDAL	28.47	1	1	3660	1	1	2		81662	Putative heat shock protein OS=Aedes albopictus OX=7160 PE=2 SV=1
147	20646	tr|B0WX04|B0WX04_CULQU	28.47	1	1	3660	1	1	2		81647	Heat shock protein 83 OS=Culex quinquefasciatus OX=7176 GN=6044406 PE=3 SV=1
147	20647	tr|A0A1Q3EYZ8|A0A1Q3EYZ8_CULTA	28.47	1	1	3660	1	1	2		81749	Putative heat shock protein 83 OS=Culex tarsalis OX=7177 PE=3 SV=1
147	20650	tr|B0X762|B0X762_CULQU	28.47	1	1	3660	1	1	2		82035	Heat shock protein 83 OS=Culex quinquefasciatus OX=7176 GN=6048597 PE=3 SV=1
147	20651	tr|T1E7Q7|T1E7Q7_ANOAQ	28.47	1	1	3660	1	1	2		82083	Putative endoplasmic reticulum glucose-regulated protein grp94/endoplasmin hsp90 family OS=Anopheles aquasalis OX=42839 PE=2 SV=1
147	20652	Q7PT10|HSP83_ANOGA	28.47	1	1	3660	1	1	2		82087	Heat shock protein 83 OS=Anopheles gambiae OX=7165 GN=Hsp83 PE=3 SV=3
147	20653	tr|W5JVW5|W5JVW5_ANODA	28.47	1	1	3660	1	1	2		82200	Heat shock protein OS=Anopheles darlingi OX=43151 GN=AND_001161 PE=3 SV=1
147	20654	tr|Q27308|Q27308_ANOAL	28.47	1	1	3660	1	1	2		82154	Heat shock protein 82 OS=Anopheles albimanus OX=7167 GN=hsp82 PE=3 SV=1
147	20655	tr|A0A182G5M6|A0A182G5M6_AEDAL	28.47	1	1	3660	1	1	2		157342	Uncharacterized protein OS=Aedes albopictus OX=7160 GN=RP20_CCG003480 PE=3 SV=1
175	450	tr|Q16J45|Q16J45_AEDAE	28.05	2	2	14000	1	1	1		45692	AAEL013438-PA OS=Aedes aegypti OX=7159 GN=AAEL013438 PE=4 SV=1
175	451	tr|A7URW8|A7URW8_ANOGA	28.05	2	2	14000	1	1	1		47436	AGAP006901-PC OS=Anopheles gambiae OX=7165 GN=1270178 PE=4 SV=1
175	802	tr|T1E969|T1E969_ANOAQ	28.05	2	2	14000	1	1	1		57410	LIM zinc-binding domain-containing protein (Fragment) OS=Anopheles aquasalis OX=42839 PE=2 SV=1
175	452	tr|A0A4Y0BS76|A0A4Y0BS76_ANOFN	28.05	1	1	14000	1	1	1		71704	Uncharacterized protein OS=Anopheles funestus OX=62324 PE=4 SV=1
175	453	tr|A0A4Y0BN21|A0A4Y0BN21_ANOFN	28.05	1	1	14000	1	1	1		110488	Uncharacterized protein OS=Anopheles funestus OX=62324 PE=4 SV=1
175	454	tr|A0A2M4CIV7|A0A2M4CIV7_ANODA	28.05	1	1	14000	1	1	1		112748	Putative adaptor protein enigma OS=Anopheles darlingi OX=43151 PE=4 SV=1
175	803	tr|A0A1Q3FV48|A0A1Q3FV48_CULTA	28.05	1	1	14000	1	1	1		116292	Putative adaptor protein enigma OS=Culex tarsalis OX=7177 PE=4 SV=1
175	804	tr|A0A1Q3FUX4|A0A1Q3FUX4_CULTA	28.05	1	1	14000	1	1	1		116325	Putative adaptor protein enigma OS=Culex tarsalis OX=7177 PE=4 SV=1
175	805	tr|A0A1Q3FVA4|A0A1Q3FVA4_CULTA	28.05	1	1	14000	1	1	1		116419	Putative adaptor protein enigma OS=Culex tarsalis OX=7177 PE=4 SV=1
175	806	tr|A0A1Q3FV11|A0A1Q3FV11_CULTA	28.05	1	1	14000	1	1	1		116395	Putative adaptor protein enigma OS=Culex tarsalis OX=7177 PE=4 SV=1
175	807	tr|A0A1Q3FV24|A0A1Q3FV24_CULTA	28.05	1	1	14000	1	1	1		116406	Putative adaptor protein enigma OS=Culex tarsalis OX=7177 PE=4 SV=1
175	455	tr|A7URW7|A7URW7_ANOGA	28.05	1	1	14000	1	1	1		117345	AGAP006901-PB OS=Anopheles gambiae OX=7165 GN=1270178 PE=4 SV=1
175	430	tr|Q179D0|Q179D0_AEDAE	28.05	1	1	14000	1	1	1		130365	AAEL005667-PA (Fragment) OS=Aedes aegypti OX=7159 GN=AAEL005667 PE=4 SV=1
175	456	tr|A0A2M4CGQ4|A0A2M4CGQ4_ANODA	28.05	1	1	14000	1	1	1		124302	Putative adaptor protein enigma OS=Anopheles darlingi OX=43151 PE=4 SV=1
175	457	tr|W5JWH7|W5JWH7_ANODA	28.05	1	1	14000	1	1	1		164043	Uncharacterized protein OS=Anopheles darlingi OX=43151 GN=AND_000175 PE=4 SV=1
175	458	tr|A0A4Y0BM38|A0A4Y0BM38_ANOFN	28.05	0	0	14000	1	1	1		208824	Uncharacterized protein OS=Anopheles funestus OX=62324 PE=4 SV=1
175	459	tr|Q7PTE3|Q7PTE3_ANOGA	28.05	0	0	14000	1	1	1		230363	AGAP006901-PA OS=Anopheles gambiae OX=7165 GN=1270178 PE=4 SV=4
175	460	tr|A0A182I6M5|A0A182I6M5_ANOAR	28.05	0	0	14000	1	1	1		241737	Uncharacterized protein OS=Anopheles arabiensis OX=7173 PE=4 SV=1
175	461	tr|A0A084WKS9|A0A084WKS9_ANOSI	28.05	0	0	14000	1	1	1		251428	AGAP006901-PB-like protein OS=Anopheles sinensis OX=74873 GN=ZHAS_00018877 PE=4 SV=1
175	462	tr|A0A182FEG0|A0A182FEG0_ANOAL	28.05	0	0	14000	1	1	1		250668	Uncharacterized protein OS=Anopheles albimanus OX=7167 PE=4 SV=1
175	463	tr|A0A182WWE7|A0A182WWE7_ANOQN	28.05	0	0	14000	1	1	1		259594	Uncharacterized protein OS=Anopheles quadriannulatus OX=34691 PE=4 SV=1
175	464	tr|A0A182Y810|A0A182Y810_ANOST	28.05	0	0	14000	1	1	1		261460	Uncharacterized protein OS=Anopheles stephensi OX=30069 PE=4 SV=1
175	416	tr|B0WXP3|B0WXP3_CULQU	28.05	0	0	14000	1	1	1		275666	LIM domain-binding protein OS=Culex quinquefasciatus OX=7176 GN=6044694 PE=4 SV=1
176	29999	tr|Q5UG10|Q5UG10_AEDAE	27.83	6	6	4750	1	1	1		19874	Mitochondrial NADH dehydrogenase ubiquinone flavoprotein 2 OS=Aedes aegypti OX=7159 PE=2 SV=1
176	30000	tr|Q179U9|Q179U9_AEDAE	27.83	5	5	4750	1	1	1		22812	AAEL005508-PB OS=Aedes aegypti OX=7159 GN=AAEL005508 PE=4 SV=1
176	30001	tr|Q1HRL6|Q1HRL6_AEDAE	27.83	4	4	4750	1	1	1		26529	AAEL005508-PA OS=Aedes aegypti OX=7159 GN=5566654 PE=2 SV=1
146	41705	tr|T1EA42|T1EA42_ANOAQ	27.78	3	3	3600	1	1	2		33167	Putative d-3-phosphoglycerate dehydrogen (Fragment) OS=Anopheles aquasalis OX=42839 PE=2 SV=1
146	41714	tr|Q1HR10|Q1HR10_AEDAE	27.78	3	3	3600	1	1	2		35387	Phosphoglycerate dehydrogenase OS=Aedes aegypti OX=7159 PE=2 SV=1
146	41715	tr|Q17AF8|Q17AF8_AEDAE	27.78	3	3	3600	1	1	2		35345	AAEL005336-PA OS=Aedes aegypti OX=7159 GN=5566353 PE=3 SV=1
146	41716	tr|A0A023ER31|A0A023ER31_AEDAL	27.78	3	3	3600	1	1	2		35530	Putative d-3-phosphoglycerate dehydrogen OS=Aedes albopictus OX=7160 PE=2 SV=1
146	41717	tr|B0WPU3|B0WPU3_CULQU	27.78	3	3	3600	1	1	2		35548	D-3-phosphoglycerate dehydrogenase OS=Culex quinquefasciatus OX=7176 GN=6041476 PE=3 SV=1
146	41718	tr|A0A1Q3FJW1|A0A1Q3FJW1_CULTA	27.78	3	3	3600	1	1	2		35668	Putative glyoxylate/hydroxypyruvate reduct OS=Culex tarsalis OX=7177 PE=3 SV=1
146	41706	tr|A0A182Y969|A0A182Y969_ANOST	27.78	3	3	3600	1	1	2		35511	Uncharacterized protein OS=Anopheles stephensi OX=30069 PE=3 SV=1
146	41707	tr|W5JV55|W5JV55_ANODA	27.78	3	3	3600	1	1	2		35606	D-3-phosphoglycerate dehydrogenase OS=Anopheles darlingi OX=43151 GN=AND_001363 PE=3 SV=1
146	41708	tr|A0A182XDI8|A0A182XDI8_ANOQN	27.78	3	3	3600	1	1	2		35448	Uncharacterized protein OS=Anopheles quadriannulatus OX=34691 PE=3 SV=1
146	41709	tr|Q7PWU4|Q7PWU4_ANOGA	27.78	3	3	3600	1	1	2		35506	AGAP008849-PA OS=Anopheles gambiae OX=7165 GN=1279816 PE=3 SV=2
146	41710	tr|A0A182I734|A0A182I734_ANOAR	27.78	3	3	3600	1	1	2		35506	Uncharacterized protein OS=Anopheles arabiensis OX=7173 PE=3 SV=1
146	41711	tr|A0A182V0G9|A0A182V0G9_ANOME	27.78	3	3	3600	1	1	2		35537	Uncharacterized protein OS=Anopheles merus OX=30066 PE=3 SV=1
146	20905	tr|A0A084VYH2|A0A084VYH2_ANOSI	27.78	1	1	3600	1	1	2		178347	Guanylate cyclase OS=Anopheles sinensis OX=74873 GN=ZHAS_00010688 PE=3 SV=1
146	41713	tr|A0A182F1Z3|A0A182F1Z3_ANOAL	27.78	0	0	3600	1	1	2		254329	Guanylate cyclase OS=Anopheles albimanus OX=7167 PE=3 SV=1
148	29688	tr|A0A023EJ22|A0A023EJ22_AEDAL	27.21	6	6	15500	1	1	2		19715	Putative transcriptional regulator dj-1 OS=Aedes albopictus OX=7160 PE=2 SV=1
148	29689	tr|A0A1S4F6L9|A0A1S4F6L9_AEDAE	27.21	6	6	15500	1	1	2		19776	DJ-1_PfpI domain-containing protein OS=Aedes aegypti OX=7159 GN=5564065 PE=4 SV=1
148	29690	tr|Q17DQ9|Q17DQ9_AEDAE	27.21	6	6	15500	1	1	2		19793	AAEL004081-PA OS=Aedes aegypti OX=7159 GN=AAEL004081 PE=4 SV=1
178	41727	tr|B0W5Q6|B0W5Q6_CULQU	27.17	9	9	2110	1	1	1		19271	Hydrogen-transporting ATP synthase G-subunit OS=Culex quinquefasciatus OX=7176 GN=CpipJ_CPIJ002431 PE=4 SV=1
178	41725	tr|A0A1S4J7A6|A0A1S4J7A6_CULQU	27.17	15	15	2110	1	1	1		11002	ATP synthase subunit OS=Culex quinquefasciatus OX=7176 PE=3 SV=1
178	41726	tr|A0A1Z3GD37|A0A1Z3GD37_CULPA	27.17	15	15	2110	1	1	1		11002	ATP synthase subunit OS=Culex pipiens pallens OX=42434 PE=2 SV=1
178	41723	tr|Q1HR38|Q1HR38_AEDAE	27.17	15	15	2110	1	1	1		10875	ATP synthase subunit OS=Aedes aegypti OX=7159 GN=5568078 PE=2 SV=1
178	41724	tr|T1D5J8|T1D5J8_9DIPT	27.17	15	15	2110	1	1	1		10814	ATP synthase subunit OS=Psorophora albipes OX=869069 PE=2 SV=1
149	41735	tr|Q16U68|Q16U68_AEDAE	26.07	2	2	6200	1	1	2		78775	MICOS complex subunit MIC60 OS=Aedes aegypti OX=7159 GN=AAEL010004 PE=3 SV=1
149	41736	tr|A0A1Q3FG23|A0A1Q3FG23_CULTA	26.07	2	2	6200	1	1	2		81288	MICOS complex subunit MIC60 OS=Culex tarsalis OX=7177 PE=3 SV=1
149	41737	tr|Q16U69|Q16U69_AEDAE	26.07	2	2	6200	1	1	2		81260	MICOS complex subunit MIC60 OS=Aedes aegypti OX=7159 GN=AAEL010004 PE=3 SV=1
149	41738	tr|A0A1Q3FFX3|A0A1Q3FFX3_CULTA	26.07	2	2	6200	1	1	2		81288	MICOS complex subunit MIC60 OS=Culex tarsalis OX=7177 PE=3 SV=1
149	41739	tr|A0A1S4FNY8|A0A1S4FNY8_AEDAE	26.07	2	2	6200	1	1	2		81188	MICOS complex subunit MIC60 OS=Aedes aegypti OX=7159 GN=5572730 PE=3 SV=1
149	41740	tr|A0A182HCE0|A0A182HCE0_AEDAL	26.07	2	2	6200	1	1	2		81215	MICOS complex subunit MIC60 OS=Aedes albopictus OX=7160 GN=RP20_CCG026514 PE=3 SV=1
149	41742	tr|T1E839|T1E839_ANOAQ	26.07	2	2	6200	1	1	2		82471	MICOS complex subunit MIC60 OS=Anopheles aquasalis OX=42839 PE=2 SV=1
149	41741	tr|A0A1S4FP00|A0A1S4FP00_AEDAE	26.07	2	2	6200	1	1	2		82121	MICOS complex subunit MIC60 OS=Aedes aegypti OX=7159 PE=3 SV=1
149	41744	tr|B0XC15|B0XC15_CULQU	26.07	2	2	6200	1	1	2		85274	MICOS complex subunit MIC60 OS=Culex quinquefasciatus OX=7176 GN=6050608 PE=3 SV=1
149	41743	tr|A0A1Q3FG35|A0A1Q3FG35_CULTA	26.07	2	2	6200	1	1	2		84708	MICOS complex subunit MIC60 (Fragment) OS=Culex tarsalis OX=7177 PE=3 SV=1
149	41745	tr|A0A1Q3FG37|A0A1Q3FG37_CULTA	26.07	2	2	6200	1	1	2		85988	MICOS complex subunit MIC60 (Fragment) OS=Culex tarsalis OX=7177 PE=3 SV=1
149	41746	tr|A0A182F6G5|A0A182F6G5_ANOAL	26.07	1	1	6200	1	1	2		198359	MICOS complex subunit MIC60 OS=Anopheles albimanus OX=7167 PE=3 SV=1
158	41704	tr|W5JRN4|W5JRN4_ANODA	25.83	1	1	2300	1	1	1		140848	Light protein OS=Anopheles darlingi OX=43151 GN=AND_002839 PE=3 SV=1
158	41748	tr|A0A1I8JVY6|A0A1I8JVY6_ANOQN	25.83	3	3	2300	1	1	1		36738	Fructose-1 6-biphosphatase OS=Anopheles quadriannulatus OX=34691 PE=3 SV=1
158	41749	tr|A0A1I8JSK9|A0A1I8JSK9_ANOAL	25.83	3	3	2300	1	1	1		36651	Fructose-1 6-biphosphatase OS=Anopheles albimanus OX=7167 PE=3 SV=1
158	41750	tr|A0A182YS03|A0A182YS03_ANOST	25.83	3	3	2300	1	1	1		36490	FBPase domain-containing protein OS=Anopheles stephensi OX=30069 PE=3 SV=1
158	41751	tr|A0A1Y9GKT5|A0A1Y9GKT5_ANOAR	25.83	3	3	2300	1	1	1		36738	Fructose-1 6-biphosphatase OS=Anopheles arabiensis OX=7173 PE=3 SV=1
158	41752	tr|Q17M22|Q17M22_AEDAE	25.83	3	3	2300	1	1	1		36572	AAEL001158-PA OS=Aedes aegypti OX=7159 GN=AAEL001158 PE=3 SV=1
158	41753	tr|A0A182H393|A0A182H393_AEDAL	25.83	3	3	2300	1	1	1		36578	FBPase domain-containing protein OS=Aedes albopictus OX=7160 GN=109409258 PE=3 SV=1
158	41754	tr|A0A4Y0BP08|A0A4Y0BP08_ANOFN	25.83	3	3	2300	1	1	1		36818	FBPase domain-containing protein OS=Anopheles funestus OX=62324 PE=3 SV=1
158	41755	tr|A0A084VMW9|A0A084VMW9_ANOSI	25.83	3	3	2300	1	1	1		36583	Fructose-1 6-bisphosphatase OS=Anopheles sinensis OX=74873 GN=ZHAS_00006669 PE=3 SV=1
158	41756	tr|Q7PVV6|Q7PVV6_ANOGA	25.83	3	3	2300	1	1	1		36738	AGAP009173-PA OS=Anopheles gambiae OX=7165 GN=1280130 PE=3 SV=4
158	41757	tr|T1EAR3|T1EAR3_ANOAQ	25.83	3	3	2300	1	1	1		37052	Putative fructose-16-bisphosphatase (Fragment) OS=Anopheles aquasalis OX=42839 PE=2 SV=1
158	41758	tr|A0A1Q3F120|A0A1Q3F120_CULTA	25.83	3	3	2300	1	1	1		37282	Putative fructose-16-bisphosphatase (Fragment) OS=Culex tarsalis OX=7177 PE=3 SV=1
158	41759	tr|B0WUB6|B0WUB6_CULQU	25.83	3	3	2300	1	1	1		37264	Fructose-1 6-bisphosphatase 1 OS=Culex quinquefasciatus OX=7176 GN=6043306 PE=3 SV=1
158	41760	tr|A0A1Q3G131|A0A1Q3G131_CULTA	25.83	3	3	2300	1	1	1		37232	Putative fructose-16-bisphosphatase OS=Culex tarsalis OX=7177 PE=3 SV=1
158	41761	tr|Q17M23|Q17M23_AEDAE	25.83	3	3	2300	1	1	1		37312	AAEL001158-PB OS=Aedes aegypti OX=7159 GN=AAEL001158 PE=3 SV=1
158	41762	tr|A0A4Y0BKG2|A0A4Y0BKG2_ANOFN	25.83	3	3	2300	1	1	1		37659	FBPase domain-containing protein OS=Anopheles funestus OX=62324 PE=3 SV=1
158	41763	tr|A0A1Y9GL91|A0A1Y9GL91_ANOAR	25.83	3	3	2300	1	1	1		37522	Fructose-1 6-biphosphatase OS=Anopheles arabiensis OX=7173 PE=3 SV=1
158	41764	tr|A0A182UNH7|A0A182UNH7_ANOME	25.83	3	3	2300	1	1	1		37522	Fructose-1 6-biphosphatase OS=Anopheles merus OX=30066 PE=3 SV=1
158	41765	tr|A0A453Z394|A0A453Z394_ANOQN	25.83	3	3	2300	1	1	1		37522	Fructose-1 6-biphosphatase OS=Anopheles quadriannulatus OX=34691 PE=3 SV=1
158	41766	tr|A0A1S4H0C7|A0A1S4H0C7_ANOGA	25.83	3	3	2300	1	1	1		37522	Fructose-1 6-biphosphatase OS=Anopheles gambiae OX=7165 GN=1280130 PE=3 SV=1
150	29834	tr|A0A023EJ87|A0A023EJ87_AEDAL	25.82	6	6	12800	1	1	2		23655	Putative troponin i OS=Aedes albopictus OX=7160 PE=2 SV=1
150	29835	tr|Q16RS1|Q16RS1_AEDAE	25.82	6	6	12800	1	1	2		23655	AAEL010850-PB OS=Aedes aegypti OX=7159 GN=AAEL010850 PE=4 SV=1
150	29836	tr|Q16RS9|Q16RS9_AEDAE	25.82	5	5	12800	1	1	2		24213	AAEL010850-PC OS=Aedes aegypti OX=7159 GN=5574015 PE=4 SV=1
150	29837	tr|A0A182GKF6|A0A182GKF6_AEDAL	25.82	5	5	12800	1	1	2		24512	Uncharacterized protein OS=Aedes albopictus OX=7160 GN=RP20_CCG011460 PE=4 SV=1
150	29838	tr|Q16RS5|Q16RS5_AEDAE	25.82	5	5	12800	1	1	2		24569	AAEL010850-PF OS=Aedes aegypti OX=7159 GN=5574015 PE=4 SV=1
151	30151	tr|A0A0N6XW66|A0A0N6XW66_AEDAE	25.58	9	9	4010	1	1	2		13167	Cytochrome b (Fragment) OS=Aedes aegypti OX=7159 GN=Cytb PE=3 SV=1
151	30152	tr|A0A1W2KE72|A0A1W2KE72_AEDAE	25.58	6	6	4010	1	1	2		20780	Cytochrome b (Fragment) OS=Aedes aegypti OX=7159 GN=CytB PE=3 SV=1
151	30153	tr|A0A1U9AKP3|A0A1U9AKP3_AEDAE	25.58	6	6	4010	1	1	2		20780	Cytochrome b (Fragment) OS=Aedes aegypti OX=7159 GN=CytB PE=3 SV=1
151	30154	tr|Q1HR59|Q1HR59_AEDAE	25.58	3	3	4010	1	1	2		41793	Cytochrome b OS=Aedes aegypti OX=7159 PE=2 SV=1
151	30155	tr|A0A1S4KJU6|A0A1S4KJU6_CULQU	25.58	3	3	4010	1	1	2		43263	Uncharacterized protein OS=Culex quinquefasciatus OX=7176 GN=9829914 PE=4 SV=1
151	30156	B0FWD7|CYB_AEDAE	25.58	3	3	4010	1	1	2		43313	Cytochrome b OS=Aedes aegypti OX=7159 GN=mt:Cyt-b PE=3 SV=1
151	30157	tr|A0A1Z1M035|A0A1Z1M035_AEDAE	25.58	3	3	4010	1	1	2		43313	Cytochrome b OS=Aedes aegypti OX=7159 GN=CYTB PE=3 SV=1
180	41769	tr|Q16K21|Q16K21_AEDAE	25.28	1	1	9650	1	1	1		146612	AAEL013131-PA OS=Aedes aegypti OX=7159 GN=AAEL013131 PE=4 SV=1
180	41770	tr|A0A0P6IWN8|A0A0P6IWN8_AEDAE	25.28	1	1	9650	1	1	1		206333	Putative muscle m-line assembly protein unc-89 (Fragment) OS=Aedes aegypti OX=7159 PE=2 SV=1
180	41771	tr|A0A1S4G7H0|A0A1S4G7H0_AEDAE	25.28	1	1	9650	1	1	1		213879	DBF4-type domain-containing protein OS=Aedes aegypti OX=7159 PE=4 SV=1
152	21074	tr|Q1HRH7|Q1HRH7_AEDAE	23.9	2	2	4490	1	1	2		48525	Catalase (Fragment) OS=Aedes aegypti OX=7159 PE=2 SV=1
152	21093	tr|A0A023EUF0|A0A023EUF0_AEDAL	23.9	2	2	4490	1	1	2		56766	Catalase OS=Aedes albopictus OX=7160 PE=2 SV=1
152	21094	tr|J9HGP0|J9HGP0_AEDAE	23.9	2	2	4490	1	1	2		56840	Catalase OS=Aedes aegypti OX=7159 GN=CAT1B PE=3 SV=1
152	21098	tr|A0A182GFN9|A0A182GFN9_AEDAL	23.9	2	2	4490	1	1	2		56780	Catalase OS=Aedes albopictus OX=7160 GN=RP20_CCG009102 PE=3 SV=1
133	30054	tr|Q17DM4|Q17DM4_AEDAE	22.75	3	3	7760	1	1	2		35504	AAEL004088-PC OS=Aedes aegypti OX=7159 GN=AAEL004088 PE=4 SV=1
133	30055	tr|Q17DM5|Q17DM5_AEDAE	22.75	3	3	7760	1	1	2		35574	AAEL004088-PA OS=Aedes aegypti OX=7159 GN=AAEL004088 PE=4 SV=1
161	1169	tr|B0WX66|B0WX66_CULQU	21.62	1	1	4860	1	1	1		53465	Serine protease inhibitor serpin OS=Culex quinquefasciatus OX=7176 GN=6044474 PE=3 SV=1
161	1187	tr|A0A1R0H7S2|A0A1R0H7S2_9FUNG	21.62	1	1	4860	1	1	1		99719	Protein NEDD1 OS=Smittium mucronatum OX=133383 GN=AYI68_g649 PE=4 SV=1
160	41775	tr|A0A1Q3G0R6|A0A1Q3G0R6_CULTA	21.08	1	1	12100	1	1	1		149654	Uncharacterized protein (Fragment) OS=Culex tarsalis OX=7177 PE=4 SV=1
162	41785	tr|A0A182VAB4|A0A182VAB4_ANOME	20.93	7	7	8420	1	1	1		20199	Transgelin OS=Anopheles merus OX=30066 PE=3 SV=1
162	41786	tr|B0WNJ5|B0WNJ5_CULQU	20.93	7	7	8420	1	1	1		20281	Muscle-specific protein 20 OS=Culex quinquefasciatus OX=7176 GN=6040958 PE=4 SV=1
162	41787	tr|T1DNC1|T1DNC1_ANOAQ	20.93	7	7	8420	1	1	1		20410	Putative muscle-specific protein 20 OS=Anopheles aquasalis OX=42839 PE=2 SV=1
162	41788	tr|A0A182Y1R8|A0A182Y1R8_ANOST	20.93	7	7	8420	1	1	1		20243	Transgelin OS=Anopheles stephensi OX=30069 PE=3 SV=1
162	41789	tr|Q7PV70|Q7PV70_ANOGA	20.93	7	7	8420	1	1	1		20285	Transgelin OS=Anopheles gambiae OX=7165 GN=1280390 PE=3 SV=3
162	41790	tr|A0A023EII5|A0A023EII5_AEDAL	20.93	7	7	8420	1	1	1		20293	Transgelin OS=Aedes albopictus OX=7160 GN=109426399 PE=2 SV=1
162	41791	tr|Q174L5|Q174L5_AEDAE	20.93	7	7	8420	1	1	1		20235	Transgelin OS=Aedes aegypti OX=7159 GN=5568441 PE=3 SV=1
162	41792	tr|A0A1Q3FLN3|A0A1Q3FLN3_CULTA	20.93	7	7	8420	1	1	1		20241	Transgelin OS=Culex tarsalis OX=7177 PE=3 SV=1
162	30787	tr|A0A084WHT8|A0A084WHT8_ANOSI	20.93	7	7	8420	1	1	1		20392	Transgelin OS=Anopheles sinensis OX=74873 GN=ZHAS_00017798 PE=3 SV=1
162	41793	tr|A0A182R5D1|A0A182R5D1_ANOFN	20.93	7	7	8420	1	1	1		20257	Transgelin OS=Anopheles funestus OX=62324 PE=3 SV=1
162	41794	tr|A0A182XNC2|A0A182XNC2_ANOQN	20.93	7	7	8420	1	1	1		20271	Transgelin OS=Anopheles quadriannulatus OX=34691 PE=3 SV=1
162	41795	tr|A0A182FU56|A0A182FU56_ANOAL	20.93	7	7	8420	1	1	1		20453	Calponin-homology (CH) domain-containing protein OS=Anopheles albimanus OX=7167 PE=4 SV=1
162	41796	tr|A0A182HQ43|A0A182HQ43_ANOAR	20.93	7	7	8420	1	1	1		20271	Transgelin OS=Anopheles arabiensis OX=7173 PE=3 SV=1
162	41797	tr|W5J4H2|W5J4H2_ANODA	20.93	5	5	8420	1	1	1		27042	Muscle-specific protein 20 OS=Anopheles darlingi OX=43151 GN=AND_010679 PE=4 SV=1

## Sheet: Male1
Protein Group	Protein ID	Accession	-10lgP	Coverage (%)	Coverage (%) DM-M-Cyto-1	Area DM-M-Cyto-1	#Peptides	#Unique	#Spec DM-M-Cyto-1	PTM	Avg. Mass	Description
1	106	tr|A0A1S4F4H1|A0A1S4F4H1_AEDAE	196.26	63	63	1594000	41	31	123	Deamidation (NQ); Dehydration; Oxidation (M); Pyro-glu from Q; Ammonia-loss (N); 3 more	53988	ATP synthase subunit beta OS=Aedes aegypti OX=7159 GN=5577999 PE=3 SV=1
1	113	tr|Q17FL3|Q17FL3_AEDAE	196.26	63	63	1594000	41	31	123	Deamidation (NQ); Dehydration; Oxidation (M); Pyro-glu from Q; Ammonia-loss (N); 3 more	53974	ATP synthase subunit beta OS=Aedes aegypti OX=7159 GN=AAEL003393 PE=3 SV=1
1	119	tr|Q1HR61|Q1HR61_AEDAE	196.26	63	63	1594000	41	31	123	Deamidation (NQ); Dehydration; Oxidation (M); Pyro-glu from Q; Ammonia-loss (N); 3 more	53971	ATP synthase subunit beta OS=Aedes aegypti OX=7159 PE=2 SV=1
1	117	tr|A0A023EUC8|A0A023EUC8_AEDAL	196.26	63	63	1594000	41	31	123	Deamidation (NQ); Dehydration; Oxidation (M); Pyro-glu from Q; Ammonia-loss (N); 3 more	53912	ATP synthase subunit beta OS=Aedes albopictus OX=7160 PE=2 SV=1
16	270	tr|Q16KR4|Q16KR4_AEDAE	140.65	19	19	393500	17	17	36	Deamidation (NQ); Dehydration; Pyro-glu from Q; Mutation	85724	Aconitate hydratase mitochondrial OS=Aedes aegypti OX=7159 GN=5580315 PE=3 SV=1
16	271	tr|Q17EL3|Q17EL3_AEDAE	140.65	19	19	393500	17	17	36	Deamidation (NQ); Dehydration; Pyro-glu from Q; Mutation	87334	Aconitate hydratase mitochondrial OS=Aedes aegypti OX=7159 GN=AAEL003734 PE=3 SV=1
20	20617	tr|Q17E82|Q17E82_AEDAE	150.24	19	19	206300	14	14	33	Deamidation (NQ); Oxidation (M)	81269	Glycerol-3-phosphate dehydrogenase OS=Aedes aegypti OX=7159 GN=5579187 PE=3 SV=1
20	20610	tr|Q17E81|Q17E81_AEDAE	150.24	19	19	206300	14	14	33	Deamidation (NQ); Oxidation (M)	80970	Glycerol-3-phosphate dehydrogenase OS=Aedes aegypti OX=7159 GN=5579187 PE=3 SV=1
18	435	tr|A0A023ESP1|A0A023ESP1_AEDAL	134.29	19	19	550980	12	12	34	Deamidation (NQ); Dehydration; Pyro-glu from Q; Deoxy; Mutation	51576	Citrate synthase OS=Aedes albopictus OX=7160 PE=2 SV=1
18	436	tr|T1E2L3|T1E2L3_9DIPT	134.29	19	19	550980	12	12	34	Deamidation (NQ); Dehydration; Pyro-glu from Q; Deoxy; Mutation	51646	Citrate synthase OS=Psorophora albipes OX=869069 PE=2 SV=1
18	433	tr|A0A182GKM3|A0A182GKM3_AEDAL	134.29	19	19	550980	12	12	34	Deamidation (NQ); Dehydration; Pyro-glu from Q; Deoxy; Mutation	51502	Citrate synthase OS=Aedes albopictus OX=7160 GN=RP20_CCG011547 PE=3 SV=1
18	437	Q16P20|CISY2_AEDAE	134.29	19	19	550980	12	12	34	Deamidation (NQ); Dehydration; Pyro-glu from Q; Deoxy; Mutation	51641	Probable citrate synthase 2 mitochondrial OS=Aedes aegypti OX=7159 GN=AAEL011789 PE=3 SV=1
18	438	Q17GM7|CISY1_AEDAE	134.29	19	19	550980	12	12	34	Deamidation (NQ); Dehydration; Pyro-glu from Q; Deoxy; Mutation	51657	Probable citrate synthase 1 mitochondrial OS=Aedes aegypti OX=7159 GN=AAEL002956 PE=3 SV=1
11	212	tr|A0A182H5C4|A0A182H5C4_AEDAL	151.13	42	42	342450	21	11	38	Deamidation (NQ); Dehydration; Oxidation (M); Pyro-glu from Q; Mutation	39500	Fructose-bisphosphate aldolase OS=Aedes albopictus OX=7160 GN=109433355 PE=3 SV=1
11	210	tr|Q178U9|Q178U9_AEDAE	151.13	42	42	342450	21	11	38	Deamidation (NQ); Dehydration; Oxidation (M); Pyro-glu from Q; Mutation	39120	Fructose-bisphosphate aldolase OS=Aedes aegypti OX=7159 GN=5567031 PE=3 SV=1
11	211	tr|A0A023EQM6|A0A023EQM6_AEDAL	151.13	42	42	342450	21	11	38	Deamidation (NQ); Dehydration; Oxidation (M); Pyro-glu from Q; Mutation	39152	Fructose-bisphosphate aldolase OS=Aedes albopictus OX=7160 PE=2 SV=1
17	677	tr|Q17KS3|Q17KS3_AEDAE	135.36	29	29	318130	11	11	35	Deamidation (NQ); Mutation	38178	Glycerol-3-phosphate dehydrogenase [NAD(+)] OS=Aedes aegypti OX=7159 GN=AAEL001593 PE=3 SV=1
17	678	tr|Q17KS5|Q17KS5_AEDAE	135.36	29	29	318130	11	11	35	Deamidation (NQ); Mutation	38903	Glycerol-3-phosphate dehydrogenase [NAD(+)] OS=Aedes aegypti OX=7159 GN=5571293 PE=3 SV=1
17	679	tr|Q17KS4|Q17KS4_AEDAE	135.36	28	28	318130	11	11	35	Deamidation (NQ); Mutation	39292	Glycerol-3-phosphate dehydrogenase [NAD(+)] OS=Aedes aegypti OX=7159 GN=5571293 PE=3 SV=1
17	680	tr|A0A1S4EZ75|A0A1S4EZ75_AEDAE	135.36	27	27	318130	11	11	35	Deamidation (NQ); Mutation	40568	Glycerol-3-phosphate dehydrogenase [NAD(+)] OS=Aedes aegypti OX=7159 GN=5571293 PE=3 SV=1
31	586	tr|Q16F38|Q16F38_AEDAE	129.72	16	16	205880	11	11	22	Deamidation (NQ); Carboxymethyl; Pyro-glu from Q; Mutation	57457	Pyruvate kinase OS=Aedes aegypti OX=7159 GN=5565629 PE=1 SV=1
31	585	tr|Q16LP5|Q16LP5_AEDAE	129.72	17	17	205880	11	11	22	Deamidation (NQ); Carboxymethyl; Pyro-glu from Q; Mutation	56218	Pyruvate kinase OS=Aedes aegypti OX=7159 GN=AAEL012576 PE=3 SV=1
34	502	tr|A0A023EWA2|A0A023EWA2_AEDAL	126.96	14	14	169430	11	11	19	Deamidation (NQ); Mutation	103615	Putative ca2+-binding actin-bundling protein OS=Aedes albopictus OX=7160 PE=2 SV=1
44	29293	tr|Q174D6|Q174D6_AEDAE	107.98	16	16	77227	10	10	15	Deamidation (NQ); Mutation	53660	Dihydrolipoyl dehydrogenase OS=Aedes aegypti OX=7159 GN=AAEL006928 PE=3 SV=1
44	29294	tr|A0A1S4FF23|A0A1S4FF23_AEDAE	107.98	16	16	77227	10	10	15	Deamidation (NQ); Mutation	53678	Dihydrolipoyl dehydrogenase OS=Aedes aegypti OX=7159 GN=5568521 PE=3 SV=1
39	20660	tr|Q95UR6|Q95UR6_AEDAE	105.87	23	23	216570	9	9	18	Deamidation (NQ)	43726	Phosphoglycerate kinase OS=Aedes aegypti OX=7159 GN=PGK PE=2 SV=1
39	20667	tr|Q8WQL0|Q8WQL0_AEDAE	105.87	23	23	216570	9	9	18	Deamidation (NQ)	43856	Phosphoglycerate kinase OS=Aedes aegypti OX=7159 GN=PGK PE=3 SV=1
39	20674	tr|Q95UR5|Q95UR5_AEDAE	105.87	23	23	216570	9	9	18	Deamidation (NQ)	43870	Phosphoglycerate kinase OS=Aedes aegypti OX=7159 GN=PGK PE=2 SV=1
39	20659	tr|Q8WQK8|Q8WQK8_AEDAE	105.87	23	23	216570	9	9	18	Deamidation (NQ)	43883	Phosphoglycerate kinase OS=Aedes aegypti OX=7159 GN=PGK PE=2 SV=1
10	223	tr|A0A1S4FIY1|A0A1S4FIY1_AEDAE	133.7	37	37	511160	18	8	41	Deamidation (NQ); Dehydration; Pyro-glu from Q; Ammonia-loss (N); Mutation	35296	Uncharacterized protein OS=Aedes aegypti OX=7159 GN=5570233 PE=3 SV=1
10	226	tr|Q16ZI5|Q16ZI5_AEDAE	133.7	30	30	511160	18	8	41	Deamidation (NQ); Dehydration; Pyro-glu from Q; Ammonia-loss (N); Mutation	44274	AAEL008166-PA OS=Aedes aegypti OX=7159 GN=AAEL008166 PE=4 SV=1
10	230	tr|A0A182GNQ1|A0A182GNQ1_AEDAL	133.7	37	37	511160	18	8	41	Deamidation (NQ); Dehydration; Pyro-glu from Q; Ammonia-loss (N); Mutation	35311	Uncharacterized protein OS=Aedes albopictus OX=7160 GN=RP20_CCG013063 PE=3 SV=1
12	283	tr|Q175R3|Q175R3_AEDAE	146.75	15	15	198020	16	7	38	Deamidation (NQ); Dehydration; Pyro-glu from E; Oxidation (M); Phosphorylation (STY); Thiophosphorylation	112119	Calcium-transporting ATPase OS=Aedes aegypti OX=7159 GN=AAEL006582 PE=3 SV=1
12	281	tr|A0A1S4FE53|A0A1S4FE53_AEDAE	146.75	15	15	198020	16	7	38	Deamidation (NQ); Dehydration; Pyro-glu from E; Oxidation (M); Phosphorylation (STY); Thiophosphorylation	109718	Calcium-transporting ATPase OS=Aedes aegypti OX=7159 GN=5568141 PE=3 SV=1
12	282	tr|Q175R5|Q175R5_AEDAE	146.75	15	15	198020	16	7	38	Deamidation (NQ); Dehydration; Pyro-glu from E; Oxidation (M); Phosphorylation (STY); Thiophosphorylation	109732	Calcium-transporting ATPase OS=Aedes aegypti OX=7159 GN=AAEL006582 PE=3 SV=1
12	280	tr|Q175R4|Q175R4_AEDAE	146.75	15	15	198020	16	7	38	Deamidation (NQ); Dehydration; Pyro-glu from E; Oxidation (M); Phosphorylation (STY); Thiophosphorylation	109598	Calcium-transporting ATPase OS=Aedes aegypti OX=7159 GN=AAEL006582 PE=3 SV=1
41	20627	tr|Q17A27|Q17A27_AEDAE	132.79	14	14	58645	6	6	17	Deamidation (NQ)	63275	Multifunctional fusion protein OS=Aedes aegypti OX=7159 GN=5566485 PE=3 SV=1
42	533	tr|A0A1W7R8H8|A0A1W7R8H8_AEDAL	110.68	25	25	114690	6	6	16	Deamidation (NQ)	29892	Putative isocitrate dehydrogenase (Fragment) OS=Aedes albopictus OX=7160 PE=4 SV=1
42	536	tr|T1D494|T1D494_9DIPT	110.68	19	19	114690	6	6	16	Deamidation (NQ)	38590	Isocitrate dehydrogenase [NAD] subunit mitochondrial OS=Psorophora albipes OX=869069 PE=2 SV=1
42	538	tr|A0A1S4EVW3|A0A1S4EVW3_AEDAE	110.68	19	19	114690	6	6	16	Deamidation (NQ)	38774	Isocitrate dehydrogenase [NAD] subunit mitochondrial OS=Aedes aegypti OX=7159 GN=5577369 PE=3 SV=1
42	543	tr|Q17P80|Q17P80_AEDAE	110.68	19	19	114690	6	6	16	Deamidation (NQ)	38746	Isocitrate dehydrogenase [NAD] subunit mitochondrial OS=Aedes aegypti OX=7159 GN=AAEL000454 PE=3 SV=1
42	544	tr|A0A023EQF0|A0A023EQF0_AEDAL	110.68	19	19	114690	6	6	16	Deamidation (NQ)	38719	Isocitrate dehydrogenase [NAD] subunit mitochondrial OS=Aedes albopictus OX=7160 PE=2 SV=1
42	545	tr|B0W6Q6|B0W6Q6_CULQU	110.68	19	19	114690	6	6	16	Deamidation (NQ)	38667	Isocitrate dehydrogenase [NAD] subunit mitochondrial OS=Culex quinquefasciatus OX=7176 GN=6034003 PE=3 SV=1
42	551	tr|Q17P79|Q17P79_AEDAE	110.68	17	17	114690	6	6	16	Deamidation (NQ)	43612	Isocitrate dehydrogenase [NAD] subunit mitochondrial OS=Aedes aegypti OX=7159 GN=AAEL000454 PE=3 SV=1
42	552	tr|A0A1S4EVV7|A0A1S4EVV7_AEDAE	110.68	17	17	114690	6	6	16	Deamidation (NQ)	43674	Isocitrate dehydrogenase [NAD] subunit mitochondrial OS=Aedes aegypti OX=7159 GN=5577369 PE=3 SV=1
61	20602	tr|Q16UB8|Q16UB8_AEDAE	107.5	2	2	45213	6	6	8	Deamidation (NQ)	367473	AAEL009955-PA OS=Aedes aegypti OX=7159 GN=AAEL009955 PE=4 SV=1
55	10590	tr|Q17HW3|Q17HW3_AEDAE	103.21	22	22	116690	6	6	10	Deamidation (NQ); Mutation	26322	Triosephosphate isomerase OS=Aedes aegypti OX=7159 GN=5580166 PE=3 SV=1
51	914	tr|A0A182WT48|A0A182WT48_ANOQN	99.85	16	16	147660	6	6	11	Deamidation (NQ); Pyro-glu from E	32853	ATP synthase subunit gamma OS=Anopheles quadriannulatus OX=34691 PE=3 SV=1
51	915	tr|A0A182RJB1|A0A182RJB1_ANOFN	99.85	16	16	147660	6	6	11	Deamidation (NQ); Pyro-glu from E	32775	ATP synthase subunit gamma OS=Anopheles funestus OX=62324 PE=3 SV=1
51	921	tr|Q7Q3N8|Q7Q3N8_ANOGA	99.85	16	16	147660	6	6	11	Deamidation (NQ); Pyro-glu from E	32796	ATP synthase subunit gamma OS=Anopheles gambiae OX=7165 GN=1277984 PE=3 SV=3
51	922	tr|A0A182XZU4|A0A182XZU4_ANOST	99.85	16	16	147660	6	6	11	Deamidation (NQ); Pyro-glu from E	32851	ATP synthase subunit gamma OS=Anopheles stephensi OX=30069 PE=3 SV=1
51	924	tr|Q16XK3|Q16XK3_AEDAE	99.85	16	16	147660	6	6	11	Deamidation (NQ); Pyro-glu from E	32751	ATP synthase subunit gamma OS=Aedes aegypti OX=7159 GN=5571150 PE=3 SV=1
51	926	tr|A0A182UP01|A0A182UP01_ANOME	99.85	16	16	147660	6	6	11	Deamidation (NQ); Pyro-glu from E	32810	ATP synthase subunit gamma OS=Anopheles merus OX=30066 PE=3 SV=1
51	927	tr|A0A182HV43|A0A182HV43_ANOAR	99.85	16	16	147660	6	6	11	Deamidation (NQ); Pyro-glu from E	32810	ATP synthase subunit gamma OS=Anopheles arabiensis OX=7173 PE=3 SV=1
57	29574	tr|A0A182VJ77|A0A182VJ77_ANOME	93.86	7	7	41430	6	6	9	Deamidation (NQ)	119112	Uncharacterized protein OS=Anopheles merus OX=30066 PE=4 SV=1
57	29575	tr|A0A182G738|A0A182G738_AEDAL	93.86	6	6	41430	6	6	9	Deamidation (NQ)	129366	Pyruvate carboxylase OS=Aedes albopictus OX=7160 GN=RP20_CCG004388 PE=4 SV=1
57	2703	tr|Q7PMT9|Q7PMT9_ANOGA	93.86	6	6	41430	6	6	9	Deamidation (NQ)	130512	Pyruvate carboxylase OS=Anopheles gambiae OX=7165 GN=1278483 PE=4 SV=2
57	29576	tr|A0A182G288|A0A182G288_AEDAL	93.86	6	6	41430	6	6	9	Deamidation (NQ)	130619	Pyruvate carboxylase OS=Aedes albopictus OX=7160 GN=RP20_CCG001232 PE=4 SV=1
57	29577	tr|Q16V52|Q16V52_AEDAE	93.86	6	6	41430	6	6	9	Deamidation (NQ)	130634	Pyruvate carboxylase OS=Aedes aegypti OX=7159 GN=5572254 PE=4 SV=1
57	2705	tr|A0A182WZW3|A0A182WZW3_ANOQN	93.86	6	6	41430	6	6	9	Deamidation (NQ)	132067	Pyruvate carboxylase OS=Anopheles quadriannulatus OX=34691 PE=4 SV=1
57	2706	tr|A0A182HXH2|A0A182HXH2_ANOAR	93.86	6	6	41430	6	6	9	Deamidation (NQ)	132067	Pyruvate carboxylase OS=Anopheles arabiensis OX=7173 PE=4 SV=1
57	29578	tr|Q16921|Q16921_AEDAE	93.86	6	6	41430	6	6	9	Deamidation (NQ)	132201	Pyruvate carboxylase OS=Aedes aegypti OX=7159 PE=2 SV=1
57	2707	tr|A7UUW7|A7UUW7_ANOGA	93.86	6	6	41430	6	6	9	Deamidation (NQ)	132267	Pyruvate carboxylase OS=Anopheles gambiae OX=7165 GN=1278483 PE=4 SV=1
21	755	tr|Q17KK5|Q17KK5_AEDAE	151.6	22	22	95646	13	5	32	Deamidation (NQ)	46621	AAEL001668-PA OS=Aedes aegypti OX=7159 GN=AAEL001668 PE=3 SV=1
21	760	tr|A0A023ETA6|A0A023ETA6_AEDAL	151.6	22	22	95646	13	5	32	Deamidation (NQ)	46553	Putative enolase OS=Aedes albopictus OX=7160 PE=2 SV=1
13	10684	tr|Q17NG8|Q17NG8_AEDAE	137.71	18	18	83201	15	5	38	Deamidation (NQ)	96956	Alpha-1 4 glucan phosphorylase OS=Aedes aegypti OX=7159 GN=5565921 PE=3 SV=1
50	720	tr|A0A182GB39|A0A182GB39_AEDAL	85.65	9	9	49457	5	5	11	Deamidation (NQ); Pyro-glu from Q	52001	Lipoyl-binding domain-containing protein OS=Aedes albopictus OX=7160 GN=RP20_CCG006745 PE=4 SV=1
50	721	tr|Q17H89|Q17H89_AEDAE	85.65	9	9	49457	5	5	11	Deamidation (NQ); Pyro-glu from Q	51971	AAEL002764-PA OS=Aedes aegypti OX=7159 GN=AAEL002764 PE=4 SV=1
47	340	tr|A0A023ESS2|A0A023ESS2_AEDAL	84.11	9	9	138550	5	5	14	Deamidation (NQ)	52163	Putative mitochondrial processing peptidase beta subunit OS=Aedes albopictus OX=7160 GN=109621246 PE=2 SV=1
47	341	tr|Q17A09|Q17A09_AEDAE	84.11	9	9	138550	5	5	14	Deamidation (NQ)	52249	AAEL005435-PA OS=Aedes aegypti OX=7159 GN=AAEL005435 PE=3 SV=1
56	589	tr|A0A023EJ67|A0A023EJ67_AEDAL	63	22	22	141080	5	5	9	Acetylation (N-term); Carboxylation (DKW)	21926	Putative ca2+ sensor ef-hand superfamily OS=Aedes albopictus OX=7160 PE=2 SV=1
56	590	tr|Q16XK7|Q16XK7_AEDAE	63	22	22	141080	5	5	9	Acetylation (N-term); Carboxylation (DKW)	21910	AAEL008844-PA OS=Aedes aegypti OX=7159 GN=5571151 PE=4 SV=1
56	620	tr|A0A182G9M6|A0A182G9M6_AEDAL	63	33	33	141080	5	5	9	Acetylation (N-term); Carboxylation (DKW)	14232	Uncharacterized protein OS=Aedes albopictus OX=7160 GN=RP20_CCG005843 PE=4 SV=1
64	29318	tr|Q17DA3|Q17DA3_AEDAE	52.03	9	9	58226	5	5	7	Mutation	53833	AAEL004294-PA OS=Aedes aegypti OX=7159 GN=5564492 PE=4 SV=1
64	29379	tr|A0A182G2E7|A0A182G2E7_AEDAL	52.03	8	8	58226	5	5	7	Mutation	54224	Lipoyl-binding domain-containing protein OS=Aedes albopictus OX=7160 GN=RP20_CCG001365 PE=4 SV=1
64	29380	tr|A0A023EUG5|A0A023EUG5_AEDAL	52.03	8	8	58226	5	5	7	Mutation	54240	Putative dihydrolipoamide succinyltransferase 2-oxoglutarate dehydrogenase e2 subunit OS=Aedes albopictus OX=7160 PE=2 SV=1
64	29381	tr|A0A182GTC7|A0A182GTC7_AEDAL	52.03	8	8	58226	5	5	7	Mutation	57770	Lipoyl-binding domain-containing protein OS=Aedes albopictus OX=7160 GN=RP20_CCG015402 PE=4 SV=1
7	272	tr|Q1HR67|Q1HR67_AEDAE	153.06	32	32	72102	16	4	46	Deamidation (NQ); Oxidation (M); Acetylation (N-term); Dethiomethyl; Mutation	39874	AAEL009185-PA OS=Aedes aegypti OX=7159 GN=5571596 PE=2 SV=1
46	690	tr|Q16P79|Q16P79_AEDAE	110.59	33	33	21952	8	4	14	Deamidation (NQ)	23264	AAEL011741-PA OS=Aedes aegypti OX=7159 GN=GSTS1 PE=4 SV=2
46	708	tr|A0A023EME7|A0A023EME7_AEDAL	110.59	30	30	21952	8	4	14	Deamidation (NQ)	25359	Putative glutathione s-transferase (Fragment) OS=Aedes albopictus OX=7160 PE=2 SV=1
46	709	tr|A0A182H3T8|A0A182H3T8_AEDAL	110.59	30	30	21952	8	4	14	Deamidation (NQ)	26294	Uncharacterized protein OS=Aedes albopictus OX=7160 GN=RP20_CCG021145 PE=4 SV=1
59	29297	tr|Q2KQ98|Q2KQ98_AEDAE	93	7	7	53341	4	4	9	Deamidation (NQ)	61034	AAEL010464-PA OS=Aedes aegypti OX=7159 GN=GDH PE=2 SV=1
59	29298	tr|A0A023ETW6|A0A023ETW6_AEDAL	93	7	7	53341	4	4	9	Deamidation (NQ)	61018	Putative glutamate/leucine/phenylalanine/valine dehydrogenase OS=Aedes albopictus OX=7160 GN=109429732 PE=2 SV=1
59	29299	tr|A0A2M4CT81|A0A2M4CT81_ANODA	93	7	7	53341	4	4	9	Deamidation (NQ)	61184	Putative glutamate/leucine/phenylalanine/valine dehydrogenase OS=Anopheles darlingi OX=43151 PE=3 SV=1
59	29300	tr|F5HLL7|F5HLL7_ANOGA	93	7	7	53341	4	4	9	Deamidation (NQ)	61302	AGAP004362-PB OS=Anopheles gambiae OX=7165 GN=1274510 PE=3 SV=1
59	29301	tr|Q16SW1|Q16SW1_AEDAE	93	7	7	53341	4	4	9	Deamidation (NQ)	62668	AAEL010464-PB OS=Aedes aegypti OX=7159 GN=AAEL010464 PE=3 SV=1
59	29302	tr|Q7PHE4|Q7PHE4_ANOGA	93	6	6	53341	4	4	9	Deamidation (NQ)	63169	AGAP004362-PA OS=Anopheles gambiae OX=7165 GN=1274510 PE=3 SV=4
59	29303	tr|A0A182V234|A0A182V234_ANOME	93	6	6	53341	4	4	9	Deamidation (NQ)	70886	ELFV_dehydrog domain-containing protein OS=Anopheles merus OX=30066 PE=3 SV=1
59	29304	tr|A0A182HVJ8|A0A182HVJ8_ANOAR	93	6	6	53341	4	4	9	Deamidation (NQ)	70886	ELFV_dehydrog domain-containing protein OS=Anopheles arabiensis OX=7173 PE=3 SV=1
59	29296	tr|A0A182YJQ2|A0A182YJQ2_ANOST	93	6	6	53341	4	4	9	Deamidation (NQ)	70933	ELFV_dehydrog domain-containing protein OS=Anopheles stephensi OX=30069 PE=3 SV=1
59	29305	tr|A0A182R8H6|A0A182R8H6_ANOFN	93	6	6	53341	4	4	9	Deamidation (NQ)	72672	ELFV_dehydrog domain-containing protein OS=Anopheles funestus OX=62324 PE=3 SV=1
59	29306	tr|A0A182XF30|A0A182XF30_ANOQN	93	6	6	53341	4	4	9	Deamidation (NQ)	72558	ELFV_dehydrog domain-containing protein OS=Anopheles quadriannulatus OX=34691 PE=3 SV=1
59	29307	tr|A0A4Y0APW6|A0A4Y0APW6_ANOFN	93	6	6	53341	4	4	9	Deamidation (NQ)	74538	ELFV_dehydrog domain-containing protein OS=Anopheles funestus OX=62324 PE=3 SV=1
59	29308	tr|A0A2M4CUS3|A0A2M4CUS3_ANODA	93	5	5	53341	4	4	9	Deamidation (NQ)	80338	Putative glutamate/leucine/phenylalanine/valine dehydrogenase OS=Anopheles darlingi OX=43151 PE=3 SV=1
59	29309	tr|A0A182FPJ0|A0A182FPJ0_ANOAL	93	5	5	53341	4	4	9	Deamidation (NQ)	90179	ELFV_dehydrog domain-containing protein OS=Anopheles albimanus OX=7167 PE=3 SV=1
70	466	tr|Q1HQV6|Q1HQV6_AEDAE	83.45	8	8	34507	4	4	5	Mutation	47113	NADH dehydrogenase [ubiquinone] 1 alpha subcomplex subunit 10 mitochondrial OS=Aedes aegypti OX=7159 GN=5577026 PE=2 SV=1
69	301	tr|A0A023EQ44|A0A023EQ44_AEDAL	61.89	11	11	13199	4	4	6		36904	Putative mitochondrial phosphate carrier protein (Fragment) OS=Aedes albopictus OX=7160 PE=2 SV=1
69	310	tr|Q16QS3|Q16QS3_AEDAE	61.89	10	10	13199	4	4	6		38619	AAEL011184-PA OS=Aedes aegypti OX=7159 GN=AAEL011184 PE=3 SV=1
69	311	tr|W5JJ73|W5JJ73_ANODA	61.89	5	5	13199	4	4	6		81339	Mitochondrial phosphate carrier protein OS=Anopheles darlingi OX=43151 GN=AND_004050 PE=3 SV=1
69	312	tr|A0A182F7A5|A0A182F7A5_ANOAL	61.89	3	3	13199	4	4	6		140030	STAS domain-containing protein OS=Anopheles albimanus OX=7167 PE=3 SV=1
40	752	tr|J9HYM2|J9HYM2_AEDAE	134.5	26	26	148290	8	3	18	Carbamidomethylation; Deamidation (NQ); Deamidation (R)	35441	Glyceraldehyde-3-phosphate dehydrogenase OS=Aedes aegypti OX=7159 GN=23687404 PE=3 SV=1
58	29373	tr|Q0IG02|Q0IG02_AEDAE	83	6	6	14844	3	3	9	Deamidation (NQ); Dehydration	51849	4-Hydroxybutyrate CoA-transferase putative OS=Aedes aegypti OX=7159 GN=5578926 PE=4 SV=1
58	29374	tr|A0A023ESX3|A0A023ESX3_AEDAL	83	6	6	14844	3	3	9	Deamidation (NQ); Dehydration	51808	Putative acetyl-coa hydrolase OS=Aedes albopictus OX=7160 GN=109398460 PE=2 SV=1
52	467	tr|A0A023EV92|A0A023EV92_AEDAL	80.89	4	4	26083	3	3	11	Deamidation (NQ)	67167	Succinate dehydrogenase (quinone) (Fragment) OS=Aedes albopictus OX=7160 PE=2 SV=1
52	468	tr|T1E1E5|T1E1E5_9DIPT	80.89	4	4	26083	3	3	11	Deamidation (NQ)	67957	Succinate dehydrogenase (quinone) (Fragment) OS=Psorophora albipes OX=869069 PE=2 SV=1
52	471	tr|A0A182GZD1|A0A182GZD1_AEDAL	80.89	4	4	26083	3	3	11	Deamidation (NQ)	71925	Succinate dehydrogenase [ubiquinone] flavoprotein subunit mitochondrial OS=Aedes albopictus OX=7160 GN=RP20_CCG018614 PE=3 SV=1
52	469	tr|A0A1Q3FY78|A0A1Q3FY78_CULTA	80.89	4	4	26083	3	3	11	Deamidation (NQ)	71737	Succinate dehydrogenase [ubiquinone] flavoprotein subunit mitochondrial OS=Culex tarsalis OX=7177 PE=3 SV=1
52	470	tr|A0A1Q3FY46|A0A1Q3FY46_CULTA	80.89	4	4	26083	3	3	11	Deamidation (NQ)	71771	Succinate dehydrogenase [ubiquinone] flavoprotein subunit mitochondrial OS=Culex tarsalis OX=7177 PE=3 SV=1
52	481	tr|A0A182FM31|A0A182FM31_ANOAL	80.89	4	4	26083	3	3	11	Deamidation (NQ)	72241	Succinate dehydrogenase [ubiquinone] flavoprotein subunit mitochondrial OS=Anopheles albimanus OX=7167 PE=3 SV=1
52	482	tr|A0A1Q3FY45|A0A1Q3FY45_CULTA	80.89	4	4	26083	3	3	11	Deamidation (NQ)	72047	Succinate dehydrogenase [ubiquinone] flavoprotein subunit mitochondrial OS=Culex tarsalis OX=7177 PE=3 SV=1
52	483	tr|A0A1Q3FY53|A0A1Q3FY53_CULTA	80.89	4	4	26083	3	3	11	Deamidation (NQ)	72013	Succinate dehydrogenase [ubiquinone] flavoprotein subunit mitochondrial OS=Culex tarsalis OX=7177 PE=3 SV=1
52	472	tr|A0A182WR96|A0A182WR96_ANOQN	80.89	4	4	26083	3	3	11	Deamidation (NQ)	72206	Succinate dehydrogenase [ubiquinone] flavoprotein subunit mitochondrial OS=Anopheles quadriannulatus OX=34691 PE=3 SV=1
52	473	tr|A0A182ULS7|A0A182ULS7_ANOME	80.89	4	4	26083	3	3	11	Deamidation (NQ)	72206	Succinate dehydrogenase [ubiquinone] flavoprotein subunit mitochondrial OS=Anopheles merus OX=30066 PE=3 SV=1
52	474	tr|A0A084VTQ4|A0A084VTQ4_ANOSI	80.89	4	4	26083	3	3	11	Deamidation (NQ)	72064	Succinate dehydrogenase [ubiquinone] flavoprotein subunit mitochondrial OS=Anopheles sinensis OX=74873 GN=ZHAS_00008945 PE=3 SV=1
52	475	tr|Q16SE4|Q16SE4_AEDAE	80.89	4	4	26083	3	3	11	Deamidation (NQ)	72054	Succinate dehydrogenase (quinone) (Fragment) OS=Aedes aegypti OX=7159 GN=AAEL010608 PE=3 SV=1
52	476	tr|A0A182RBD4|A0A182RBD4_ANOFN	80.89	4	4	26083	3	3	11	Deamidation (NQ)	72323	Succinate dehydrogenase [ubiquinone] flavoprotein subunit mitochondrial OS=Anopheles funestus OX=62324 PE=3 SV=1
52	477	tr|A0A182HX90|A0A182HX90_ANOAR	80.89	4	4	26083	3	3	11	Deamidation (NQ)	72206	Succinate dehydrogenase [ubiquinone] flavoprotein subunit mitochondrial OS=Anopheles arabiensis OX=7173 PE=3 SV=1
52	478	tr|A0A182YLX1|A0A182YLX1_ANOST	80.89	4	4	26083	3	3	11	Deamidation (NQ)	72172	Succinate dehydrogenase [ubiquinone] flavoprotein subunit mitochondrial OS=Anopheles stephensi OX=30069 PE=3 SV=1
52	479	tr|W5JUV9|W5JUV9_ANODA	80.89	4	4	26083	3	3	11	Deamidation (NQ)	72229	Succinate dehydrogenase [ubiquinone] flavoprotein subunit mitochondrial OS=Anopheles darlingi OX=43151 GN=AND_000022 PE=3 SV=1
52	480	tr|Q7QDV0|Q7QDV0_ANOGA	80.89	4	4	26083	3	3	11	Deamidation (NQ)	72205	Succinate dehydrogenase [ubiquinone] flavoprotein subunit mitochondrial OS=Anopheles gambiae OX=7165 GN=1272618 PE=3 SV=4
52	484	tr|B0WFX7|B0WFX7_CULQU	80.89	4	4	26083	3	3	11	Deamidation (NQ)	72127	Succinate dehydrogenase [ubiquinone] flavoprotein subunit mitochondrial OS=Culex quinquefasciatus OX=7176 GN=6037731 PE=3 SV=1
65	562	tr|A0A023EQY3|A0A023EQY3_AEDAL	80.21	10	10	122530	3	3	7	Deamidation (NQ)	38643	Putative ubiquinol cytochrome c reductase subunit qcr2 (Fragment) OS=Aedes albopictus OX=7160 PE=2 SV=1
65	563	tr|A0A023ESA7|A0A023ESA7_AEDAL	80.21	9	9	122530	3	3	7	Deamidation (NQ)	45326	Putative ubiquinol cytochrome c reductase subunit qcr2 OS=Aedes albopictus OX=7160 PE=2 SV=1
65	564	tr|Q17AK0|Q17AK0_AEDAE	80.21	9	9	122530	3	3	7	Deamidation (NQ)	45570	AAEL005269-PA OS=Aedes aegypti OX=7159 GN=AAEL005269 PE=4 SV=1
65	565	tr|A0A023EUI8|A0A023EUI8_AEDAL	80.21	9	9	122530	3	3	7	Deamidation (NQ)	45323	Putative ubiquinol cytochrome c reductase subunit qcr2 OS=Aedes albopictus OX=7160 PE=2 SV=1
65	566	tr|A0A182G6G1|A0A182G6G1_AEDAL	80.21	9	9	122530	3	3	7	Deamidation (NQ)	45304	Uncharacterized protein OS=Aedes albopictus OX=7160 GN=RP20_CCG003985 PE=4 SV=1
62	605	tr|Q16ZK9|Q16ZK9_AEDAE	76.86	8	8	52870	3	3	8	Dehydration	46720	AAEL008167-PA OS=Aedes aegypti OX=7159 GN=AAEL008167 PE=3 SV=1
[truncated: 517 more rows]

## Sheet: Male2
Protein Group	Protein ID	Accession	-10lgP	Coverage (%)	Coverage (%) DM-M-Cyto-2	Area DM-M-Cyto-2	#Peptides	#Unique	#Spec DM-M-Cyto-2	PTM	Avg. Mass	Description
[truncated: 644 more rows]

[truncated: 1 more sheets: Male3]
